# Supplementary material for: Mutations in GFAP Disrupt the Distribution and Function of Organelles in Human Astrocytes
Source: Cell Rep. Author manuscript; Available in PMC 2018 Dec 2. (PMC6275075; doi:10.1016/j.celrep.2018.09.083)
Supplement: 2 [file NIHMS1511534-supplement-2.xlsx]

## Sheet: 100 TPM cut off
	R88 Avg	C88 Avg
A1BG	84.5763	74.6714
A1CF	3.64995	3.79213
A2LD1	17.7087	66.0635
A2M	75559.2	34105.9
A2ML1	2.79891	1.26901
A4GALT	4.08345	61.9247
A4GNT	1.8673	4.19692
AAAS	912.336	603.938
AACS	392.913	1012.91
AADAC	0	0.365286
AADACL2	0	0
AADACL3	0	1.12326
AADACL4	0	0
AADAT	285.991	178.173
AAED1	150.237	247.564
AAGAB	1923.57	2655.18
AAK1	1842.59	3094.17
AAMP	1980.09	2312.59
AANAT	3.13262	0.392683
AARS	5083.97	5086.67
AARS2	528.027	515.123
AARSD1	532.167	629.747
AASDH	320.123	349.306
AASDHPPT	2067.14	2095.05
AASS	1443.7	1365.76
AATF	827.616	750.105
AATK	9.37323	28.5548
ABAT	1771.17	1845.4
ABCA1	1721.72	4590.57
ABCA10	92.2943	121.346
ABCA12	13.0412	31.4641
ABCA13	5.01318	133.808
ABCA2	2626.96	2655.49
ABCA3	1823.15	3901.26
ABCA4	162.507	906.119
ABCA5	4.33339	57.0697
ABCA6	0	1.08855
ABCA7	120.923	152.274
ABCA8	110.559	1362.34
ABCA9	81.4289	84.4065
ABCB1	349.265	231.677
ABCB10	423.05	530.635
ABCB11	9.3331	2.67782
ABCB4	73.1051	52.2446
ABCB5	33.1294	34.4227
ABCB6	513.762	680.943
ABCB7	670.388	793.118
ABCB8	646.879	711.768
ABCB9	143.433	137.741
ABCC1	912.166	2271.01
ABCC10	298.768	523.085
ABCC11	4.71753	5.31209
ABCC12	0.327643	0
ABCC2	49.4905	70.6514
ABCC3	1281.9	1033.52
ABCC4	400.037	636.561
ABCC5	641.219	822.416
ABCC6	47.7273	246.327
ABCC8	23.4067	6.03951
ABCC9	1475.79	1525.46
ABCD1	290.739	780.399
ABCD2	21.4775	4.98228
ABCD3	3708.46	3531.62
ABCD4	513.33	631.949
ABCE1	2753.72	3240.25
ABCF1	2426.09	2177.05
ABCF2	1788.28	2180.63
ABCF3	888.34	1349.26
ABCG1	1.09747	29.7244
ABCG2	2.40804	12.079
ABCG4	9.25406	60.1169
ABCG5	0.700536	0.754042
ABCG8	0.372893	0.365286
ABHD1	2.91952	3.41648
ABHD10	859.915	1024.4
ABHD11	164.845	236.129
ABHD12	1288.17	1349.39
ABHD12B	4.09697	2.83047
ABHD13	564.561	600.47
ABHD14A	110.325	224.096
ABHD14B	257.402	517.477
ABHD15	240.065	212.483
ABHD16A	742.128	798.321
ABHD16B	18.2384	19.7454
ABHD2	7936.82	14366.5
ABHD3	476.746	173.067
ABHD4	2147.77	1689.14
ABHD5	766.368	1624.02
ABHD6	675.791	437.183
ABHD8	200.852	223.563
ABI1	2704.54	2156.79
ABI2	7014.68	6749.86
ABI3	0	0
ABI3BP	9.41386	471.464
ABL1	3605.12	4739.4
ABL2	4883.12	5508.07
ABLIM1	9815.46	2747.12
ABLIM2	17.3757	20.1332
ABLIM3	12.1231	164.697
ABO	0	1.39256
ABP1	0	0
ABR	3962.54	6420.36
ABRA	0	0.769203
ABRACL	355.057	469.376
ABT1	306.177	306.716
ABTB1	117.581	175.02
ABTB2	129.769	162.318
ACAA1	715.16	895.098
ACAA2	2171.08	1689.92
ACACA	6446.75	4417.06
ACACB	335.325	407.667
ACAD10	524.888	737.466
ACAD11	425.752	739.771
ACAD8	432.025	557.746
ACAD9	511.384	725.447
ACADL	12.7567	238.078
ACADM	997.19	1049.27
ACADS	41.9138	91.7443
ACADSB	786.006	969.704
ACADVL	4020.62	3311.99
ACAN	142.198	157.125
ACAP1	3.55077	6.94523
ACAP2	2230.73	2140.55
ACAP3	624.832	500.153
ACAT1	1100.64	845.548
ACAT2	4685.07	4263.39
ACBD3	1709.64	2914.69
ACBD4	76.3788	106.291
ACBD5	1759.22	1378.94
ACBD6	355.645	332.85
ACBD7	483.664	222.158
ACCS	30.5294	27.2492
ACCSL	0	0.365286
ACD	323.244	212.706
ACE	48.0849	1.55457
ACE2	42.0797	17.4055
ACER1	0.327643	0.749888
ACER2	44.3647	84.1419
ACER3	756.379	759.835
ACHE	158.727	69.2961
ACIN1	4912.54	3222.14
ACLY	10849.2	17689.5
ACMSD	2.28339	1.14257
ACN9	265.621	362.351
ACO1	1419.45	2028.12
ACO2	3292.19	4530.64
ACOT1	109.879	127.208
ACOT11	13.6438	49.1864
ACOT12	14.9733	9.86799
ACOT13	486.273	388.873
ACOT2	297.677	320.147
ACOT4	10.5802	20.8575
ACOT6	0.724579	3.45511
ACOT7	981.929	1257.46
ACOT8	246.351	356.092
ACOT9	871.295	1132.82
ACOX1	2368.31	2554.16
ACOX2	147.175	406.222
ACOX3	419.234	981.214
ACOXL	1.84609	3.40347
ACP1	2032.55	1958.05
ACP2	842.669	1215.95
ACP5	2.0804	1.52717
ACP6	155.457	220.241
ACPL2	4907.96	4998.33
ACPP	1.77729	2.30003
ACPT	1.70751	0.384602
ACR	1.05222	0.392683
ACRBP	11.0068	8.4125
ACRC	42.7618	71.1934
ACRV1	7.51813	2.61495
ACSBG1	57.8276	10.2153
ACSBG2	5.30352	6.47398
ACSF2	211.759	301.548
ACSF3	236.494	286.527
ACSL1	606.001	138.893
ACSL3	3760.91	4953.05
ACSL4	753.281	4019.18
ACSL5	4.67228	32.7978
ACSL6	36.9202	27.4473
ACSM1	0.396936	0.392683
ACSM2A	0	0
ACSM2B	0	0
ACSM3	2.66285	1.51594
ACSM4	0.724579	0.365286
ACSM5	0	0
ACSS1	655.435	146.33
ACSS2	1217.12	966.451
ACSS3	999.536	808.154
ACTA1	8.41233	11.2517
ACTA2	17032.5	83199
ACTB	81083.6	150317
ACTBL2	16.5314	3.00448
ACTC1	139.262	3762.26
ACTG1	96644.3	155524
ACTG2	44.9177	124.383
ACTL10	3.31646	3.83971
ACTL6A	2256.59	1374.03
ACTL6B	3.26837	3.42771
ACTL7A	0.396936	0
ACTL7B	0	0
ACTL8	1.44632	0.384602
ACTL9	0	0
ACTN1	14979.1	30594.8
ACTN2	38.0707	24.4657
ACTN3	50.4465	43.9189
ACTN4	15993.8	30232.7
ACTR10	1511.46	1932.99
ACTR1A	4380.99	5080.79
ACTR1B	881.089	1379.08
ACTR2	11851.1	15522.7
ACTR3	10252.5	11122.4
ACTR3B	469.466	247.546
ACTR3C	0.436285	0.494781
ACTR5	247.6	142.275
ACTR6	645.968	645.828
ACTR8	1013.89	1361.65
ACTRT1	0	0
ACTRT2	0	0
ACVR1	837.418	900.232
ACVR1B	800.941	667.891
ACVR1C	28.9072	4.19692
ACVR2A	424.781	313.693
ACVR2B	556.39	382.285
ACVRL1	8.8564	6.84056
ACY1	294.323	400.301
ACY3	0	0
ACYP1	123.567	128.979
ACYP2	150.999	90.9438
ADA	30.7397	55.7478
ADAD1	0	0
ADAD2	0	0
ADAL	279.567	369.336
ADAM10	5167.98	3735.19
ADAM11	27.1304	25.8977
ADAM12	1569.98	1382
ADAM15	814.195	1335.06
ADAM17	2152.65	2244.9
ADAM18	0.396936	4.85338
ADAM19	2991.14	9299.72
ADAM2	0	0
ADAM20	1.53966	6.79748
ADAM21	12.3546	17.0645
ADAM22	1310.39	447.968
ADAM23	901.318	693.689
ADAM28	1.09747	1.12326
ADAM29	0	0
ADAM30	0	0
ADAM32	35.4347	41.5154
ADAM33	76.0992	272.686
ADAM7	0	0
ADAM8	37.9986	13.793
ADAM9	28707.1	31410
ADAMDEC1	0	0
ADAMTS1	116.159	196.561
ADAMTS10	1428.73	1393.89
ADAMTS12	952.371	937.148
ADAMTS13	60.03	57.439
ADAMTS14	166.902	228.594
ADAMTS15	3966.71	953.081
ADAMTS16	565.453	271.849
ADAMTS17	11.689	172.193
ADAMTS18	103.399	2.27706
ADAMTS19	12.7515	57.4341
ADAMTS2	18.2354	23.0695
ADAMTS20	42.1028	0
ADAMTS3	2002.15	565.017
ADAMTS4	779.57	616.058
ADAMTS5	0	55.5852
ADAMTS6	4.97305	4.18568
ADAMTS7	367.328	237.818
ADAMTS8	31.6857	6.84419
ADAMTS9	1715.63	1407.77
ADAMTSL1	440.814	344.44
ADAMTSL2	43.4128	76.1163
ADAMTSL3	16.7059	205.074
ADAMTSL4	88.1917	107.191
ADAMTSL5	56.6787	99.355
ADAP1	12.983	149.553
ADAP2	6.6911	10.353
ADAR	9950.71	7816.28
ADARB1	932.348	2353.87
ADARB2	3.25541	13.0776
ADAT1	659.806	671.962
ADAT2	142.393	113.569
ADAT3	31.0914	8.03663
ADC	163.928	101.679
ADCK1	138.498	175.297
ADCK2	175.137	286.106
ADCK3	164.065	287.19
ADCK4	574.808	435.871
ADCK5	49.5341	61.8113
ADCY1	880.297	373.602
ADCY10	2.87427	2.98832
ADCY2	1391.61	318.98
ADCY3	703.018	420.248
ADCY4	0.327643	0.365286
ADCY5	537.967	245.205
ADCY6	2307.85	1850.32
ADCY7	509.689	498.616
ADCY8	307.643	9.17604
ADCY9	2656.75	1953.97
ADCYAP1	0	0
ADCYAP1R1	63.6564	44.6839
ADD1	8612.22	8240.55
ADD2	1406.27	385.273
ADD3	4048.72	962.215
ADGB	0	0.365286
ADH1A	0	2.67782
ADH1B	0.327643	0
ADH1C	0	0
ADH4	27.228	26.4492
ADH5	5389.04	6951.17
ADH6	4.13551	0.730572
ADH7	0	0
ADHFE1	18.6146	86.6057
ADI1	1724.68	2179.2
ADIG	0	0.392683
ADIPOQ	24.0292	11.0732
ADIPOR1	1545.49	2208.16
ADIPOR2	4327.78	2718.49
ADK	1921.43	1081.79
ADM	367.99	207.563
ADM2	107.657	365.637
ADNP	5070.65	4100.94
ADNP2	1601.33	1220.28
ADO	831.589	925.134
ADORA1	287.05	230.013
ADORA2A	86.6904	15.5436
ADORA2B	109.342	110.575
ADORA3	0.655286	0.384602
ADPGK	919.051	985.661
ADPRH	94.2485	282.501
ADPRHL1	58.2617	31.4641
ADPRHL2	775.211	921.86
ADRA1A	650.11	173.479
ADRA1B	17.7049	131.444
ADRA1D	37.282	2.28514
ADRA2A	0.327643	19.9439
ADRA2B	8.78261	3.38908
ADRA2C	4.017	15.1671
ADRB1	189.163	189.864
ADRB2	345.562	370.405
ADRB3	0	0.365286
ADRBK1	962.045	1114.11
ADRBK2	810.002	320.146
ADRM1	1537.14	1403.34
ADSL	1176.83	1369.76
ADSS	931.813	1406.67
ADSSL1	45.7078	134.934
ADTRP	2.89548	30.1997
AEBP1	5317.22	4564.5
AEBP2	1143.16	1366.81
AEN	1145.08	1143.23
AES	3238.8	4356.48
AFAP1	4208.91	4208.69
AFAP1L1	96.8705	61.272
AFAP1L2	19.7333	13.4246
AFF1	1731.23	1913.91
AFF2	3555.19	2158.8
AFF3	924.335	822.254
AFF4	9763.39	8890.64
AFG3L2	1954.32	1949.94
AFM	0	0
AFMID	271.249	219.215
AFP	3.27121	18.3377
AFTPH	810.294	1136.25
AGA	1053.79	792.033
AGAP1	1844.12	1622.06
AGAP11	32.3603	11.8812
AGAP2	363.962	140.508
AGAP3	1227.71	3351.97
AGAP4	48.8374	85.8818
AGAP5	81.1361	113.985
AGAP6	181.619	217.099
AGAP7	7.72772	14.1108
AGAP8	57.9348	60.9541
AGAP9	48.3337	88.8862
AGBL1	0	0.384602
AGBL2	4.20605	11.712
AGBL3	8.2844	4.95527
AGBL4	0.396936	6.85542
AGBL5	1048.73	1348.87
AGER	86.3593	92.2868
AGFG1	2906.16	3443.26
AGFG2	210.626	431.971
AGGF1	1677.03	1684.81
AGK	662.617	731.956
AGL	1499.1	1713.49
AGMAT	53.1544	164.584
AGMO	3.58349	1.30349
AGPAT1	3578.92	3223.13
AGPAT2	332.512	357.816
AGPAT3	2238.09	2826.09
AGPAT4	1219.4	968.65
AGPAT5	3338.34	5389.15
AGPAT6	1926.3	1734.96
AGPAT9	325.813	22.5539
AGPHD1	10.418	25.8317
AGPS	2687.43	3360.23
AGR2	0	0.365286
AGR3	0	0
AGRN	12219	9532.45
AGRP	0.769829	0.365286
AGT	131.298	39.4715
AGTPBP1	599.785	837.27
AGTR1	1.37987	74.7294
AGTR2	0	0
AGTRAP	455.548	1314.7
AGXT	0	0
AGXT2	0	0
AGXT2L1	0	4.21308
AGXT2L2	337.115	322.017
AHCTF1	2441.43	2379.48
AHCY	2804.05	3010.39
AHCYL1	3057.27	5150.91
AHCYL2	1638.7	2364.01
AHDC1	1603.4	1194.48
AHI1	467.181	440.881
AHNAK	56053.3	41828.2
AHNAK2	7129	23256
AHR	15746.7	12531.9
AHRR	1563.98	1641.06
AHSA1	2105.47	1655.89
AHSA2	257.564	262.826
AHSG	0	1.15381
AHSP	0	0.777285
AICDA	22.032	13.9331
AIDA	3915.18	3787.54
AIF1	0.793873	1.92794
AIF1L	2096.67	521.34
AIFM1	881.667	764.665
AIFM2	176.914	811.206
AIFM3	46.0954	324.316
AIG1	733.502	635.659
AIM1	54.3278	26.1344
AIM1L	0.372893	0
AIM2	8.67988	16.7378
AIMP1	949.51	1342.04
AIMP2	359.931	481.296
AIP	628.254	549.897
AIPL1	17.6074	15.8633
AIRE	0.954759	2.6465
AJAP1	2357.77	34.1577
AJUBA	4342.88	4223.68
AK1	822.017	867.189
AK2	1839.57	2090.15
AK3	1282.55	1956.31
AK4	1033.39	1543.7
AK5	982.841	60.7589
AK7	7.17083	52.7708
AK8	32.9167	79.3121
AKAP1	589.084	234.498
AKAP10	720.396	793.834
AKAP11	3439.61	4367.85
AKAP12	4111.72	9215.58
AKAP13	5068.1	4606.71
AKAP14	17.4078	16.7234
AKAP17A	567.632	880.175
AKAP2	1594.18	3786.91
AKAP3	36.6961	33.1233
AKAP4	0	0
AKAP5	393.117	346.638
AKAP6	1446.15	412.963
AKAP7	256.216	298.152
AKAP8	703.31	557.124
AKAP8L	1926.42	1333.63
AKAP9	2786.62	2793.13
AKD1	89.3073	164.04
AKIP1	366.315	385.887
AKIRIN1	3604.85	2741.23
AKIRIN2	1389.67	1140.55
AKNA	217.554	372.25
AKNAD1	0.396936	0.757969
AKR1A1	660.036	1205.34
AKR1B1	1392.33	1630.47
AKR1B10	5.2486	9.38865
AKR1B15	4.06225	8.15389
AKR1C1	13.4269	14.5071
AKR1C2	3.1792	2.74329
AKR1C3	7.44293	7.54723
AKR1C4	0	0
AKR1D1	4.40543	3.2436
AKR1E2	0	2.24651
AKR7A2	1137.8	1258.66
AKR7A3	7.12222	8.03647
AKT1	4126.66	3997.27
AKT1S1	1015.64	922.813
AKT2	1981.37	2525.37
AKT3	2941.03	5120.7
AKTIP	632.183	1003.31
ALAD	1360.99	1469.75
ALAS1	1058.98	1214.09
ALAS2	0	0
ALB	2.61592	0.749888
ALCAM	3480.68	3556.44
ALDH16A1	267.281	174.731
ALDH18A1	2136.15	4010.45
ALDH1A1	1.79801	6.86035
ALDH1A2	1.84609	0
ALDH1A3	115.899	38.7926
ALDH1B1	933.054	1008.08
ALDH1L1	28.7502	46.161
ALDH1L2	503.425	3385.43
ALDH2	1142.52	1895.17
ALDH3A1	3.03929	9.93401
ALDH3A2	3009.13	2899.21
ALDH3B1	138.508	223.352
ALDH3B2	4.36868	6.95347
ALDH4A1	1290.35	5093.94
ALDH5A1	529.192	409.525
ALDH6A1	714.289	826.022
ALDH7A1	2611.76	1858.16
ALDH8A1	20.0769	22.4818
ALDH9A1	2354.21	5455
ALDOA	13153.6	16631
ALDOB	5.55665	5.67422
ALDOC	285.515	1125.98
ALG1	678.406	1021.38
ALG10	174.124	149.584
ALG10B	995.882	535.423
ALG11	687.662	700.629
ALG12	469.462	667.11
ALG13	617.192	669.892
ALG14	198.033	263.226
ALG1L	29.2573	34.6028
ALG1L2	9.0761	19.9324
ALG2	725.075	1248.88
ALG3	329.137	490.929
ALG5	462.1	695.463
ALG6	253.782	286.75
ALG8	736.243	761.545
ALG9	1405.58	1196.06
ALK	4522.02	254.576
ALKBH1	289.135	241.823
ALKBH2	132.689	114.709
ALKBH3	198.351	281.903
ALKBH4	226.407	196.7
ALKBH5	2334.38	3821.22
ALKBH6	72.916	77.3087
ALKBH7	243.777	316.807
ALKBH8	371.336	313.896
ALLC	0	1.50786
ALMS1	2031.76	2080.19
ALOX12	6.3317	8.3552
ALOX12B	0.327643	0.757969
ALOX15	3.63264	2.31946
ALOX15B	0	0
ALOX5	28.7257	9.48654
ALOX5AP	0.327643	1.91986
ALOXE3	0	0.785366
ALPI	0.793873	0
ALPK1	124.432	77.6976
ALPK2	7166.78	2962.35
ALPK3	42.0213	47.6853
ALPL	431.124	123.029
ALPP	0.793873	9.76886
ALPPL2	0.700536	0.785366
ALS2	3541.88	3428.89
ALS2CL	103.898	64.0576
ALS2CR11	8.45497	1.14257
ALS2CR12	17.3757	15.5324
ALS2CR8	293.383	365.565
ALX1	0	12.2739
ALX3	32.5977	25.4214
ALX4	31.7895	7.60531
ALYREF	1773.94	1291.01
AMACR	169.556	215.295
AMBN	81.5722	1214.39
AMBP	1.37659	3.45511
AMBRA1	1174.04	1019.65
AMD1	3055.45	3167.53
AMDHD1	0.327643	0.749888
AMDHD2	82.1243	73.2949
AMELX	0	0
AMELY	0	0
AMFR	2901.54	5336.52
AMH	54.0746	4.54289
AMHR2	0.372893	0
AMICA1	0.327643	0
AMIGO1	21.9438	125.429
AMIGO2	4220.62	4363.93
AMIGO3	220.929	206.62
AMMECR1	441.442	686.267
AMMECR1L	1350.15	1517.2
AMN	1.46664	0.749888
AMN1	181.426	222.339
AMOT	2772.46	1134.11
AMOTL1	6350.11	6039.55
AMOTL2	6060.82	12991
AMPD1	0	0
AMPD2	1056.73	1489.73
AMPD3	16.6964	98.2368
AMPH	1832.46	630.845
AMT	151.625	223.896
AMTN	0	0
AMY1A	0.00396936	0.00384602
AMY1B	1.75634	0.950384
AMY1C	2.50467	1.53456
AMY2A	0	0
AMY2B	29.0425	19.2138
AMZ1	10.7615	19.0385
AMZ2	1602.91	1871.32
ANAPC1	2397.14	2247.93
ANAPC10	160.947	196.517
ANAPC11	949.046	978.144
ANAPC13	1513.51	1969.54
ANAPC16	1277.3	1360.62
ANAPC2	468.747	536.406
ANAPC4	446.725	529.974
ANAPC5	2473.76	2102.49
ANAPC7	1160.45	1568.64
ANG	65.1235	50.8165
ANGEL1	477.353	539.422
ANGEL2	947.823	743.692
ANGPT1	23.6834	14.9532
ANGPT2	138.059	77.7929
ANGPT4	0	0
ANGPTL1	77.856	56.7885
ANGPTL2	305.832	358.102
ANGPTL3	1.09747	1.48046
ANGPTL4	383.81	678.168
ANGPTL5	0.327643	0.769203
ANGPTL6	0.977489	1.50021
ANGPTL7	3.64127	28.6208
ANK1	1809.31	454.973
ANK2	6393.37	3622.64
ANK3	168.88	450.067
ANKAR	25.9769	18.8554
ANKDD1A	125.177	98.753
ANKFN1	195.205	50.8699
ANKFY1	4122.12	4257.95
ANKH	183.321	193.093
ANKHD1	3086.65	1657.27
ANKHD1-EIF4EBP3	1354.57	1723.68
ANKIB1	2938.21	4300.1
ANKK1	2.77487	3.45849
ANKLE1	64.9531	47.1873
ANKLE2	2181.12	2034.89
ANKMY1	95.8055	57.8703
ANKMY2	489.962	582.533
ANKRA2	217.658	284.549
ANKRD1	2224.1	16965.5
ANKRD10	1367.13	907.187
ANKRD11	5687.61	4142.17
ANKRD12	2097.48	1696.29
ANKRD13A	1878.02	5160.48
ANKRD13B	346.366	254.032
ANKRD13C	2794.15	1730.93
ANKRD13D	219.948	407.913
ANKRD16	144.051	107.768
ANKRD17	5980.21	6000.41
ANKRD18A	33.1212	45.5009
ANKRD18B	2.28073	4.54098
ANKRD2	8.08208	9.50901
ANKRD20A1	0	5.10683
ANKRD20A2	1.08512	0
ANKRD20A3	0	1.41366
ANKRD20A4	14.9822	8.99254
ANKRD22	2.19877	1.67682
ANKRD23	37.01	31.2533
ANKRD24	9.92262	16.4821
ANKRD26	508.9	609.104
ANKRD27	667.688	752.945
ANKRD28	1804.62	1799.46
ANKRD29	0	9.41558
ANKRD30A	0	0
ANKRD30B	0	0
ANKRD31	8.53126	10.3734
ANKRD32	583.058	280.496
ANKRD33	0.396936	0.392683
ANKRD33B	102.699	297.963
ANKRD34A	48.2162	95.5818
ANKRD34B	416.423	35.7913
ANKRD34C	0	0.384602
ANKRD35	3.94487	1.48046
ANKRD36	385.769	293.064
ANKRD36B	278.816	222.622
ANKRD37	25.8922	44.8932
ANKRD39	50.9557	100.662
ANKRD40	3153.56	2273.28
ANKRD42	133.855	258.555
ANKRD44	293.089	305.588
ANKRD45	536.632	223.226
ANKRD46	223.198	552.145
ANKRD49	225.568	175.592
ANKRD5	76.4084	87.4451
ANKRD50	2031.14	2326.15
ANKRD52	4191.39	9554.98
ANKRD53	12.8741	10.1785
ANKRD54	647.128	601.917
ANKRD55	1.07343	0.365286
ANKRD6	295.464	979.761
ANKRD63	2.85023	17.488
ANKRD65	17.1227	17.1066
ANKRD7	0	10.1704
ANKRD9	53.737	33.6684
ANKS1A	1409.7	1025.04
ANKS1B	120.183	460.419
ANKS3	192.713	215.659
ANKS4B	32.1331	20.2951
ANKS6	401.216	865.043
ANKUB1	5.20497	12.5714
ANKZF1	505.231	463.791
ANLN	2565.67	2277.9
ANO1	322.958	1480.41
ANO10	586.324	1543.93
ANO2	19.2694	17.166
ANO3	0.327643	1.92794
ANO4	1942.62	619.183
ANO5	1.7768	161.764
ANO6	3986.8	6741.82
ANO7	5.55597	12.0225
ANO8	345.903	397.831
ANO9	0	0
ANP32A	4933.26	3149.31
ANP32B	2428.66	2015.71
ANP32C	0.372893	0
ANP32D	0	0
ANP32E	4184.32	2970.04
ANPEP	2.47734	0.384602
ANTXR1	5838.27	12159.1
ANTXR2	1130.13	863.154
ANXA1	18615.3	17297.4
ANXA10	0.396936	0
ANXA11	681.669	2882.57
ANXA13	0.793873	3.83163
ANXA2	43373.3	57048.1
ANXA2R	15.9746	7.2014
ANXA3	13.4973	493.872
ANXA4	654.901	1210.68
ANXA5	11864.9	9341.4
ANXA6	7411.44	8064.74
ANXA7	1755.9	2401.28
ANXA8	0	0
ANXA8L1	0	0
ANXA8L2	0	0
ANXA9	33.6913	37.3614
AOAH	2.96761	0.392683
AOC2	95.4109	19.3932
AOC3	83.5911	6.1217
AOX1	29.2217	146.834
AP1AR	396.215	423.878
AP1B1	2617.1	3615.68
AP1G1	6273.23	7445.33
AP1G2	128.1	81.1355
AP1M1	1204.08	1699.75
AP1M2	2.49854	28.6626
AP1S1	1097.73	1156.57
AP1S2	8346.6	5501.52
AP1S3	133.581	265.838
AP2A1	3713.32	3954.76
AP2A2	1769.8	2456.63
AP2B1	12297.1	13754.8
AP2M1	12695.4	29518.9
AP2S1	1265.44	1819.6
AP3B1	2096.47	2481.31
AP3B2	125.963	44.1837
AP3D1	4523.11	4929.79
AP3M1	3469.03	2576.58
AP3M2	716.559	759.791
AP3S1	1277.04	1491.76
AP3S2	1212.19	1331.51
AP4B1	274.19	434.162
AP4E1	694.796	1437.48
AP4M1	233.949	304.267
AP4S1	411.853	326.909
AP5B1	410.045	558.212
AP5M1	1815.58	1475.42
AP5S1	204.849	267.802
AP5Z1	733.063	839.674
APAF1	1896.9	1252.78
APBA1	1222.9	508.368
APBA2	1022.76	1387.6
APBA3	72.7007	91.4366
APBB1	1989	2021.02
APBB1IP	0	0.384602
APBB2	1422.37	2722.78
APBB3	75.9295	117.104
APC	4553.67	5853.48
APC2	1752.53	1022
APCDD1	1037.06	331.357
APCDD1L	51.264	15.5952
APCS	0	0
APEH	2051.44	2654.18
APEX1	4224.34	5982.42
APEX2	394.273	486.036
APH1A	4315.55	3400.4
APH1B	611.371	769.426
API5	4527.56	4421.82
APIP	382.668	320.463
APITD1	182.457	173.468
APITD1-CORT	81.4294	109.97
APLF	7.54523	11.4868
APLN	12.7327	9.20659
APLNR	7.28537	4.86146
APLP1	2014.69	2160.59
APLP2	24864.4	30507.7
APOA1	1.35582	9.09878
APOA1BP	837.454	853.488
APOA2	0	0
APOA4	0.327643	0
APOA5	0	0
APOB	0	0.384602
APOBEC1	0	0
APOBEC2	2.94073	1.53525
APOBEC3A	10.9622	5.848
APOBEC3B	141.358	128.396
APOBEC3C	180.749	421.378
APOBEC3D	43.8225	40.9853
APOBEC3F	175.31	277.76
APOBEC3G	1.63228	12.7001
APOBEC3H	0	2.30446
APOBEC4	1.09747	1.55457
APOBR	11.6584	1.16141
APOC1	13.873	17.1902
APOC2	0.327643	0
APOC3	0	0
APOC4	0	0
APOD	0.769829	0
APOE	1573.64	1425.23
APOF	8.28576	7.46187
APOH	0	0
APOL1	52.7128	21.297
APOL2	735.383	619.807
APOL3	9.52556	5.66121
APOL4	248.262	141.873
APOL5	0.327643	0
APOL6	533.343	506.137
APOLD1	353.205	143.517
APOM	76.911	46.8151
APOO	562.338	372.562
APOOL	1075.52	1229.44
APOPT1	775.212	679.818
APP	25638.4	21345.3
APPBP2	3464.6	2961.14
APPL1	2078.87	2235.36
APPL2	1161.17	1050.83
APRT	953.962	825.202
APTX	636.616	571.413
AQP1	1689.73	690.263
AQP10	0	0
AQP11	39.1173	10.3025
AQP12A	0.327643	0
AQP12B	0	0
AQP2	0.700536	0.757969
AQP3	35.2681	36.5075
AQP4	4342.96	1271.05
AQP5	2.12565	57.5051
AQP6	17.7412	20.2829
AQP7	3.36499	12.4636
AQP8	0.372893	0.392683
AQP9	0	0
AQPEP	10.9564	9.54626
AQR	1730.77	1729.94
AR	1506.7	652.181
ARAF	1012.38	1130.78
ARAP1	677.279	1133.85
ARAP2	2819.51	589.359
ARAP3	91.0484	350.42
ARC	6.11577	87.9442
ARCN1	7090.11	8110.61
AREG	0	0
ARF1	6597.42	10488.5
ARF3	7311.83	6876.81
ARF4	5654.79	9140.56
ARF5	2407.46	2146.23
ARF6	3364.6	5387.15
ARFGAP1	869.687	1575.65
ARFGAP2	1569.56	2399.36
ARFGAP3	1017.64	2186
ARFGEF1	3674.98	3128.77
ARFGEF2	1573.48	2056.9
ARFIP1	1086.02	1355.51
ARFIP2	842.392	1348.79
ARFRP1	294.54	487.804
ARG1	0	0.365286
ARG2	328.287	525.376
ARGFX	83.482	55.5543
ARGLU1	837.258	679.133
ARHGAP1	2190.21	4236.27
ARHGAP10	541.152	578.376
ARHGAP11A	2989.67	1183.17
ARHGAP11B	82.2087	30.663
ARHGAP12	2464.67	1885.91
ARHGAP15	0	0
ARHGAP17	1554.48	1419.17
ARHGAP18	285.641	551.048
ARHGAP19	1311.98	684.391
ARHGAP20	3.75865	3.381
ARHGAP21	6866.09	5873.73
ARHGAP22	209.769	219.465
ARHGAP23	2308.74	1616.25
ARHGAP24	211.549	43.7457
ARHGAP25	2.89264	0.749888
ARHGAP26	265.464	668.302
ARHGAP27	32.8597	16.3532
ARHGAP28	185.59	62.2942
ARHGAP29	2624.16	7787.07
ARHGAP30	6.32648	6.50137
ARHGAP31	4837.28	3289.44
ARHGAP32	1350.7	1321.35
ARHGAP33	765.34	319.508
ARHGAP35	7214.29	5269.46
ARHGAP36	13.3616	255.987
ARHGAP39	399.66	277.518
ARHGAP4	24.8742	14.1067
ARHGAP40	0	0
ARHGAP42	554.741	613.948
ARHGAP44	77.2893	99.9333
ARHGAP5	6963.75	5047.05
ARHGAP6	44.0068	72.0107
ARHGAP8	0.327643	1.51594
ARHGAP9	5.09326	14.0955
ARHGDIA	5043.08	5460.03
ARHGDIB	4.60015	27.1741
ARHGDIG	51.0853	110.689
ARHGEF1	638.287	874.918
ARHGEF10	1467.87	766.14
ARHGEF10L	505.948	1262.54
ARHGEF11	1306	1601.23
ARHGEF12	14716.9	13039.7
ARHGEF15	0	0
ARHGEF16	2.91952	20.1076
ARHGEF17	3319.53	3903.14
ARHGEF18	2124.53	1250.26
ARHGEF19	103.279	112.036
ARHGEF2	1597.53	1363.21
ARHGEF25	781.341	441.441
ARHGEF26	1540.43	655.046
ARHGEF3	1109.63	2258.7
ARHGEF33	17.4054	11.8539
ARHGEF35	0	15.8193
ARHGEF37	100.691	295.943
ARHGEF38	2.05636	2.29322
ARHGEF4	102.747	708.926
ARHGEF40	2070.84	2910.04
ARHGEF5	2.75689	66.4313
ARHGEF6	1484.8	639.141
ARHGEF7	3161.88	2829.68
ARHGEF9	3861.04	2963.77
ARID1A	4213.88	4336.18
ARID1B	2864.59	2395.49
ARID2	2024.17	1788.55
ARID3A	57.1374	45.6241
ARID3B	96.6497	111.92
ARID3C	2.59188	0
ARID4A	1180.36	910.11
ARID4B	2078.78	1878.13
ARID5A	390.242	53.1842
ARID5B	10896.7	8876.68
ARIH1	2179.98	2604.78
ARIH2	2358.35	2070.19
ARL1	1610.27	3226.99
ARL10	714.457	650.344
ARL11	30.937	20.3021
ARL13A	1.12152	1.91986
ARL13B	852.395	957.752
ARL14	0	0
ARL15	279.729	593.091
ARL16	722.11	735.405
ARL17A	1004.13	1119.9
ARL17B	37.5204	30.3675
ARL2	688.954	774.213
ARL2BP	2128.79	3566.26
ARL3	1755.04	1951.33
ARL4A	236.276	975.278
ARL4C	3570.89	2739.44
ARL4D	880.167	628.782
ARL5A	1277.53	1362.34
ARL5B	1157.44	745.999
ARL5C	0	0.384602
ARL6	80.486	125.121
ARL6IP1	13058.4	10458.3
ARL6IP4	1051.55	1356.57
ARL6IP5	3849.44	2836.05
ARL6IP6	1305.61	471.026
ARL8A	1118.77	1062.36
ARL8B	3934.02	2614.29
ARL9	8.2683	15.3041
ARMC1	1462.42	1518.58
ARMC10	861.43	1121.48
ARMC12	15.831	5.27346
ARMC2	109.173	104.343
ARMC3	16.4828	91.4492
ARMC4	66.4957	42.1301
ARMC5	327.717	266.106
ARMC6	648.916	710.264
ARMC7	229.169	234.681
ARMC8	1154.84	1354.96
ARMC9	380.993	608.313
ARMCX1	833.731	1037
ARMCX2	1934.4	2488.29
ARMCX3	3421.96	3654.12
ARMCX4	425.692	518.106
ARMCX5	221.852	279.468
ARMCX5-GPRASP2	249.719	322.313
ARMCX6	1197.92	1227.46
ARMS2	0	2.28514
ARNT	1403.97	1592.39
ARNT2	10399	20274.8
ARNTL	464.763	204.332
ARNTL2	315.086	1472.11
ARPC1A	2811.03	2553.7
ARPC1B	485.8	663.423
ARPC2	4333.31	6517.6
ARPC3	2691.9	3843.79
ARPC4	3630.68	3662.02
ARPC4-TTLL3	187.906	243.195
ARPC5	4847.15	7361.86
ARPC5L	664.846	657.204
ARPM1	19.2562	46.5946
ARPP19	9477.71	8115.28
ARPP21	13.5694	1.89246
ARR3	1.02818	0.785366
ARRB1	39.7938	260.118
ARRB2	361.905	244.124
ARRDC1	150.485	192.943
ARRDC2	35.3379	32.0306
ARRDC3	1876.63	1124.62
ARRDC4	8318.98	1807.72
ARRDC5	0	0.392683
ARSA	773.084	1024.06
ARSB	1742.95	2521.95
ARSD	706.253	877.032
ARSE	32.951	51.9018
ARSF	2.02619	2.0076
ARSG	47.708	134.415
ARSH	0	0.365286
ARSI	54.598	262.754
ARSJ	329.653	1733.54
ARSK	359.236	413.056
ART1	0.327643	0
ART3	11.9364	24.5925
ART4	0	0
ART5	5.39686	6.42726
ARTN	21.3927	12.8707
ARV1	349.318	416.495
ARVCF	248.197	309.054
ARX	1108.12	59.7179
AS3MT	419.007	426.351
ASAH1	2310.64	4603.28
ASAH2	6.80479	24.5052
ASAH2B	17.5234	28.1353
ASAP1	7631.48	4953.16
ASAP2	1444.46	1103.54
ASAP3	1059.96	1085.75
ASB1	1987.1	2544.17
ASB10	0	0
ASB11	24.546	18.7471
ASB12	1.47037	2.29322
ASB13	298.738	269.547
ASB14	14.2992	12.948
ASB15	0	0
ASB16	17.4693	11.3227
ASB17	0	0
ASB18	0	0
ASB2	8.31355	3.86396
ASB3	496.262	404.092
ASB4	18.1581	12.7691
ASB5	1.9366	1.11517
ASB6	1596.85	1501.17
ASB7	677.163	654.151
ASB8	700.916	917.568
ASB9	34.6826	12.5135
ASCC1	798.036	840.971
ASCC2	1045.59	1220.92
ASCC3	1932.18	3660.14
ASCL1	151.788	81.0135
ASCL2	0	0
ASCL3	0.327643	0.365286
ASCL4	0	0
ASF1A	1250.67	914.656
ASF1B	1004.63	370.316
ASGR1	42.0095	38.5638
ASGR2	0	0
ASH1L	4830.58	4302.1
ASH2L	1217.52	1578.92
ASIC1	124.891	146.918
ASIC2	10.1144	4.48494
ASIC3	31.1553	13.6318
ASIC4	5.54067	2.27706
ASIC5	0	0.785366
ASIP	0	0.769203
ASL	398.114	423.77
ASMT	0.327643	1.15828
ASMTL	743.427	729.436
ASNA1	1976.29	2068.36
ASNS	1329.24	3972.33
ASNSD1	1205.45	1308.76
ASPA	23.681	13.6318
ASPDH	1.14272	1.51909
ASPG	0	1.48854
ASPH	6165.54	2884.58
ASPHD1	35.5784	70.3217
ASPHD2	36.6295	87.3826
ASPM	3690.63	1240.89
ASPN	14.9998	165.015
ASPRV1	44.1007	20.2203
ASPSCR1	252.472	221.099
ASRGL1	296.179	181.617
ASS1	10110.1	8917.27
ASTE1	167.198	154.674
ASTL	4.6233	0.392683
ASTN1	57.3854	1781.41
ASTN2	3389.4	3653.65
ASUN	953.472	928.898
ASXL1	3262.99	3072.96
ASXL2	1697.44	1435.08
ASXL3	3.59602	4.94365
ASZ1	0	0
ATAD1	2062.97	2624.49
ATAD2	3759	1445.19
ATAD2B	907.028	828.088
ATAD3A	668.769	671.07
ATAD3B	366.543	217.087
ATAD3C	63.1815	46.4515
ATAD5	663.171	169.174
ATAT1	1003.16	717.445
ATCAY	286.781	221.033
ATE1	462.723	750.651
ATF1	433.315	604.61
ATF2	2310.79	1901.19
ATF3	834.917	166.081
ATF4	6591.74	6407.1
ATF5	421.012	400.741
ATF6	2840.04	3410.84
ATF6B	2030.44	3120.67
ATF7	2231.89	2030.17
ATF7IP	3574.49	2953.51
ATF7IP2	30.7593	109.927
ATG10	161.887	162.43
ATG12	1836.81	1178.02
ATG13	2186.59	2404.11
ATG14	707.499	740.978
ATG16L1	733.7	831.131
ATG16L2	20.7884	12.1289
ATG2A	440.759	674.789
ATG2B	1401.81	1782.35
ATG3	777.431	774.717
ATG4A	491.212	537.479
ATG4B	1353.18	1240.98
ATG4C	344.05	319.476
ATG4D	380.709	380.775
ATG5	1127.1	911.226
ATG7	664.517	795.84
ATG9A	3291.41	4373.25
ATG9B	3.59602	1.78158
ATHL1	130.144	98.2288
ATIC	1289.41	1680.79
ATL1	454.311	463.356
ATL2	1517.23	759.6
ATL3	937.062	900.163
ATM	2570.22	2520.68
ATMIN	5021.38	4007.41
ATN1	6669.68	6979.21
ATOH1	0	0
ATOH7	1.44916	1.14257
ATOH8	630.151	89.7981
ATOX1	752.941	817.979
ATP10A	476.338	1513.36
ATP10B	1557.1	45.1658
ATP10D	926.14	763.565
ATP11A	1922.85	7288.21
ATP11B	1721.65	2040.64
ATP11C	495.6	1502.21
ATP12A	0	0
ATP13A1	1348.56	1905.25
ATP13A2	1776.43	2374.69
ATP13A3	3579.8	6150.69
ATP13A4	18.1724	637.713
ATP13A5	0.655286	3.04311
ATP1A1	5758.71	8278.04
ATP1A2	17527.8	17886.1
ATP1A3	56.1169	49.7708
ATP1A4	24.5623	29.4763
ATP1B1	5292.82	2219.03
ATP1B2	1333.23	1802.99
ATP1B3	4649.63	5286.12
ATP1B4	23.4849	18.2938
ATP2A1	55.8674	32.5824
ATP2A2	20231.2	9830.32
ATP2A3	2.47734	35.7899
ATP2B1	2201.21	2040.75
ATP2B2	20.5352	13.3586
ATP2B3	3.57197	2.69399
ATP2B4	7892.26	10218.2
ATP2C1	3789.5	4225.1
ATP2C2	3.6441	2.27706
ATP4A	0	0
ATP4B	0	0.365286
ATP5A1	12429.7	11132.9
ATP5B	15700.1	14690.5
ATP5C1	2987	2675.79
ATP5D	411.713	404.731
ATP5E	4129.21	4845.54
ATP5F1	3519.86	3889.72
ATP5G1	860.369	822.165
ATP5G2	4128.43	3647.39
ATP5G3	2969.75	3190.89
ATP5H	1459.45	1696.29
ATP5I	977.093	1062.29
ATP5J	1611.73	1634.2
ATP5J2	1595.14	1959.23
ATP5J2-PTCD1	245.606	199.279
ATP5L	2332.38	2612.73
ATP5L2	3.46121	5.37449
ATP5O	3258.35	2898.43
ATP5S	217.513	205.211
ATP5SL	1005.29	836.074
ATP6AP1	5089.37	8149.9
ATP6AP1L	37.0308	37.7073
ATP6AP2	4247.22	5301.53
ATP6V0A1	1958.39	2541.22
ATP6V0A2	940.127	1033.07
ATP6V0A4	2.56784	16.82
ATP6V0B	1524.99	2183.28
ATP6V0C	1385.36	1453.34
ATP6V0D1	1881.02	2373.02
ATP6V0D2	5.25011	5.67931
ATP6V0E1	1841.04	3823.34
ATP6V0E2	968.018	1096.12
ATP6V1A	3132.22	4084.81
ATP6V1B1	22.3116	4.5348
ATP6V1B2	4429.34	6404.8
ATP6V1C1	4636.37	2324.95
ATP6V1C2	44.9572	32.6236
ATP6V1D	2330.91	3610.58
ATP6V1E1	2715.82	3083.35
ATP6V1E2	52.8305	43.3193
ATP6V1F	1006.5	1589.01
ATP6V1G1	2713.69	3070.9
ATP6V1G2	138.356	169.912
ATP6V1G3	0	0
ATP6V1H	1184.75	1628.39
ATP7A	599.392	957.983
ATP7B	371.202	536.492
ATP8A1	74.4014	82.642
ATP8A2	1.07343	4.13089
ATP8B1	128.464	373.687
ATP8B2	1525.9	1586.06
ATP8B3	8.4121	44.6393
ATP8B4	0	2.29638
ATP9A	5955.16	7056.45
ATP9B	491.175	615.991
ATPAF1	840.343	1162.55
ATPAF1-AS1	0.396936	0
ATPAF2	180.62	290.517
ATPBD4	121.377	208.834
ATPIF1	1112.73	1187.38
ATR	707.809	1127.82
ATRIP	251.655	217.206
ATRN	5018.44	4347.03
ATRNL1	597.82	1104.81
ATRX	8435.87	7276.6
ATXN1	2560.98	1591.34
ATXN10	4235.08	5517.81
ATXN1L	2479.48	2435.32
ATXN2	1502.75	1605.99
ATXN2L	3367.99	2521.4
ATXN3	599.07	605.518
ATXN3L	0	0
ATXN7	1243.64	530.981
ATXN7L1	236.439	120.009
ATXN7L2	129.509	108.858
ATXN7L3	2042.77	1687.24
ATXN7L3B	3201.11	3198.6
AUH	91.4283	134.012
AUP1	1255.35	1474.85
AURKA	1191.59	544.102
AURKAIP1	581.105	632.549
AURKB	447.035	175.582
AURKC	4.1608	5.70793
AUTS2	2958.1	964.896
AVEN	208.801	413.268
AVIL	248.916	50.956
AVL9	1200.8	643.433
AVP	0	0
AVPI1	53.515	60.0266
AVPR1A	0	0.757969
AVPR1B	0	0
AVPR2	1.37987	0.777285
AWAT1	0	0
AWAT2	0	0
AXDND1	3.8572	9.41243
AXIN1	952.314	810.715
AXIN2	1967.24	2287.43
AXL	2523.65	4600.67
AZGP1	1.75276	0.365286
AZI1	235.892	205.716
AZI2	977.052	1098.98
AZIN1	15298.5	7912.39
AZU1	1.79801	0.777285
B2M	12665	7187.94
B3GALNT1	153.778	922.66
B3GALNT2	1376.43	1334.06
B3GALT1	316.282	119.884
B3GALT2	11.7177	19.8775
B3GALT4	30.9738	64.7325
B3GALT5	626.56	172.973
B3GALT6	897.136	721.824
B3GALTL	2031.31	1164.16
B3GAT1	665.785	2632.33
B3GAT2	11.5019	1.71114
B3GAT3	1230.3	1043.61
B3GNT1	1417.29	1448.38
B3GNT2	427.822	366.649
B3GNT3	0.314537	0.749888
B3GNT4	17.0962	5.27346
B3GNT5	870.215	932.996
B3GNT6	23.8348	24.7055
B3GNT7	37.8153	38.2213
B3GNT8	13.2894	8.72049
B3GNT9	511.451	736.359
B3GNTL1	75.3428	80.7836
B4GALNT1	473.328	179.629
B4GALNT2	0	0
B4GALNT3	271.285	548.915
B4GALNT4	1887.9	507.36
B4GALT1	3292.39	5914.88
B4GALT2	2069.76	2427.7
B4GALT3	634.226	672.234
B4GALT4	754.685	651.875
B4GALT5	6223.09	2612.86
B4GALT6	221.266	161.463
B4GALT7	498.398	1110.42
B7H6	264.029	231.022
B9D1	138.117	190.062
B9D2	86.4457	75.8062
BAALC	434.71	88.6874
BAAT	20.9089	3.77684
BABAM1	1426.27	1651.47
BACE1	3283.38	5700.24
BACE2	289.144	2156.5
BACH1	1225.35	1264.23
BACH2	2777.76	1718.31
BAD	623.302	673.77
BAG1	808.145	1044.82
BAG2	312.402	686.269
BAG3	623.273	1234.61
BAG4	953.318	1065.85
BAG5	2476.44	2639.59
BAG6	6095.74	6066.13
BAGE	11.7956	6.02605
BAGE2	0.978052	0.734865
BAGE3	0.978052	0.734865
BAGE4	8.04839	5.36715
BAGE5	0.350578	0
BAHCC1	1072.54	553.168
BAHD1	1611.45	2086.51
BAI1	76.7827	40.3068
BAI2	771.446	390.384
BAI3	88.3254	39.3139
BAIAP2	799.562	1766.68
BAIAP2L1	32.4861	20.5967
BAIAP2L2	7.21891	11.3709
BAIAP3	12.2831	62.1429
BAK1	608.361	1081.31
BAMBI	3895.81	1256.48
BANF1	2392.09	2613.66
BANF2	0	0.384602
BANK1	9.19792	1.52717
BANP	273.27	225.404
BAP1	2876.49	2478.94
BARD1	530.315	288.115
BARHL1	0	0.392683
BARHL2	0	0
BARX1	0	0
BARX2	1.02818	0
BASP1	1811.06	1889.01
BATF	0	0
BATF2	2.68522	1.15065
BATF3	30.182	6.54493
BAX	988.884	1878.6
BAZ1A	1700.79	1088.62
BAZ1B	7362.84	4302.89
BAZ2A	3358.54	3184.41
BAZ2B	1692.75	1513.24
BBC3	354.998	259.631
BBIP1	543.53	499.472
BBOX1	77.0327	138.751
BBS1	1076.49	1621.32
BBS10	876.668	908.042
BBS12	222.935	321.295
BBS2	808.59	1099.58
BBS4	680.898	776.396
BBS5	758.19	776.753
BBS7	407.961	632.444
BBS9	349.385	479.814
BBX	2878.53	2570.46
BCAM	358.645	858.799
BCAN	73.5605	84.5098
BCAP29	1562.32	1480.73
BCAP31	2454.73	4908.8
BCAR1	2055.38	1758.26
BCAR3	1031.29	780.328
BCAS1	10.8877	6.08486
BCAS2	896.177	1192.43
BCAS3	447.378	784.205
BCAS4	75.5281	102.006
BCAT1	1086.08	2871.6
BCAT2	309.701	775.613
BCCIP	1631.25	1385.25
BCDIN3D	198.553	208.74
BCHE	473.111	216.634
BCKDHA	459.393	566.06
BCKDHB	877.902	1324.07
BCKDK	718.039	992.751
BCL10	552.342	451.889
BCL11A	43.4115	27.198
BCL11B	49.4914	41.2261
BCL2	777.504	488.109
BCL2A1	0.372893	0
BCL2L1	1799.59	4514.8
BCL2L10	1.63821	0
BCL2L11	417.964	345.245
BCL2L12	241.546	221.173
BCL2L13	1886.05	1788.02
BCL2L14	1.77397	1.88122
BCL2L15	21.8626	14.7354
BCL2L2	792.075	552.888
BCL2L2-PABPN1	2043.72	1531.4
BCL3	87.5892	118.755
BCL6	610.997	1535
BCL6B	0	1.53525
BCL7A	481.64	394.469
BCL7B	677.21	760.568
BCL7C	497.34	425.744
BCL9	2851.98	1324.44
BCL9L	3330.26	2842.96
BCLAF1	8412.74	7591.68
BCMO1	7.43569	4.59768
BCO2	4.43072	5.74025
BCOR	1449.43	1895.26
BCORL1	644.318	670.756
BCR	3251.49	3998.05
BCS1L	238.866	271.545
BDH1	66.4618	101.961
BDH2	699.693	702.165
BDKRB1	0	0.785366
BDKRB2	4.25414	39.1611
BDNF	105.644	553.648
BDP1	2743.89	2531.18
BEAN1	76.3415	64.5593
BECN1	1437.68	2466.78
BEGAIN	903.418	120.153
BEND2	13.0991	11.526
BEND3	429.951	312.962
BEND4	0.724579	4.57028
BEND5	35.4839	28.1473
BEND6	1046.01	350.39
BEND7	120.203	273.884
BEST1	21.5062	56.5403
BEST2	1.75276	1.13449
BEST3	60.3637	65.7697
BEST4	3.9477	8.79144
BET1	376.012	689.314
BET1L	938.124	1790.95
BET3L	0.396936	0.777285
BEX1	1822.18	573.911
BEX2	89.1226	283.236
BEX4	1171.26	1718.18
BEX5	2.56784	1.51594
BFAR	2070.44	2056.9
BFSP1	30.5638	116.061
BFSP2	0.327643	0.384602
BGLAP	0.581713	0
BGN	1464.29	213.981
BHLHA15	0.372893	0.730572
BHLHA9	0	0
BHLHB9	723.958	650.718
BHLHE22	0.724579	0
BHLHE23	0	0.365286
BHLHE40	3410.44	1662.23
BHLHE41	7.16561	13.3101
BHMT	0	1.54334
BHMT2	36.6745	35.1372
BICC1	114.696	249.09
BICD1	694.745	1815.23
BICD2	1532.28	2113.66
BID	435.106	412.454
BIK	0.327643	0
BIN1	272.986	295.539
BIN2	0.769829	0
BIN3	389.481	322.977
BIRC2	3395.9	2722.84
BIRC3	26.1943	15.2169
BIRC5	2496.14	1076.13
BIRC6	4415.52	5021.21
BIRC7	0	3.83656
BIRC8	0	0
BIVM	663.722	1260.05
BIVM-ERCC5	590.534	867.532
BLCAP	1013.19	2185.07
BLID	0.700536	1.53525
BLK	0.372893	0
BLM	562.965	159.099
BLMH	2059.6	1576.27
BLNK	0	0.392683
BLOC1S1	611.781	565.422
BLOC1S2	976.094	1417.52
BLOC1S3	273.875	311.511
BLVRA	829.811	826.102
BLVRB	414.716	508.428
BLZF1	467.461	599.51
BMF	311.803	273.245
BMI1	301.122	425.612
BMP1	967.06	1874.16
BMP10	0	0
BMP15	0	0
BMP2	176.918	29.2868
BMP2K	492.158	637.546
BMP3	10.5499	4.03694
BMP4	54.1003	613.97
BMP5	0.396936	3.43579
BMP6	51.2855	44.6891
BMP7	3022.1	7328.56
BMP8A	68.5785	204.838
BMP8B	94.5593	62.2422
BMPER	65.188	29.1354
BMPR1A	3300.85	3027.53
BMPR1B	139.89	170.679
BMPR2	10683.1	12978.5
BMS1	2087.25	2337.12
BMX	0.372893	0
BNC1	1.89134	572.201
BNC2	220.013	458.275
BNIP1	191.686	206.685
BNIP2	1423.97	1695.84
BNIP3	975.447	1081.41
BNIP3L	5621.9	5321.06
BNIPL	35.849	14.2923
BOC	2075.99	802.156
BOD1	1137.89	1133.87
BOD1L	2369.21	2576.93
BOK	2152.93	1927.1
BOLA1	55.1824	67.9554
BOLA2	275.893	258.89
BOLA2B	275.893	258.89
BOLA3	149.15	225.867
BOLL	0.769829	0.392683
BOP1	496.769	615.743
BORA	253.698	114.107
BPGM	1109.23	1143.78
BPHL	486.683	520.958
BPI	0.396936	0
BPIFA1	0	0
BPIFA2	0	0
BPIFA3	0	0
BPIFB1	1.37987	0
BPIFB2	0	0
BPIFB3	0	0.384602
BPIFB4	2.84739	29.4908
BPIFB6	0	0
BPIFC	0	0
BPNT1	571.148	743.965
BPTF	4929.27	4303.49
BPY2	0	0
BPY2B	0	0
BPY2C	0	0
BRAF	400.351	328.704
BRAP	941.005	955.417
BRAT1	675.454	695.746
BRCA1	1869.44	422.66
BRCA2	892.431	287.142
BRCC3	797.961	623.566
BRD1	1127.46	881.076
BRD2	6109.78	5995.98
BRD3	2812.45	1922.17
BRD4	2679.16	1551.56
BRD7	2853.46	2295.07
BRD8	2033.13	1361.01
BRD9	759.158	1096.6
BRDT	12.2249	9.41387
BRE	927.856	1280.06
BRF1	801.528	834.654
BRF2	373.499	511.942
BRI3	909.209	764.023
BRI3BP	183.774	107.793
BRIP1	1479.58	531.364
BRIX1	545.418	516.788
BRK1	3167.34	3471.99
BRMS1	901.48	717.334
BRMS1L	755.164	807.698
BROX	971.248	832.534
BRP44	400.421	850.795
BRP44L	269.338	450.938
BRPF1	775.55	685.308
BRPF3	1640.16	1546.28
BRS3	0	0
BRSK1	289.151	348.142
BRSK2	45.8244	27.919
BRWD1	2764.43	2539.58
BRWD3	1142.35	1022.24
BSCL2	2376.82	3528.89
BSDC1	2278.63	2531.07
BSG	10526.6	15053.3
BSN	1602.44	831.88
BSND	0	0.384602
BSPH1	0	0
BSPRY	10.6139	1.88438
BST1	35.6778	96.4512
BST2	19.5707	24.3849
BSX	0	0
BTAF1	2364.19	1701.17
BTBD1	2356.03	3219.33
BTBD10	1056.4	1726.05
BTBD11	230.495	333.78
BTBD16	1.49441	1.90369
BTBD17	7.94066	10.2059
BTBD18	6.26003	3.85903
BTBD19	8.64925	48.5166
BTBD2	1833.11	1402.39
BTBD3	1428.63	592.363
BTBD6	904.437	1126.39
BTBD7	3022.08	2965.94
BTBD8	13.3375	18.7866
BTBD9	772.931	1181.44
BTC	0	11.0734
BTD	357.81	412.819
BTF3	7863.88	6527.56
BTF3L4	1954.69	2575.88
BTG1	1642.53	633.127
BTG2	1001.29	1516.22
BTG3	1178.55	1227.3
BTG4	0	1.87314
BTK	3.71056	0
BTLA	1.12152	0
BTN1A1	0.327643	0
BTN2A1	768.709	929.833
BTN2A2	406.389	459.673
BTN3A1	319.931	156.386
BTN3A2	452.877	122.017
BTN3A3	412.186	141.347
BTNL2	0.700536	0.730572
BTNL3	0	0
BTNL8	0	0
BTNL9	0.341365	0.403832
BTRC	1193.64	1302.1
BUB1	2290.05	965.246
BUB1B	2349.74	799.13
BUB3	2734.1	1940.29
BUD13	533.758	393.62
BUD31	1305.46	1373.33
BVES	742.269	508.521
BYSL	437.406	579.555
BZRAP1	210.525	472.644
BZW1	10985	8944.02
BZW2	742.405	757.244
C10orf10	30.2901	21.4033
C10orf105	1.12152	0.365286
C10orf107	15.005	40.6749
C10orf11	0	0
C10orf111	15.9027	9.3643
C10orf113	0	0
C10orf114	332.209	354.408
C10orf116	1.16086	9.35981
C10orf118	427.793	902.344
C10orf12	267.926	306.412
C10orf120	0	0
C10orf122	2.0804	1.50786
C10orf125	130.58	51.8919
C10orf128	0	0
C10orf129	0.327643	0.757969
C10orf131	2.47734	0.384602
C10orf137	634.519	566.114
C10orf140	479.752	318.448
C10orf2	613.357	516.38
C10orf25	65.8037	64.8908
C10orf26	1937.91	2587.93
C10orf27	0	0.384602
C10orf28	553.343	430.37
C10orf32	864.512	893.844
C10orf35	32.5541	99.7097
C10orf46	2560.53	2875.71
C10orf47	143.34	157.677
C10orf53	0	0
C10orf54	3.24717	30.2941
C10orf55	9.77331	31.6109
C10orf57	607.344	808.492
C10orf62	0.700536	1.11517
C10orf67	1.59859	11.1345
C10orf68	11.0563	16.5795
C10orf71	0	0
C10orf76	961.822	1226.26
C10orf81	2.94073	0.365286
C10orf82	0.372893	7.66819
C10orf88	297.89	360.461
C10orf90	0.372893	2.27706
C10orf91	0	0
C10orf95	4.36868	4.58152
C10orf96	0.639067	2.05965
C10orf99	0	0
C11orf1	127.162	121.183
C11orf10	867.413	829.426
C11orf16	0.327643	1.17805
C11orf2	883.613	951.799
C11orf20	0.372893	0.749888
C11orf21	0.396936	0
C11orf24	690.654	1191.35
C11orf30	1065.82	1004.69
C11orf31	725.724	629.403
C11orf34	0.645457	1.51594
C11orf35	4.22488	4.91941
C11orf40	0	0
C11orf41	1410.98	1613.33
C11orf42	6.87006	5.37004
C11orf45	7.96186	5.32017
C11orf46	632.252	1115.36
C11orf48	573.069	594.772
C11orf49	1431.01	1452.73
C11orf51	567.236	536.111
C11orf52	51.3469	43.9726
C11orf53	0	0
C11orf54	551.633	469.432
C11orf57	1077.46	1084.71
C11orf58	5462.77	5371.67
C11orf63	177.738	402.451
C11orf65	6.69938	7.66011
C11orf67	177.536	174.689
C11orf68	760.959	1204.34
C11orf70	80.9821	108.96
C11orf71	29.7074	23.4338
C11orf73	698.33	654.879
C11orf74	276.302	324.689
C11orf75	91.6255	120.093
C11orf80	230.189	227.519
C11orf82	487.118	178.376
C11orf83	234.189	176.914
C11orf84	870.596	454.252
C11orf85	0	0
C11orf86	0.793873	0.757969
C11orf87	111.791	9.5364
C11orf88	38.8678	54.6226
C11orf9	40.4335	30.0771
C11orf91	14.4802	14.9505
C11orf93	1.42512	2.28514
C11orf94	1.58775	1.51909
C11orf95	1382.9	915.262
C11orf96	147.541	15.5211
C12orf10	573.534	706.723
C12orf12	0	0
C12orf23	2604.72	3861.57
C12orf26	80.7176	99.4837
C12orf29	316.129	358.047
C12orf32	985.502	574.905
C12orf34	607.646	116.65
C12orf35	845.622	607.906
C12orf39	0	0.757969
C12orf4	812.855	1017.88
C12orf40	0	0
C12orf42	0	0
C12orf43	278.958	358.762
C12orf44	582.833	705.97
C12orf45	110.589	92.8861
C12orf49	1212.45	1378.43
C12orf5	2144.71	2263.52
C12orf50	1.16677	0.365286
C12orf51	2486.44	3450.04
C12orf52	260.987	351.292
C12orf53	841.918	1064.78
C12orf54	0.396936	0.777285
C12orf56	0	0.392683
C12orf57	660.697	826.286
C12orf59	6.28751	2.84275
C12orf60	15.6018	27.3687
C12orf61	1.82205	9.92593
C12orf65	470.118	398.797
C12orf66	60.6886	82.5724
C12orf68	84.001	612.579
C12orf69	0.372893	0.749888
C12orf70	1.02818	1.85383
C12orf71	0.372893	0.392683
C12orf73	150.518	234.348
C12orf74	0	0.392683
C12orf75	879.405	453.471
C12orf76	279.246	288.179
C12orf77	2.21287	0.662679
C13orf33	2.2935	63.5621
C13orf35	0.327643	0
C14orf1	1544.56	1958.9
C14orf101	802.752	866.492
C14orf102	383.596	359.357
C14orf105	14.4968	8.49885
C14orf109	283.578	327.819
C14orf118	833.094	824.96
C14orf119	1100.83	1187.87
C14orf126	426.21	774.912
C14orf129	757.686	830.364
C14orf132	2635.11	2217.27
C14orf133	495.869	795.412
C14orf135	2133.01	2036.89
C14orf142	318.176	251.657
C14orf149	566.862	292.743
C14orf159	404.63	635.034
C14orf166	2115.68	2651.23
C14orf166B	0	0
C14orf169	219.931	268.937
C14orf176	15.1063	11.0654
C14orf177	0	0
C14orf178	8.18041	9.50947
C14orf180	3.90245	11.7636
C14orf182	11.4216	10.0785
C14orf183	0.372893	1.90369
C14orf2	962.445	854.498
C14orf21	540.585	645.107
C14orf28	61.1256	85.2552
C14orf37	1054.71	1225.14
C14orf38	4.7192	1.95472
C14orf39	0	1.48046
C14orf43	1377.15	1337.18
C14orf45	157.686	234.172
C14orf49	194.162	54.0356
C14orf79	200.303	278.273
C14orf80	94.1259	102.096
C14orf93	162.913	125.317
C15orf2	55.9469	49.1296
C15orf23	753.016	645.261
C15orf24	980.656	1541.86
C15orf26	1.37987	4.53165
C15orf27	4.29655	1.90054
C15orf29	560.355	666.979
C15orf32	2.85023	0.384602
C15orf33	48.7163	34.4293
C15orf38	537.342	356.565
C15orf38-AP3S2	435.263	183.103
C15orf39	170.777	142.7
C15orf40	226.972	227.481
C15orf41	169.052	184.271
C15orf42	1046.72	249.147
C15orf43	0	0
C15orf44	1027.7	991.661
C15orf48	2.49854	0.384602
C15orf52	577.436	1760.75
C15orf53	0	0
C15orf54	1.05222	25.0962
C15orf55	1.91539	1.54649
C15orf56	5.48736	9.79703
C15orf57	289.692	291.487
C15orf58	36.4938	39.5457
C15orf59	146.46	111.361
C15orf60	0.327643	0
C15orf61	27.517	44.9094
C15orf62	72.2675	38.1281
C15orf63	494.689	642.427
C16orf11	0.327643	0
C16orf13	235.777	248.805
C16orf3	7.07749	2.26583
C16orf42	567.328	671.247
C16orf45	1923.92	1761.84
C16orf46	161.176	71.7674
C16orf48	195.659	152.549
C16orf5	878.354	1248.59
C16orf52	406.18	415.605
C16orf53	698.29	832.131
C16orf54	6.14802	8.67757
C16orf55	228.473	188.274
C16orf57	1450.35	1957.38
C16orf58	1117.7	1664.54
C16orf59	185.404	73.6631
C16orf62	1847.35	2007.22
C16orf7	217.024	384.027
C16orf70	491.167	579.311
C16orf71	26.592	45.6605
C16orf72	2357.97	2178.66
C16orf73	4.28782	5.67598
C16orf74	165.899	123.702
C16orf78	0.372893	0
C16orf79	34.6161	26.3247
C16orf80	1687.12	1945.57
C16orf82	0	0
C16orf86	9.22718	18.9861
C16orf87	610.234	720.014
C16orf88	588.628	522.333
C16orf89	11.33	21.9092
C16orf90	0.327643	0.769203
C16orf91	94.0833	81.8611
C16orf92	0	0
C16orf93	23.7992	26.2719
C16orf95	26.9782	30.7978
C16orf96	9.43223	16.0508
C17orf100	54.185	66.4732
C17orf101	625.419	581.091
C17orf102	3.54704	1.9731
C17orf103	938.565	812.675
C17orf104	61.0748	51.4269
C17orf105	0.327643	0
C17orf107	3.26276	1.90054
C17orf108	39.7835	153.947
C17orf109	18.5425	15.4856
C17orf110	0.793873	1.50786
C17orf28	51.9617	218.065
C17orf39	378.195	569.286
C17orf47	2.45329	0.777285
C17orf48	104.736	439.298
C17orf49	950.382	827.931
C17orf50	0	1.11517
C17orf51	0.684774	622.546
C17orf53	181.226	67.6561
C17orf56	169.904	171.395
C17orf57	10.4681	6.54493
C17orf58	107.613	102.409
C17orf59	83.5856	123.344
C17orf61	551.944	400.325
C17orf62	571.724	515.967
C17orf63	690.833	639.043
C17orf64	0	0.392683
C17orf65	112.291	129.208
C17orf66	0.396936	1.16189
C17orf67	2.57067	1.92794
C17orf70	611.373	1071.48
C17orf72	5.46332	124.925
C17orf74	19.4613	0
C17orf75	582.611	596.651
C17orf77	14.3817	12.2806
C17orf78	0.982929	0
C17orf79	649.642	909.928
C17orf80	1203.65	1207.92
C17orf81	743.689	592.044
C17orf82	0.372893	0
C17orf85	1389.54	1939.49
C17orf89	260.422	419.724
C17orf90	41.2075	85.5944
C17orf96	100.938	37.5777
C17orf97	91.7813	123.295
C17orf98	0.327643	0
C17orf99	0.327643	0
C18orf1	3294.05	6193.98
C18orf21	247.239	232.527
C18orf25	1564.86	1964.27
C18orf26	23.1346	21.0478
C18orf32	514.594	402.657
C18orf34	0	1.11517
C18orf42	0.655286	0
C18orf54	1052.93	484.169
C18orf56	54.2151	20.0694
C18orf62	0.360407	0
C18orf63	0	0
C18orf8	432.874	488.66
C19orf10	1303.75	1633.97
C19orf12	856.722	790.243
C19orf18	16.835	11.3902
C19orf21	18.3507	12.203
C19orf24	201.055	222.703
C19orf25	373.355	359.594
C19orf26	149.516	141.09
C19orf29	484.044	455.608
C19orf33	0	0
C19orf35	10.2411	8.25108
C19orf38	13.4464	0.785366
C19orf40	94.7603	61.9632
C19orf42	979.078	771.546
C19orf43	1078.32	962.95
C19orf44	277.335	244.771
C19orf45	0.327643	0.392683
C19orf46	3.48147	1.12326
C19orf47	274.574	225.692
C19orf48	806.697	626.489
C19orf52	207.15	183.286
C19orf53	842.696	1230.67
C19orf54	271.426	272.63
C19orf55	250.417	238.514
C19orf57	143.9	27.8418
C19orf59	0	0
C19orf6	1369.52	1558.27
C19orf60	48.1297	40.2924
C19orf63	2771.72	3636.91
C19orf66	139.978	234.203
C19orf69	0	0
C19orf70	414.552	524.359
C19orf71	54.2257	50.761
C19orf73	6.51554	9.61859
C19orf75	0	0
C19orf76	51.4432	13.6947
C19orf77	1.44916	1.54334
C19orf79	287.38	314.675
C19orf80	1.51845	0.365286
C19orf81	0.327643	1.09586
C1D	377.234	456.56
C1GALT1	1382.13	1012.44
C1GALT1C1	476.576	686.493
C1orf100	0.372893	0.384602
C1orf101	8.22305	8.36013
C1orf105	0	0
C1orf106	355.769	133.49
C1orf109	476.09	420.069
C1orf110	14.6029	19.4704
C1orf111	4.27535	8.38575
C1orf112	615.094	231.72
C1orf114	146.419	137.378
C1orf115	23.0041	15.8976
C1orf116	10.0639	3.80108
C1orf122	630.602	867.581
C1orf123	438.172	595.232
C1orf124	497.476	483.122
C1orf127	0.396936	0
C1orf129	0	0
C1orf130	58.721	51.9651
C1orf131	263.711	271.497
[truncated: 17,085 more rows]

## Sheet: Up in C88
	R88 Avg	C88 Avg	C88/R88
A2M	75559.2	34105.9	0.451379
AAAS	912.336	603.938	0.661969
AACS	392.913	1012.91	2.57794
AADAT	285.991	178.173	0.623001
AAED1	150.237	247.564	1.64782
AAGAB	1923.57	2655.18	1.38034
AAK1	1842.59	3094.17	1.67925
AAMP	1980.09	2312.59	1.16792
AARS	5083.97	5086.67	1.00053
AARS2	528.027	515.123	0.975562
AARSD1	532.167	629.747	1.18336
AASDH	320.123	349.306	1.09116
AASDHPPT	2067.14	2095.05	1.0135
AASS	1443.7	1365.76	0.946013
AATF	827.616	750.105	0.906344
ABAT	1771.17	1845.4	1.04191
ABCA1	1721.72	4590.57	2.66627
ABCA2	2626.96	2655.49	1.01086
ABCA3	1823.15	3901.26	2.13985
ABCA4	162.507	906.119	5.57589
ABCA7	120.923	152.274	1.25926
ABCA8	110.559	1362.34	12.3223
ABCB1	349.265	231.677	0.663327
ABCB10	423.05	530.635	1.25431
ABCB6	513.762	680.943	1.32541
ABCB7	670.388	793.118	1.18307
ABCB8	646.879	711.768	1.10031
ABCB9	143.433	137.741	0.960311
ABCC1	912.166	2271.01	2.48969
ABCC10	298.768	523.085	1.7508
ABCC3	1281.9	1033.52	0.806234
ABCC4	400.037	636.561	1.59125
ABCC5	641.219	822.416	1.28258
ABCC9	1475.79	1525.46	1.03365
ABCD1	290.739	780.399	2.68419
ABCD3	3708.46	3531.62	0.952314
ABCD4	513.33	631.949	1.23108
ABCE1	2753.72	3240.25	1.17668
ABCF1	2426.09	2177.05	0.897349
ABCF2	1788.28	2180.63	1.21941
ABCF3	888.34	1349.26	1.51885
ABHD10	859.915	1024.4	1.19127
ABHD11	164.845	236.129	1.43244
ABHD12	1288.17	1349.39	1.04753
ABHD13	564.561	600.47	1.06361
ABHD14A	110.325	224.096	2.03124
ABHD14B	257.402	517.477	2.01039
ABHD15	240.065	212.483	0.885104
ABHD16A	742.128	798.321	1.07572
ABHD2	7936.82	14366.5	1.81011
ABHD3	476.746	173.067	0.363017
ABHD4	2147.77	1689.14	0.786463
ABHD5	766.368	1624.02	2.11911
ABHD6	675.791	437.183	0.64692
ABHD8	200.852	223.563	1.11308
ABI1	2704.54	2156.79	0.797472
ABI2	7014.68	6749.86	0.962247
ABL1	3605.12	4739.4	1.31463
ABL2	4883.12	5508.07	1.12798
ABLIM1	9815.46	2747.12	0.279877
ABR	3962.54	6420.36	1.62027
ABRACL	355.057	469.376	1.32197
ABT1	306.177	306.716	1.00176
ABTB1	117.581	175.02	1.48851
ABTB2	129.769	162.318	1.25082
ACAA1	715.16	895.098	1.25161
ACAA2	2171.08	1689.92	0.778378
ACACA	6446.75	4417.06	0.685161
ACACB	335.325	407.667	1.21574
ACAD10	524.888	737.466	1.405
ACAD11	425.752	739.771	1.73756
ACAD8	432.025	557.746	1.291
ACAD9	511.384	725.447	1.41859
ACADM	997.19	1049.27	1.05222
ACADSB	786.006	969.704	1.23371
ACADVL	4020.62	3311.99	0.823751
ACAN	142.198	157.125	1.10497
ACAP2	2230.73	2140.55	0.959571
ACAP3	624.832	500.153	0.80046
ACAT1	1100.64	845.548	0.768232
ACAT2	4685.07	4263.39	0.909994
ACBD3	1709.64	2914.69	1.70485
ACBD5	1759.22	1378.94	0.783834
ACBD6	355.645	332.85	0.935907
ACBD7	483.664	222.158	0.459323
ACD	323.244	212.706	0.658036
ACER3	756.379	759.835	1.00457
ACHE	158.727	69.2961	0.436575
ACIN1	4912.54	3222.14	0.655901
ACLY	10849.2	17689.5	1.63048
ACN9	265.621	362.351	1.36417
ACO1	1419.45	2028.12	1.42881
ACO2	3292.19	4530.64	1.37618
ACOT1	109.879	127.208	1.15771
ACOT13	486.273	388.873	0.799702
ACOT2	297.677	320.147	1.07549
ACOT7	981.929	1257.46	1.2806
ACOT8	246.351	356.092	1.44547
ACOT9	871.295	1132.82	1.30016
ACOX1	2368.31	2554.16	1.07848
ACOX2	147.175	406.222	2.76013
ACOX3	419.234	981.214	2.34049
ACP1	2032.55	1958.05	0.963345
ACP2	842.669	1215.95	1.44298
ACP6	155.457	220.241	1.41673
ACPL2	4907.96	4998.33	1.01841
ACSF2	211.759	301.548	1.42402
ACSF3	236.494	286.527	1.21157
ACSL1	606.001	138.893	0.229196
ACSL3	3760.91	4953.05	1.31698
ACSL4	753.281	4019.18	5.33556
ACSS1	655.435	146.33	0.223256
ACSS2	1217.12	966.451	0.794045
ACSS3	999.536	808.154	0.808529
ACTA2	17032.5	83199	4.88472
ACTB	81083.6	150317	1.85386
ACTC1	139.262	3762.26	27.0158
ACTG1	96644.3	155524	1.60924
ACTL6A	2256.59	1374.03	0.608896
ACTN1	14979.1	30594.8	2.0425
ACTN4	15993.8	30232.7	1.89028
ACTR10	1511.46	1932.99	1.27889
ACTR1A	4380.99	5080.79	1.15974
ACTR1B	881.089	1379.08	1.5652
ACTR2	11851.1	15522.7	1.30982
ACTR3	10252.5	11122.4	1.08485
ACTR3B	469.466	247.546	0.527293
ACTR5	247.6	142.275	0.574615
ACTR6	645.968	645.828	0.999783
ACTR8	1013.89	1361.65	1.34299
ACVR1	837.418	900.232	1.07501
ACVR1B	800.941	667.891	0.833883
ACVR2A	424.781	313.693	0.738482
ACVR2B	556.39	382.285	0.687081
ACY1	294.323	400.301	1.36007
ACYP1	123.567	128.979	1.0438
ACYP2	150.999	90.9438	0.60228
ADAL	279.567	369.336	1.3211
ADAM10	5167.98	3735.19	0.722756
ADAM12	1569.98	1382	0.880267
ADAM15	814.195	1335.06	1.63973
ADAM17	2152.65	2244.9	1.04285
ADAM19	2991.14	9299.72	3.10909
ADAM22	1310.39	447.968	0.341859
ADAM23	901.318	693.689	0.769639
ADAM9	28707.1	31410	1.09415
ADAMTS1	116.159	196.561	1.69217
ADAMTS10	1428.73	1393.89	0.975611
ADAMTS12	952.371	937.148	0.984015
ADAMTS14	166.902	228.594	1.36963
ADAMTS15	3966.71	953.081	0.24027
ADAMTS16	565.453	271.849	0.480763
ADAMTS18	103.399	2.27706	0.0220222
ADAMTS3	2002.15	565.017	0.282205
ADAMTS4	779.57	616.058	0.790254
ADAMTS7	367.328	237.818	0.647426
ADAMTS9	1715.63	1407.77	0.82056
ADAMTSL1	440.814	344.44	0.781373
ADAR	9950.71	7816.28	0.7855
ADARB1	932.348	2353.87	2.52467
ADAT1	659.806	671.962	1.01842
ADAT2	142.393	113.569	0.797578
ADC	163.928	101.679	0.620265
ADCK1	138.498	175.297	1.2657
ADCK2	175.137	286.106	1.63361
ADCK3	164.065	287.19	1.75046
ADCK4	574.808	435.871	0.75829
ADCY1	880.297	373.602	0.424404
ADCY2	1391.61	318.98	0.229217
ADCY3	703.018	420.248	0.597777
ADCY5	537.967	245.205	0.4558
ADCY6	2307.85	1850.32	0.801752
ADCY7	509.689	498.616	0.978274
ADCY8	307.643	9.17604	0.0298269
ADCY9	2656.75	1953.97	0.735476
ADD1	8612.22	8240.55	0.956844
ADD2	1406.27	385.273	0.273967
ADD3	4048.72	962.215	0.237659
ADH5	5389.04	6951.17	1.28987
ADI1	1724.68	2179.2	1.26354
ADIPOR1	1545.49	2208.16	1.42878
ADIPOR2	4327.78	2718.49	0.628149
ADK	1921.43	1081.79	0.563015
ADM	367.99	207.563	0.564046
ADM2	107.657	365.637	3.39633
ADNP	5070.65	4100.94	0.808761
ADNP2	1601.33	1220.28	0.762044
ADO	831.589	925.134	1.11249
ADORA1	287.05	230.013	0.801298
ADORA2B	109.342	110.575	1.01127
ADPGK	919.051	985.661	1.07248
ADPRHL2	775.211	921.86	1.18917
ADRA1A	650.11	173.479	0.266846
ADRB1	189.163	189.864	1.0037
ADRB2	345.562	370.405	1.07189
ADRBK1	962.045	1114.11	1.15807
ADRBK2	810.002	320.146	0.395241
ADRM1	1537.14	1403.34	0.912959
ADSL	1176.83	1369.76	1.16395
ADSS	931.813	1406.67	1.50961
AEBP1	5317.22	4564.5	0.858436
AEBP2	1143.16	1366.81	1.19564
AEN	1145.08	1143.23	0.998387
AES	3238.8	4356.48	1.34509
AFAP1	4208.91	4208.69	0.999947
AFF1	1731.23	1913.91	1.10552
AFF2	3555.19	2158.8	0.607224
AFF3	924.335	822.254	0.889563
AFF4	9763.39	8890.64	0.91061
AFG3L2	1954.32	1949.94	0.997757
AFMID	271.249	219.215	0.808168
AFTPH	810.294	1136.25	1.40226
AGA	1053.79	792.033	0.751602
AGAP1	1844.12	1622.06	0.879583
AGAP2	363.962	140.508	0.38605
AGAP3	1227.71	3351.97	2.73025
AGAP6	181.619	217.099	1.19536
AGBL5	1048.73	1348.87	1.28619
AGFG1	2906.16	3443.26	1.18481
AGFG2	210.626	431.971	2.0509
AGGF1	1677.03	1684.81	1.00464
AGK	662.617	731.956	1.10465
AGL	1499.1	1713.49	1.14302
AGPAT1	3578.92	3223.13	0.900587
AGPAT2	332.512	357.816	1.0761
AGPAT3	2238.09	2826.09	1.26273
AGPAT4	1219.4	968.65	0.794366
AGPAT5	3338.34	5389.15	1.61432
AGPAT6	1926.3	1734.96	0.900673
AGPAT9	325.813	22.5539	0.0692236
AGPS	2687.43	3360.23	1.25035
AGRN	12219	9532.45	0.780132
AGT	131.298	39.4715	0.300626
AGTPBP1	599.785	837.27	1.39595
AGTRAP	455.548	1314.7	2.88598
AGXT2L2	337.115	322.017	0.955215
AHCTF1	2441.43	2379.48	0.974627
AHCY	2804.05	3010.39	1.07359
AHCYL1	3057.27	5150.91	1.68481
AHCYL2	1638.7	2364.01	1.44262
AHDC1	1603.4	1194.48	0.744966
AHI1	467.181	440.881	0.943704
AHNAK	56053.3	41828.2	0.746222
AHNAK2	7129	23256	3.26217
AHR	15746.7	12531.9	0.795844
AHRR	1563.98	1641.06	1.04929
AHSA1	2105.47	1655.89	0.786467
AHSA2	257.564	262.826	1.02043
AIDA	3915.18	3787.54	0.967398
AIF1L	2096.67	521.34	0.248651
AIFM1	881.667	764.665	0.867294
AIFM2	176.914	811.206	4.58531
AIG1	733.502	635.659	0.866608
AIMP1	949.51	1342.04	1.41341
AIMP2	359.931	481.296	1.33719
AIP	628.254	549.897	0.875278
AJAP1	2357.77	34.1577	0.0144873
AJUBA	4342.88	4223.68	0.972553
AK1	822.017	867.189	1.05495
AK2	1839.57	2090.15	1.13622
AK3	1282.55	1956.31	1.52533
AK4	1033.39	1543.7	1.49382
AK5	982.841	60.7589	0.0618197
AKAP1	589.084	234.498	0.398073
AKAP10	720.396	793.834	1.10194
AKAP11	3439.61	4367.85	1.26987
AKAP12	4111.72	9215.58	2.2413
AKAP13	5068.1	4606.71	0.908962
AKAP17A	567.632	880.175	1.55061
AKAP2	1594.18	3786.91	2.37545
AKAP5	393.117	346.638	0.881766
AKAP6	1446.15	412.963	0.28556
AKAP7	256.216	298.152	1.16368
AKAP8	703.31	557.124	0.792145
AKAP8L	1926.42	1333.63	0.692283
AKAP9	2786.62	2793.13	1.00234
AKIP1	366.315	385.887	1.05343
AKIRIN1	3604.85	2741.23	0.760427
AKIRIN2	1389.67	1140.55	0.820731
AKNA	217.554	372.25	1.71107
AKR1A1	660.036	1205.34	1.82618
AKR1B1	1392.33	1630.47	1.17103
AKR7A2	1137.8	1258.66	1.10623
AKT1	4126.66	3997.27	0.968646
AKT1S1	1015.64	922.813	0.908606
AKT2	1981.37	2525.37	1.27455
AKT3	2941.03	5120.7	1.74112
AKTIP	632.183	1003.31	1.58706
ALAD	1360.99	1469.75	1.07991
ALAS1	1058.98	1214.09	1.14647
ALCAM	3480.68	3556.44	1.02177
ALDH16A1	267.281	174.731	0.653735
ALDH18A1	2136.15	4010.45	1.87742
ALDH1A3	115.899	38.7926	0.334709
ALDH1B1	933.054	1008.08	1.08041
ALDH1L2	503.425	3385.43	6.7248
ALDH2	1142.52	1895.17	1.65876
ALDH3A2	3009.13	2899.21	0.963472
ALDH3B1	138.508	223.352	1.61256
ALDH4A1	1290.35	5093.94	3.94773
ALDH5A1	529.192	409.525	0.773869
ALDH6A1	714.289	826.022	1.15642
ALDH7A1	2611.76	1858.16	0.71146
ALDH9A1	2354.21	5455	2.31713
ALDOA	13153.6	16631	1.26437
ALDOC	285.515	1125.98	3.94366
ALG1	678.406	1021.38	1.50556
ALG10	174.124	149.584	0.859069
ALG10B	995.882	535.423	0.537637
ALG11	687.662	700.629	1.01886
ALG12	469.462	667.11	1.42101
ALG13	617.192	669.892	1.08539
ALG14	198.033	263.226	1.3292
ALG2	725.075	1248.88	1.72241
ALG3	329.137	490.929	1.49156
ALG5	462.1	695.463	1.50501
ALG6	253.782	286.75	1.12991
ALG8	736.243	761.545	1.03437
ALG9	1405.58	1196.06	0.850936
ALK	4522.02	254.576	0.0562969
ALKBH1	289.135	241.823	0.836367
ALKBH2	132.689	114.709	0.864499
ALKBH3	198.351	281.903	1.42123
ALKBH4	226.407	196.7	0.86879
ALKBH5	2334.38	3821.22	1.63693
ALKBH7	243.777	316.807	1.29958
ALKBH8	371.336	313.896	0.845316
ALMS1	2031.76	2080.19	1.02383
ALPK1	124.432	77.6976	0.624418
ALPK2	7166.78	2962.35	0.413344
ALPL	431.124	123.029	0.285367
ALS2	3541.88	3428.89	0.968099
ALS2CL	103.898	64.0576	0.616546
ALS2CR8	293.383	365.565	1.24603
ALYREF	1773.94	1291.01	0.727768
AMACR	169.556	215.295	1.26976
AMBRA1	1174.04	1019.65	0.868501
AMD1	3055.45	3167.53	1.03668
AMFR	2901.54	5336.52	1.8392
AMIGO2	4220.62	4363.93	1.03396
AMIGO3	220.929	206.62	0.935232
AMMECR1	441.442	686.267	1.5546
AMMECR1L	1350.15	1517.2	1.12373
AMN1	181.426	222.339	1.22551
AMOT	2772.46	1134.11	0.409063
AMOTL1	6350.11	6039.55	0.951093
AMOTL2	6060.82	12991	2.14344
AMPD2	1056.73	1489.73	1.40976
AMPH	1832.46	630.845	0.344261
AMT	151.625	223.896	1.47664
AMZ2	1602.91	1871.32	1.16745
ANAPC1	2397.14	2247.93	0.937756
ANAPC10	160.947	196.517	1.22101
ANAPC11	949.046	978.144	1.03066
ANAPC13	1513.51	1969.54	1.3013
ANAPC16	1277.3	1360.62	1.06523
ANAPC2	468.747	536.406	1.14434
ANAPC4	446.725	529.974	1.18635
ANAPC5	2473.76	2102.49	0.849919
ANAPC7	1160.45	1568.64	1.35175
ANGEL1	477.353	539.422	1.13003
ANGEL2	947.823	743.692	0.784631
ANGPT2	138.059	77.7929	0.563476
ANGPTL2	305.832	358.102	1.17091
ANGPTL4	383.81	678.168	1.76694
ANK1	1809.31	454.973	0.251463
ANK2	6393.37	3622.64	0.566624
ANK3	168.88	450.067	2.665
ANKDD1A	125.177	98.753	0.788908
ANKFN1	195.205	50.8699	0.260597
ANKFY1	4122.12	4257.95	1.03295
ANKH	183.321	193.093	1.05331
ANKHD1	3086.65	1657.27	0.536914
ANKHD1-EIF4EBP3	1354.57	1723.68	1.27249
ANKIB1	2938.21	4300.1	1.46351
ANKLE2	2181.12	2034.89	0.932958
ANKMY2	489.962	582.533	1.18893
ANKRA2	217.658	284.549	1.30732
ANKRD1	2224.1	16965.5	7.62802
ANKRD10	1367.13	907.187	0.663573
ANKRD11	5687.61	4142.17	0.72828
ANKRD12	2097.48	1696.29	0.808727
ANKRD13A	1878.02	5160.48	2.74784
ANKRD13B	346.366	254.032	0.733421
ANKRD13C	2794.15	1730.93	0.619483
ANKRD13D	219.948	407.913	1.85459
ANKRD16	144.051	107.768	0.748122
ANKRD17	5980.21	6000.41	1.00338
ANKRD26	508.9	609.104	1.1969
ANKRD27	667.688	752.945	1.12769
ANKRD28	1804.62	1799.46	0.997142
ANKRD32	583.058	280.496	0.481077
ANKRD33B	102.699	297.963	2.90132
ANKRD34B	416.423	35.7913	0.0859494
ANKRD36	385.769	293.064	0.759688
ANKRD36B	278.816	222.622	0.798455
ANKRD40	3153.56	2273.28	0.720861
ANKRD42	133.855	258.555	1.9316
ANKRD44	293.089	305.588	1.04265
ANKRD45	536.632	223.226	0.415975
ANKRD46	223.198	552.145	2.47379
ANKRD49	225.568	175.592	0.778441
ANKRD50	2031.14	2326.15	1.14524
ANKRD52	4191.39	9554.98	2.27967
ANKRD54	647.128	601.917	0.930136
ANKRD6	295.464	979.761	3.31601
ANKS1A	1409.7	1025.04	0.727132
ANKS1B	120.183	460.419	3.83098
ANKS3	192.713	215.659	1.11907
ANKS6	401.216	865.043	2.15605
ANKZF1	505.231	463.791	0.917978
ANLN	2565.67	2277.9	0.887839
ANO1	322.958	1480.41	4.58389
ANO10	586.324	1543.93	2.63324
ANO4	1942.62	619.183	0.318736
ANO6	3986.8	6741.82	1.69104
ANO8	345.903	397.831	1.15012
ANP32A	4933.26	3149.31	0.638383
ANP32B	2428.66	2015.71	0.829968
ANP32E	4184.32	2970.04	0.709803
ANTXR1	5838.27	12159.1	2.08265
ANTXR2	1130.13	863.154	0.763768
ANXA1	18615.3	17297.4	0.929202
ANXA11	681.669	2882.57	4.2287
ANXA2	43373.3	57048.1	1.31528
ANXA4	654.901	1210.68	1.84865
ANXA5	11864.9	9341.4	0.787314
ANXA6	7411.44	8064.74	1.08815
ANXA7	1755.9	2401.28	1.36755
AP1AR	396.215	423.878	1.06982
AP1B1	2617.1	3615.68	1.38156
AP1G1	6273.23	7445.33	1.18684
AP1G2	128.1	81.1355	0.633377
AP1M1	1204.08	1699.75	1.41166
AP1S1	1097.73	1156.57	1.0536
AP1S2	8346.6	5501.52	0.659132
AP1S3	133.581	265.838	1.99008
AP2A1	3713.32	3954.76	1.06502
AP2A2	1769.8	2456.63	1.38809
AP2B1	12297.1	13754.8	1.11854
AP2M1	12695.4	29518.9	2.32517
AP2S1	1265.44	1819.6	1.43792
AP3B1	2096.47	2481.31	1.18356
AP3B2	125.963	44.1837	0.350768
AP3D1	4523.11	4929.79	1.08991
AP3M1	3469.03	2576.58	0.742737
AP3M2	716.559	759.791	1.06033
AP3S1	1277.04	1491.76	1.16814
AP3S2	1212.19	1331.51	1.09844
AP4B1	274.19	434.162	1.58344
AP4E1	694.796	1437.48	2.06893
AP4M1	233.949	304.267	1.30057
AP4S1	411.853	326.909	0.793751
AP5B1	410.045	558.212	1.36134
AP5M1	1815.58	1475.42	0.812646
AP5S1	204.849	267.802	1.30731
AP5Z1	733.063	839.674	1.14543
APAF1	1896.9	1252.78	0.660438
APBA1	1222.9	508.368	0.415705
APBA2	1022.76	1387.6	1.35673
APBB1	1989	2021.02	1.0161
APBB2	1422.37	2722.78	1.91426
APC	4553.67	5853.48	1.28544
APC2	1752.53	1022	0.583156
APCDD1	1037.06	331.357	0.319517
APEH	2051.44	2654.18	1.29381
APEX1	4224.34	5982.42	1.41618
APEX2	394.273	486.036	1.23274
APH1A	4315.55	3400.4	0.787942
APH1B	611.371	769.426	1.25853
API5	4527.56	4421.82	0.976647
APIP	382.668	320.463	0.837443
APITD1	182.457	173.468	0.950732
APLP1	2014.69	2160.59	1.07242
APLP2	24864.4	30507.7	1.22696
APOA1BP	837.454	853.488	1.01915
APOBEC3B	141.358	128.396	0.908303
APOBEC3C	180.749	421.378	2.33129
APOBEC3F	175.31	277.76	1.5844
APOE	1573.64	1425.23	0.905693
APOL2	735.383	619.807	0.842836
APOL4	248.262	141.873	0.571464
APOL6	533.343	506.137	0.948989
APOLD1	353.205	143.517	0.406328
APOO	562.338	372.562	0.662523
APOOL	1075.52	1229.44	1.14311
APOPT1	775.212	679.818	0.876945
APP	25638.4	21345.3	0.832552
APPBP2	3464.6	2961.14	0.854685
APPL1	2078.87	2235.36	1.07528
APPL2	1161.17	1050.83	0.90497
APRT	953.962	825.202	0.865027
APTX	636.616	571.413	0.89758
AQP1	1689.73	690.263	0.408506
AQP4	4342.96	1271.05	0.29267
AQR	1730.77	1729.94	0.99952
AR	1506.7	652.181	0.432855
ARAF	1012.38	1130.78	1.11695
ARAP1	677.279	1133.85	1.67413
ARAP2	2819.51	589.359	0.209029
ARCN1	7090.11	8110.61	1.14393
ARF1	6597.42	10488.5	1.58979
ARF3	7311.83	6876.81	0.940504
ARF4	5654.79	9140.56	1.61643
ARF5	2407.46	2146.23	0.891493
ARF6	3364.6	5387.15	1.60113
ARFGAP1	869.687	1575.65	1.81174
ARFGAP2	1569.56	2399.36	1.52869
ARFGAP3	1017.64	2186	2.14809
ARFGEF1	3674.98	3128.77	0.851369
ARFGEF2	1573.48	2056.9	1.30723
ARFIP1	1086.02	1355.51	1.24815
ARFIP2	842.392	1348.79	1.60114
ARFRP1	294.54	487.804	1.65616
ARG2	328.287	525.376	1.60036
ARGLU1	837.258	679.133	0.81114
ARHGAP1	2190.21	4236.27	1.93418
ARHGAP10	541.152	578.376	1.06879
ARHGAP11A	2989.67	1183.17	0.395753
ARHGAP12	2464.67	1885.91	0.765181
ARHGAP17	1554.48	1419.17	0.912955
ARHGAP18	285.641	551.048	1.92916
ARHGAP19	1311.98	684.391	0.521648
ARHGAP21	6866.09	5873.73	0.855469
ARHGAP22	209.769	219.465	1.04623
ARHGAP23	2308.74	1616.25	0.700058
ARHGAP24	211.549	43.7457	0.206787
ARHGAP26	265.464	668.302	2.51749
ARHGAP28	185.59	62.2942	0.335655
ARHGAP29	2624.16	7787.07	2.96746
ARHGAP31	4837.28	3289.44	0.680019
ARHGAP32	1350.7	1321.35	0.978269
ARHGAP33	765.34	319.508	0.417472
ARHGAP35	7214.29	5269.46	0.73042
ARHGAP39	399.66	277.518	0.694386
ARHGAP42	554.741	613.948	1.10673
ARHGAP5	6963.75	5047.05	0.724761
ARHGDIA	5043.08	5460.03	1.08268
ARHGEF1	638.287	874.918	1.37073
ARHGEF10	1467.87	766.14	0.521938
ARHGEF10L	505.948	1262.54	2.49539
ARHGEF11	1306	1601.23	1.22606
ARHGEF12	14716.9	13039.7	0.886035
ARHGEF17	3319.53	3903.14	1.17581
ARHGEF18	2124.53	1250.26	0.588487
ARHGEF19	103.279	112.036	1.08478
ARHGEF2	1597.53	1363.21	0.853319
ARHGEF25	781.341	441.441	0.564978
ARHGEF26	1540.43	655.046	0.425235
ARHGEF3	1109.63	2258.7	2.03555
ARHGEF37	100.691	295.943	2.93913
ARHGEF4	102.747	708.926	6.89974
ARHGEF40	2070.84	2910.04	1.40525
ARHGEF6	1484.8	639.141	0.430457
ARHGEF7	3161.88	2829.68	0.894938
ARHGEF9	3861.04	2963.77	0.767609
ARID1A	4213.88	4336.18	1.02902
ARID1B	2864.59	2395.49	0.836245
ARID2	2024.17	1788.55	0.883599
ARID4A	1180.36	910.11	0.771042
ARID4B	2078.78	1878.13	0.903481
ARID5A	390.242	53.1842	0.136285
ARID5B	10896.7	8876.68	0.814619
ARIH1	2179.98	2604.78	1.19487
ARIH2	2358.35	2070.19	0.877812
ARL1	1610.27	3226.99	2.004
ARL10	714.457	650.344	0.910264
ARL13B	852.395	957.752	1.1236
ARL15	279.729	593.091	2.12024
ARL16	722.11	735.405	1.01841
ARL17A	1004.13	1119.9	1.11529
ARL2	688.954	774.213	1.12375
ARL2BP	2128.79	3566.26	1.67525
ARL3	1755.04	1951.33	1.11184
ARL4A	236.276	975.278	4.1277
ARL4C	3570.89	2739.44	0.767159
ARL4D	880.167	628.782	0.714389
ARL5A	1277.53	1362.34	1.06639
ARL5B	1157.44	745.999	0.644527
ARL6IP1	13058.4	10458.3	0.800889
ARL6IP4	1051.55	1356.57	1.29006
ARL6IP5	3849.44	2836.05	0.736745
ARL6IP6	1305.61	471.026	0.36077
ARL8A	1118.77	1062.36	0.949575
ARL8B	3934.02	2614.29	0.664534
ARMC1	1462.42	1518.58	1.0384
ARMC10	861.43	1121.48	1.30188
ARMC2	109.173	104.343	0.955757
ARMC5	327.717	266.106	0.812001
ARMC6	648.916	710.264	1.09454
ARMC7	229.169	234.681	1.02405
ARMC8	1154.84	1354.96	1.17329
ARMC9	380.993	608.313	1.59665
ARMCX1	833.731	1037	1.2438
ARMCX2	1934.4	2488.29	1.28634
ARMCX3	3421.96	3654.12	1.06784
ARMCX4	425.692	518.106	1.21709
ARMCX5	221.852	279.468	1.2597
ARMCX5-GPRASP2	249.719	322.313	1.2907
ARMCX6	1197.92	1227.46	1.02466
ARNT	1403.97	1592.39	1.1342
ARNT2	10399	20274.8	1.9497
ARNTL	464.763	204.332	0.439648
ARNTL2	315.086	1472.11	4.6721
ARPC1A	2811.03	2553.7	0.908455
ARPC1B	485.8	663.423	1.36563
ARPC2	4333.31	6517.6	1.50407
ARPC3	2691.9	3843.79	1.42791
ARPC4	3630.68	3662.02	1.00863
ARPC4-TTLL3	187.906	243.195	1.29424
ARPC5	4847.15	7361.86	1.5188
ARPC5L	664.846	657.204	0.988506
ARPP19	9477.71	8115.28	0.856249
ARRB2	361.905	244.124	0.674552
ARRDC1	150.485	192.943	1.28214
ARRDC3	1876.63	1124.62	0.599275
ARRDC4	8318.98	1807.72	0.2173
ARSA	773.084	1024.06	1.32465
ARSB	1742.95	2521.95	1.44694
ARSD	706.253	877.032	1.24181
ARSJ	329.653	1733.54	5.25868
ARSK	359.236	413.056	1.14982
ARV1	349.318	416.495	1.19231
ARVCF	248.197	309.054	1.2452
ARX	1108.12	59.7179	0.053891
AS3MT	419.007	426.351	1.01753
ASAH1	2310.64	4603.28	1.99221
ASAP1	7631.48	4953.16	0.649044
ASAP2	1444.46	1103.54	0.76398
ASAP3	1059.96	1085.75	1.02433
ASB1	1987.1	2544.17	1.28034
ASB13	298.738	269.547	0.902286
ASB3	496.262	404.092	0.814272
ASB6	1596.85	1501.17	0.940083
ASB7	677.163	654.151	0.966017
ASB8	700.916	917.568	1.3091
ASCC1	798.036	840.971	1.0538
ASCC2	1045.59	1220.92	1.16768
ASCC3	1932.18	3660.14	1.8943
ASCL1	151.788	81.0135	0.533728
ASF1A	1250.67	914.656	0.731335
ASF1B	1004.63	370.316	0.368611
ASH1L	4830.58	4302.1	0.890597
ASH2L	1217.52	1578.92	1.29684
ASIC1	124.891	146.918	1.17637
ASL	398.114	423.77	1.06444
ASMTL	743.427	729.436	0.98118
ASNA1	1976.29	2068.36	1.04659
ASNS	1329.24	3972.33	2.98842
ASNSD1	1205.45	1308.76	1.0857
ASPH	6165.54	2884.58	0.467856
ASPM	3690.63	1240.89	0.336229
ASPSCR1	252.472	221.099	0.875734
ASRGL1	296.179	181.617	0.613201
ASS1	10110.1	8917.27	0.882018
ASTE1	167.198	154.674	0.925095
ASTN2	3389.4	3653.65	1.07796
ASUN	953.472	928.898	0.974226
ASXL1	3262.99	3072.96	0.941763
ASXL2	1697.44	1435.08	0.845441
ATAD1	2062.97	2624.49	1.27219
ATAD2	3759	1445.19	0.384461
ATAD2B	907.028	828.088	0.912969
ATAD3A	668.769	671.07	1.00344
ATAD3B	366.543	217.087	0.592256
ATAD5	663.171	169.174	0.255098
ATAT1	1003.16	717.445	0.715185
ATCAY	286.781	221.033	0.770737
ATE1	462.723	750.651	1.62225
ATF1	433.315	604.61	1.39531
ATF2	2310.79	1901.19	0.822745
ATF3	834.917	166.081	0.198919
ATF4	6591.74	6407.1	0.971989
ATF5	421.012	400.741	0.951852
ATF6	2840.04	3410.84	1.20098
ATF6B	2030.44	3120.67	1.53694
ATF7	2231.89	2030.17	0.90962
ATF7IP	3574.49	2953.51	0.826274
ATG10	161.887	162.43	1.00335
ATG12	1836.81	1178.02	0.641341
ATG13	2186.59	2404.11	1.09948
ATG14	707.499	740.978	1.04732
ATG16L1	733.7	831.131	1.13279
ATG2A	440.759	674.789	1.53097
ATG2B	1401.81	1782.35	1.27146
ATG3	777.431	774.717	0.996509
ATG4A	491.212	537.479	1.09419
ATG4B	1353.18	1240.98	0.917081
ATG4C	344.05	319.476	0.928574
ATG4D	380.709	380.775	1.00017
ATG5	1127.1	911.226	0.808467
ATG7	664.517	795.84	1.19762
ATG9A	3291.41	4373.25	1.32868
ATHL1	130.144	98.2288	0.754769
ATIC	1289.41	1680.79	1.30353
ATL1	454.311	463.356	1.01991
ATL2	1517.23	759.6	0.50065
ATL3	937.062	900.163	0.960622
ATM	2570.22	2520.68	0.980726
ATMIN	5021.38	4007.41	0.798069
ATN1	6669.68	6979.21	1.04641
ATOH8	630.151	89.7981	0.142502
ATOX1	752.941	817.979	1.08638
ATP10A	476.338	1513.36	3.17707
ATP10B	1557.1	45.1658	0.0290063
ATP10D	926.14	763.565	0.824459
ATP11A	1922.85	7288.21	3.79032
ATP11B	1721.65	2040.64	1.18528
ATP11C	495.6	1502.21	3.03109
ATP13A1	1348.56	1905.25	1.4128
ATP13A2	1776.43	2374.69	1.33678
ATP13A3	3579.8	6150.69	1.71816
ATP1A1	5758.71	8278.04	1.43748
ATP1A2	17527.8	17886.1	1.02044
ATP1B1	5292.82	2219.03	0.419252
ATP1B2	1333.23	1802.99	1.35235
ATP1B3	4649.63	5286.12	1.13689
ATP2A2	20231.2	9830.32	0.4859
ATP2B1	2201.21	2040.75	0.927105
ATP2B4	7892.26	10218.2	1.29471
ATP2C1	3789.5	4225.1	1.11495
ATP5A1	12429.7	11132.9	0.895669
ATP5B	15700.1	14690.5	0.935692
ATP5C1	2987	2675.79	0.895813
ATP5D	411.713	404.731	0.983042
ATP5E	4129.21	4845.54	1.17348
ATP5F1	3519.86	3889.72	1.10508
ATP5G1	860.369	822.165	0.955596
ATP5G2	4128.43	3647.39	0.883482
ATP5G3	2969.75	3190.89	1.07446
ATP5H	1459.45	1696.29	1.16228
ATP5I	977.093	1062.29	1.08719
ATP5J	1611.73	1634.2	1.01395
ATP5J2	1595.14	1959.23	1.22825
ATP5J2-PTCD1	245.606	199.279	0.811377
ATP5L	2332.38	2612.73	1.1202
ATP5O	3258.35	2898.43	0.889538
ATP5S	217.513	205.211	0.943442
ATP5SL	1005.29	836.074	0.831671
ATP6AP1	5089.37	8149.9	1.60136
ATP6AP2	4247.22	5301.53	1.24824
ATP6V0A1	1958.39	2541.22	1.29761
ATP6V0A2	940.127	1033.07	1.09886
ATP6V0B	1524.99	2183.28	1.43167
ATP6V0C	1385.36	1453.34	1.04907
ATP6V0D1	1881.02	2373.02	1.26156
ATP6V0E1	1841.04	3823.34	2.07673
ATP6V0E2	968.018	1096.12	1.13233
ATP6V1A	3132.22	4084.81	1.30413
ATP6V1B2	4429.34	6404.8	1.44599
ATP6V1C1	4636.37	2324.95	0.50146
ATP6V1D	2330.91	3610.58	1.549
ATP6V1E1	2715.82	3083.35	1.13533
ATP6V1F	1006.5	1589.01	1.57875
ATP6V1G1	2713.69	3070.9	1.13163
ATP6V1G2	138.356	169.912	1.22807
ATP6V1H	1184.75	1628.39	1.37445
ATP7A	599.392	957.983	1.59826
ATP7B	371.202	536.492	1.44528
ATP8B1	128.464	373.687	2.90887
ATP8B2	1525.9	1586.06	1.03943
ATP9A	5955.16	7056.45	1.18493
ATP9B	491.175	615.991	1.25412
ATPAF1	840.343	1162.55	1.38343
ATPAF2	180.62	290.517	1.60845
ATPBD4	121.377	208.834	1.72054
ATPIF1	1112.73	1187.38	1.06709
ATR	707.809	1127.82	1.5934
ATRIP	251.655	217.206	0.863109
ATRN	5018.44	4347.03	0.866212
ATRNL1	597.82	1104.81	1.84807
ATRX	8435.87	7276.6	0.862578
ATXN1	2560.98	1591.34	0.621378
ATXN10	4235.08	5517.81	1.30288
ATXN1L	2479.48	2435.32	0.982191
ATXN2	1502.75	1605.99	1.06871
ATXN2L	3367.99	2521.4	0.748636
ATXN3	599.07	605.518	1.01076
ATXN7	1243.64	530.981	0.426956
ATXN7L1	236.439	120.009	0.507568
ATXN7L2	129.509	108.858	0.840544
ATXN7L3	2042.77	1687.24	0.825959
ATXN7L3B	3201.11	3198.6	0.999215
AUP1	1255.35	1474.85	1.17485
AURKA	1191.59	544.102	0.456618
AURKAIP1	581.105	632.549	1.08853
AURKB	447.035	175.582	0.392769
AUTS2	2958.1	964.896	0.326187
AVEN	208.801	413.268	1.97924
AVIL	248.916	50.956	0.204711
AVL9	1200.8	643.433	0.535836
AXIN1	952.314	810.715	0.851311
AXIN2	1967.24	2287.43	1.16276
AXL	2523.65	4600.67	1.82302
AZI1	235.892	205.716	0.872076
AZI2	977.052	1098.98	1.12479
AZIN1	15298.5	7912.39	0.5172
B2M	12665	7187.94	0.567541
B3GALNT1	153.778	922.66	5.99994
B3GALNT2	1376.43	1334.06	0.969214
B3GALT1	316.282	119.884	0.379042
B3GALT5	626.56	172.973	0.276067
B3GALT6	897.136	721.824	0.804587
B3GALTL	2031.31	1164.16	0.573109
B3GAT1	665.785	2632.33	3.95373
B3GAT3	1230.3	1043.61	0.848254
B3GNT1	1417.29	1448.38	1.02194
B3GNT2	427.822	366.649	0.857013
B3GNT5	870.215	932.996	1.07214
B3GNT9	511.451	736.359	1.43975
B4GALNT1	473.328	179.629	0.379503
B4GALNT3	271.285	548.915	2.02339
B4GALNT4	1887.9	507.36	0.268743
B4GALT1	3292.39	5914.88	1.79653
B4GALT2	2069.76	2427.7	1.17294
B4GALT3	634.226	672.234	1.05993
B4GALT4	754.685	651.875	0.86377
B4GALT5	6223.09	2612.86	0.419865
B4GALT6	221.266	161.463	0.729722
B4GALT7	498.398	1110.42	2.22799
B7H6	264.029	231.022	0.874986
B9D1	138.117	190.062	1.37609
BAALC	434.71	88.6874	0.204015
BABAM1	1426.27	1651.47	1.15789
BACE1	3283.38	5700.24	1.73609
BACE2	289.144	2156.5	7.45821
BACH1	1225.35	1264.23	1.03173
BACH2	2777.76	1718.31	0.618595
BAD	623.302	673.77	1.08097
BAG1	808.145	1044.82	1.29286
BAG2	312.402	686.269	2.19675
BAG3	623.273	1234.61	1.98086
BAG4	953.318	1065.85	1.11804
BAG5	2476.44	2639.59	1.06588
BAG6	6095.74	6066.13	0.995143
BAHCC1	1072.54	553.168	0.515754
BAHD1	1611.45	2086.51	1.2948
BAI2	771.446	390.384	0.506042
BAIAP2	799.562	1766.68	2.20957
BAK1	608.361	1081.31	1.77741
BAMBI	3895.81	1256.48	0.32252
BANF1	2392.09	2613.66	1.09263
BANP	273.27	225.404	0.82484
BAP1	2876.49	2478.94	0.861793
BARD1	530.315	288.115	0.543289
BASP1	1811.06	1889.01	1.04304
BAX	988.884	1878.6	1.89972
BAZ1A	1700.79	1088.62	0.640071
BAZ1B	7362.84	4302.89	0.584406
BAZ2A	3358.54	3184.41	0.948154
BAZ2B	1692.75	1513.24	0.893957
BBC3	354.998	259.631	0.731359
BBIP1	543.53	499.472	0.918941
BBS1	1076.49	1621.32	1.50612
BBS10	876.668	908.042	1.03579
BBS12	222.935	321.295	1.44121
BBS2	808.59	1099.58	1.35987
BBS4	680.898	776.396	1.14025
BBS5	758.19	776.753	1.02448
BBS7	407.961	632.444	1.55026
BBS9	349.385	479.814	1.37331
BBX	2878.53	2570.46	0.892975
BCAM	358.645	858.799	2.39456
BCAP29	1562.32	1480.73	0.947774
BCAP31	2454.73	4908.8	1.99973
BCAR1	2055.38	1758.26	0.855443
BCAR3	1031.29	780.328	0.756654
BCAS2	896.177	1192.43	1.33058
BCAS3	447.378	784.205	1.75289
BCAT1	1086.08	2871.6	2.64401
BCAT2	309.701	775.613	2.50439
BCCIP	1631.25	1385.25	0.849198
BCDIN3D	198.553	208.74	1.05131
BCHE	473.111	216.634	0.457892
BCKDHA	459.393	566.06	1.23219
BCKDHB	877.902	1324.07	1.50822
BCKDK	718.039	992.751	1.38259
BCL10	552.342	451.889	0.818134
BCL2	777.504	488.109	0.627789
BCL2L1	1799.59	4514.8	2.50879
BCL2L11	417.964	345.245	0.826018
BCL2L12	241.546	221.173	0.915655
BCL2L13	1886.05	1788.02	0.948023
BCL2L2	792.075	552.888	0.698025
BCL2L2-PABPN1	2043.72	1531.4	0.749319
BCL6	610.997	1535	2.51229
BCL7A	481.64	394.469	0.819013
BCL7B	677.21	760.568	1.12309
BCL7C	497.34	425.744	0.856042
BCL9	2851.98	1324.44	0.464395
BCL9L	3330.26	2842.96	0.853675
BCLAF1	8412.74	7591.68	0.902403
BCOR	1449.43	1895.26	1.30759
BCORL1	644.318	670.756	1.04103
BCR	3251.49	3998.05	1.22961
BCS1L	238.866	271.545	1.13681
BDH2	699.693	702.165	1.00353
BDNF	105.644	553.648	5.24067
BDP1	2743.89	2531.18	0.92248
BECN1	1437.68	2466.78	1.7158
BEGAIN	903.418	120.153	0.132998
BEND3	429.951	312.962	0.727901
BEND6	1046.01	350.39	0.334977
BEND7	120.203	273.884	2.27851
BET1	376.012	689.314	1.83323
BET1L	938.124	1790.95	1.90908
BEX1	1822.18	573.911	0.314959
BEX4	1171.26	1718.18	1.46695
BFAR	2070.44	2056.9	0.993463
BGN	1464.29	213.981	0.146133
BHLHB9	723.958	650.718	0.898833
BHLHE40	3410.44	1662.23	0.487393
BICC1	114.696	249.09	2.17174
BICD1	694.745	1815.23	2.6128
BICD2	1532.28	2113.66	1.37943
BID	435.106	412.454	0.947939
BIN1	272.986	295.539	1.08262
BIN3	389.481	322.977	0.82925
BIRC2	3395.9	2722.84	0.8018
BIRC5	2496.14	1076.13	0.431118
BIRC6	4415.52	5021.21	1.13717
BIVM	663.722	1260.05	1.89846
BIVM-ERCC5	590.534	867.532	1.46906
BLCAP	1013.19	2185.07	2.15661
BLM	562.965	159.099	0.282609
BLMH	2059.6	1576.27	0.765325
BLOC1S1	611.781	565.422	0.924224
BLOC1S2	976.094	1417.52	1.45224
BLOC1S3	273.875	311.511	1.13742
BLVRA	829.811	826.102	0.995531
BLVRB	414.716	508.428	1.22596
BLZF1	467.461	599.51	1.28248
BMF	311.803	273.245	0.876336
BMI1	301.122	425.612	1.41342
BMP1	967.06	1874.16	1.938
BMP2	176.918	29.2868	0.165539
BMP2K	492.158	637.546	1.29541
BMP7	3022.1	7328.56	2.42499
BMPR1A	3300.85	3027.53	0.917196
BMPR1B	139.89	170.679	1.2201
BMPR2	10683.1	12978.5	1.21486
BMS1	2087.25	2337.12	1.11971
BNC2	220.013	458.275	2.08295
BNIP1	191.686	206.685	1.07825
BNIP2	1423.97	1695.84	1.19092
BNIP3	975.447	1081.41	1.10863
BNIP3L	5621.9	5321.06	0.946488
BOC	2075.99	802.156	0.386396
BOD1	1137.89	1133.87	0.99646
BOD1L	2369.21	2576.93	1.08768
BOK	2152.93	1927.1	0.895104
BOLA2	275.893	258.89	0.938372
BOLA2B	275.893	258.89	0.938372
BOLA3	149.15	225.867	1.51436
BOP1	496.769	615.743	1.2395
BORA	253.698	114.107	0.449775
BPGM	1109.23	1143.78	1.03115
BPHL	486.683	520.958	1.07043
BPNT1	571.148	743.965	1.30258
BPTF	4929.27	4303.49	0.873048
BRAF	400.351	328.704	0.821039
BRAP	941.005	955.417	1.01532
BRAT1	675.454	695.746	1.03004
BRCA1	1869.44	422.66	0.226089
BRCA2	892.431	287.142	0.321753
BRCC3	797.961	623.566	0.78145
BRD1	1127.46	881.076	0.781473
BRD2	6109.78	5995.98	0.981374
BRD3	2812.45	1922.17	0.68345
BRD4	2679.16	1551.56	0.579119
BRD7	2853.46	2295.07	0.804312
BRD8	2033.13	1361.01	0.669418
BRD9	759.158	1096.6	1.4445
BRE	927.856	1280.06	1.37959
BRF1	801.528	834.654	1.04133
BRF2	373.499	511.942	1.37067
BRI3	909.209	764.023	0.840317
BRI3BP	183.774	107.793	0.586552
BRIP1	1479.58	531.364	0.359131
BRIX1	545.418	516.788	0.947509
BRK1	3167.34	3471.99	1.09619
BRMS1	901.48	717.334	0.795729
BRMS1L	755.164	807.698	1.06957
BROX	971.248	832.534	0.857179
BRP44	400.421	850.795	2.12475
BRP44L	269.338	450.938	1.67424
BRPF1	775.55	685.308	0.883642
BRPF3	1640.16	1546.28	0.94276
BRSK1	289.151	348.142	1.20402
BRWD1	2764.43	2539.58	0.918663
BRWD3	1142.35	1022.24	0.894854
BSCL2	2376.82	3528.89	1.48471
BSDC1	2278.63	2531.07	1.11079
BSG	10526.6	15053.3	1.43002
BSN	1602.44	831.88	0.519132
BTAF1	2364.19	1701.17	0.719556
BTBD1	2356.03	3219.33	1.36642
BTBD10	1056.4	1726.05	1.63389
BTBD11	230.495	333.78	1.4481
BTBD2	1833.11	1402.39	0.765035
BTBD3	1428.63	592.363	0.414636
BTBD6	904.437	1126.39	1.2454
BTBD7	3022.08	2965.94	0.981423
BTBD9	772.931	1181.44	1.52852
BTD	357.81	412.819	1.15374
BTF3	7863.88	6527.56	0.830069
BTF3L4	1954.69	2575.88	1.31779
BTG1	1642.53	633.127	0.385459
BTG2	1001.29	1516.22	1.51426
BTG3	1178.55	1227.3	1.04137
BTN2A1	768.709	929.833	1.2096
BTN2A2	406.389	459.673	1.13112
BTN3A1	319.931	156.386	0.488811
BTN3A2	452.877	122.017	0.269426
BTN3A3	412.186	141.347	0.342922
BTRC	1193.64	1302.1	1.09087
BUB1	2290.05	965.246	0.421496
BUB1B	2349.74	799.13	0.340093
BUB3	2734.1	1940.29	0.709665
BUD13	533.758	393.62	0.73745
BUD31	1305.46	1373.33	1.05198
BVES	742.269	508.521	0.68509
BYSL	437.406	579.555	1.32498
BZRAP1	210.525	472.644	2.24507
BZW1	10985	8944.02	0.814206
BZW2	742.405	757.244	1.01999
C10orf114	332.209	354.408	1.06682
C10orf118	427.793	902.344	2.1093
C10orf12	267.926	306.412	1.14364
C10orf125	130.58	51.8919	0.397396
C10orf137	634.519	566.114	0.892194
C10orf140	479.752	318.448	0.663776
C10orf2	613.357	516.38	0.841892
C10orf26	1937.91	2587.93	1.33542
C10orf28	553.343	430.37	0.777762
C10orf32	864.512	893.844	1.03393
C10orf46	2560.53	2875.71	1.12309
C10orf47	143.34	157.677	1.10002
C10orf57	607.344	808.492	1.33119
C10orf76	961.822	1226.26	1.27494
C10orf88	297.89	360.461	1.21005
C11orf1	127.162	121.183	0.952982
C11orf10	867.413	829.426	0.956207
C11orf2	883.613	951.799	1.07717
C11orf24	690.654	1191.35	1.72496
C11orf30	1065.82	1004.69	0.942637
C11orf31	725.724	629.403	0.867275
C11orf41	1410.98	1613.33	1.14341
C11orf46	632.252	1115.36	1.76411
C11orf48	573.069	594.772	1.03787
C11orf49	1431.01	1452.73	1.01518
C11orf51	567.236	536.111	0.945129
C11orf54	551.633	469.432	0.850987
C11orf57	1077.46	1084.71	1.00673
C11orf58	5462.77	5371.67	0.983324
C11orf63	177.738	402.451	2.26429
C11orf67	177.536	174.689	0.983965
C11orf68	760.959	1204.34	1.58267
C11orf73	698.33	654.879	0.937778
C11orf74	276.302	324.689	1.17512
C11orf80	230.189	227.519	0.988401
C11orf82	487.118	178.376	0.366186
C11orf83	234.189	176.914	0.755432
C11orf84	870.596	454.252	0.521772
C11orf87	111.791	9.5364	0.0853058
C11orf95	1382.9	915.262	0.661844
C11orf96	147.541	15.5211	0.105199
C12orf10	573.534	706.723	1.23223
C12orf23	2604.72	3861.57	1.48253
C12orf29	316.129	358.047	1.1326
C12orf32	985.502	574.905	0.583363
C12orf34	607.646	116.65	0.19197
C12orf35	845.622	607.906	0.718886
C12orf4	812.855	1017.88	1.25223
C12orf43	278.958	358.762	1.28608
C12orf44	582.833	705.97	1.21127
C12orf45	110.589	92.8861	0.839923
C12orf49	1212.45	1378.43	1.13689
C12orf5	2144.71	2263.52	1.05539
C12orf51	2486.44	3450.04	1.38754
C12orf52	260.987	351.292	1.34601
C12orf53	841.918	1064.78	1.26471
C12orf57	660.697	826.286	1.25063
C12orf65	470.118	398.797	0.848292
C12orf73	150.518	234.348	1.55694
C12orf75	879.405	453.471	0.515657
C12orf76	279.246	288.179	1.03199
C14orf1	1544.56	1958.9	1.26826
C14orf101	802.752	866.492	1.0794
C14orf102	383.596	359.357	0.936809
C14orf109	283.578	327.819	1.15601
C14orf118	833.094	824.96	0.990236
C14orf119	1100.83	1187.87	1.07907
C14orf126	426.21	774.912	1.81815
C14orf129	757.686	830.364	1.09592
C14orf132	2635.11	2217.27	0.841431
C14orf133	495.869	795.412	1.60407
C14orf135	2133.01	2036.89	0.954937
C14orf142	318.176	251.657	0.790937
C14orf149	566.862	292.743	0.516427
C14orf159	404.63	635.034	1.56942
C14orf166	2115.68	2651.23	1.25314
C14orf169	219.931	268.937	1.22282
C14orf2	962.445	854.498	0.887841
C14orf21	540.585	645.107	1.19335
C14orf37	1054.71	1225.14	1.16159
C14orf43	1377.15	1337.18	0.970972
C14orf45	157.686	234.172	1.48505
C14orf49	194.162	54.0356	0.278302
C14orf79	200.303	278.273	1.38926
C14orf93	162.913	125.317	0.769227
C15orf23	753.016	645.261	0.856902
C15orf24	980.656	1541.86	1.57227
C15orf29	560.355	666.979	1.19028
C15orf38	537.342	356.565	0.663572
C15orf38-AP3S2	435.263	183.103	0.420672
C15orf39	170.777	142.7	0.835594
C15orf40	226.972	227.481	1.00224
C15orf41	169.052	184.271	1.09003
C15orf42	1046.72	249.147	0.238028
C15orf44	1027.7	991.661	0.964937
C15orf52	577.436	1760.75	3.04925
C15orf57	289.692	291.487	1.0062
C15orf59	146.46	111.361	0.760351
C15orf63	494.689	642.427	1.29865
C16orf13	235.777	248.805	1.05526
C16orf42	567.328	671.247	1.18317
C16orf45	1923.92	1761.84	0.915754
C16orf46	161.176	71.7674	0.445275
C16orf48	195.659	152.549	0.779671
C16orf5	878.354	1248.59	1.42151
C16orf52	406.18	415.605	1.0232
C16orf53	698.29	832.131	1.19167
C16orf55	228.473	188.274	0.824053
C16orf57	1450.35	1957.38	1.34959
C16orf58	1117.7	1664.54	1.48925
C16orf59	185.404	73.6631	0.397312
C16orf62	1847.35	2007.22	1.08654
C16orf7	217.024	384.027	1.76951
C16orf70	491.167	579.311	1.17946
C16orf72	2357.97	2178.66	0.923958
C16orf74	165.899	123.702	0.745643
C16orf80	1687.12	1945.57	1.15319
C16orf87	610.234	720.014	1.1799
C16orf88	588.628	522.333	0.887375
C17orf101	625.419	581.091	0.929124
C17orf103	938.565	812.675	0.865869
C17orf39	378.195	569.286	1.50527
C17orf48	104.736	439.298	4.19432
C17orf49	950.382	827.931	0.871156
C17orf53	181.226	67.6561	0.373325
C17orf56	169.904	171.395	1.00878
C17orf58	107.613	102.409	0.951647
C17orf61	551.944	400.325	0.7253
C17orf62	571.724	515.967	0.902475
C17orf63	690.833	639.043	0.925032
C17orf65	112.291	129.208	1.15065
C17orf70	611.373	1071.48	1.75258
C17orf75	582.611	596.651	1.0241
C17orf79	649.642	909.928	1.40066
C17orf80	1203.65	1207.92	1.00355
C17orf81	743.689	592.044	0.796091
C17orf85	1389.54	1939.49	1.39577
C17orf89	260.422	419.724	1.61171
C17orf96	100.938	37.5777	0.372286
C18orf1	3294.05	6193.98	1.88036
C18orf21	247.239	232.527	0.940496
C18orf25	1564.86	1964.27	1.25524
C18orf32	514.594	402.657	0.782475
C18orf54	1052.93	484.169	0.459832
C18orf8	432.874	488.66	1.12887
C19orf10	1303.75	1633.97	1.25329
C19orf12	856.722	790.243	0.922403
C19orf24	201.055	222.703	1.10767
C19orf25	373.355	359.594	0.963143
C19orf26	149.516	141.09	0.943647
C19orf29	484.044	455.608	0.941253
C19orf42	979.078	771.546	0.788033
C19orf43	1078.32	962.95	0.893006
C19orf44	277.335	244.771	0.882582
C19orf47	274.574	225.692	0.821969
C19orf48	806.697	626.489	0.776611
C19orf52	207.15	183.286	0.884798
C19orf53	842.696	1230.67	1.46039
C19orf54	271.426	272.63	1.00444
C19orf55	250.417	238.514	0.952466
C19orf57	143.9	27.8418	0.193481
C19orf6	1369.52	1558.27	1.13782
C19orf63	2771.72	3636.91	1.31215
C19orf66	139.978	234.203	1.67314
C19orf70	414.552	524.359	1.26488
C19orf79	287.38	314.675	1.09498
C1D	377.234	456.56	1.21028
C1GALT1	1382.13	1012.44	0.73252
C1GALT1C1	476.576	686.493	1.44047
C1orf106	355.769	133.49	0.375215
C1orf109	476.09	420.069	0.882331
C1orf112	615.094	231.72	0.376722
C1orf114	146.419	137.378	0.938252
C1orf122	630.602	867.581	1.3758
C1orf123	438.172	595.232	1.35844
C1orf124	497.476	483.122	0.971146
C1orf131	263.711	271.497	1.02952
C1orf135	143.194	57.8918	0.404288
C1orf144	4639.8	5240.68	1.12951
C1orf151-NBL1	859.848	418.295	0.486475
C1orf159	143.536	83.1984	0.579632
C1orf174	569.406	406.959	0.714709
C1orf187	1849.34	3518.98	1.90283
C1orf198	17051.6	19440.4	1.14009
C1orf201	369.213	346.263	0.937841
C1orf21	831.77	958.094	1.15187
C1orf212	709.441	873.43	1.23115
C1orf216	861.553	736.836	0.855241
C1orf226	734.039	1154.08	1.57223
C1orf233	204.618	134.968	0.659607
C1orf27	715.044	701.713	0.981356
C1orf31	241.773	265.323	1.0974
C1orf35	187.258	142.884	0.763032
C1orf43	4207.64	4575.71	1.08748
C1orf50	116.335	211.991	1.82224
C1orf51	156.178	127.779	0.818166
C1orf52	588.098	478.574	0.813766
C1orf54	226.178	143.874	0.636109
C1orf55	1087.57	1024.41	0.941928
C1orf56	112.077	126.241	1.12639
C1orf61	1483.82	270.708	0.18244
C1orf63	441.321	242.397	0.549252
C1orf85	648.628	802.758	1.23762
C1orf86	444.095	639.857	1.44081
C1orf88	101.53	305.258	3.00659
C1orf9	5301.34	4284.63	0.808217
C1orf95	108.639	23.9729	0.220666
C1orf96	830.16	672.822	0.810473
C1QBP	1742.81	2197.76	1.26105
C1QL1	1574.73	1127.97	0.716296
C1QTNF1	162.683	20.9783	0.128952
C1QTNF5	130.804	352.708	2.69647
C1QTNF6	1475.25	645.983	0.43788
C1R	2848.96	1047.49	0.367675
C1RL	448.283	403.689	0.900522
C1S	2190.72	1287.68	0.587787
C20orf11	2281.05	2345.98	1.02847
C20orf111	838.247	737.429	0.879727
C20orf112	770.148	904.029	1.17384
C20orf194	970.466	964.514	0.993867
C20orf20	603.386	509.078	0.843703
C20orf24	609.592	922.343	1.51305
C20orf27	699.114	534.31	0.764267
C20orf3	4329.33	2739.03	0.632667
C20orf4	1032.69	1179.66	1.14232
C20orf43	2236.93	2799.88	1.25166
C20orf7	232.586	227.813	0.979479
C20orf72	1080.54	644.545	0.596503
C20orf96	193.335	118.597	0.61343
C21orf2	434.421	271.526	0.625029
C21orf33	1047.08	1228.5	1.17326
C21orf56	134.554	141.547	1.05197
C21orf58	171.281	77.8833	0.454711
C21orf59	650.795	778.749	1.19661
C21orf62	2445.15	2976.97	1.2175
C21orf91	2040.06	1023.34	0.501621
C22orf13	1702.09	1104.84	0.649111
C22orf23	1293.75	1404.44	1.08555
C22orf25	270.541	437.352	1.61659
C22orf28	2225.7	2272.43	1.021
C22orf29	1118.91	1132.35	1.01201
C22orf32	625.843	576.6	0.921317
C22orf39	352.07	563.823	1.60145
C22orf40	107.121	159.679	1.49064
C22orf46	537.479	532.295	0.990356
C2CD2	185.215	601.941	3.24996
C2CD2L	427.415	599.229	1.40198
C2CD3	1345.71	1263.6	0.938978
C2orf18	1606.58	1756.84	1.09353
C2orf28	1497.37	1405.5	0.938646
C2orf29	944.179	1292.46	1.36888
C2orf42	270.58	281.135	1.03901
C2orf43	851.684	659.607	0.774473
C2orf44	599.376	510.133	0.851106
C2orf47	262.255	279.101	1.06423
C2orf49	278.162	248.719	0.894154
C2orf56	223.282	258.91	1.15957
C2orf63	197.633	268.241	1.35726
C2orf68	688.247	540.374	0.785145
C2orf69	690.545	520.427	0.753647
C2orf72	262.894	150.118	0.57102
C2orf76	112.344	127.131	1.13162
C2orf81	100.921	89.7437	0.889247
C3orf14	217.468	113.657	0.522636
C3orf17	1076.16	1084.64	1.00788
C3orf18	195.211	223.837	1.14664
C3orf19	449.437	527.84	1.17445
C3orf23	1118.43	976.152	0.872791
C3orf26	618.337	589.294	0.95303
C3orf37	1144.37	1261.16	1.10206
C3orf38	828.15	766.697	0.925795
C3orf39	753.441	2026.14	2.68919
C3orf58	1349.55	2765.49	2.0492
C3orf62	297.304	219.146	0.737112
C3orf64	336.18	542.731	1.61441
C3orf70	612.114	573.647	0.937157
C3orf75	389.378	533.349	1.36975
C4A	1189.82	385.119	0.323679
C4B	467.942	136.239	0.291145
C4orf19	294.236	33.646	0.114351
C4orf21	449.881	152.802	0.33965
C4orf27	539.7	492.595	0.91272
C4orf29	109.698	110.318	1.00565
C4orf3	1817.32	2671.15	1.46983
C4orf34	446.562	948.097	2.1231
C4orf46	1177.52	713.253	0.605723
C4orf52	458.048	491.588	1.07322
C5	475.58	295.01	0.620317
C5orf15	2987.19	3636.86	1.21748
C5orf22	1110.08	1473.43	1.32732
C5orf24	4435.57	4701.69	1.06
C5orf25	171.778	151.74	0.883348
C5orf28	258.327	495.595	1.91848
C5orf30	481.319	575.019	1.19467
C5orf34	147.711	76.6485	0.518907
C5orf4	261.19	274.978	1.05279
C5orf42	1655.93	2233.05	1.34852
C5orf43	1282.94	1488.03	1.15986
C5orf44	527.579	714.321	1.35396
C5orf45	130.595	139.517	1.06832
C5orf51	2160.74	1955.76	0.905133
C5orf54	440.627	224.569	0.509657
C5orf62	381.587	557.899	1.46205
C6orf1	180.503	205.365	1.13773
C6orf106	2388.42	2531.97	1.0601
C6orf108	157.568	175.65	1.11475
C6orf120	1009.85	685.845	0.679157
C6orf130	406.698	279.393	0.686978
C6orf136	134.866	153.832	1.14063
C6orf141	293.167	33.0735	0.112814
C6orf162	203.317	170.485	0.83852
C6orf170	312.505	307.352	0.983513
C6orf203	241.015	292.184	1.21231
C6orf211	740.184	736.794	0.995421
C6orf223	146.971	357.668	2.4336
C6orf225	412.026	827.266	2.0078
C6orf228	2553.08	1782.01	0.697985
C6orf47	551.632	504.721	0.914961
C6orf48	1553.24	1846.58	1.18885
C6orf62	3977.66	4501	1.13157
C6orf70	173.99	293.06	1.68435
C6orf72	1011.38	1290.25	1.27572
C6orf89	4028.76	5865.1	1.45581
C7orf23	121.822	145.623	1.19537
C7orf25	321.331	389.634	1.21256
C7orf26	473.31	410.574	0.867452
C7orf31	122.435	96.592	0.788927
C7orf41	2980.32	5096.1	1.70992
C7orf42	4434.3	4251.67	0.958815
C7orf43	270.459	366.256	1.3542
C7orf44	592.853	475.183	0.801519
C7orf49	474.873	509.496	1.07291
C7orf50	836.139	902.626	1.07952
C7orf59	752.369	924.915	1.22934
C7orf60	817.166	734.947	0.899385
C7orf73	2026.8	4037.14	1.99188
C8orf33	1760.29	1960.93	1.11398
C8orf37	176.215	156.596	0.888668
C8orf38	125.694	131.099	1.043
C8orf40	382.659	403.221	1.05374
C8orf42	160.393	243.601	1.51878
C8orf44-SGK3	109.945	168.967	1.53683
C8orf58	403.882	546.952	1.35424
C8orf59	565.072	460.395	0.814754
C8orf76	347.745	373.819	1.07498
C8orf82	193.52	230.024	1.18864
C8orf83	846.857	919.669	1.08598
C9orf100	138.933	119.358	0.859102
C9orf102	348.548	432.712	1.24147
C9orf114	646.247	764.135	1.18242
C9orf116	100.621	94.2777	0.936957
C9orf123	412.239	498.898	1.21022
C9orf125	305.343	415.196	1.35977
C9orf142	283.932	342.911	1.20772
C9orf156	196.687	204.9	1.04176
C9orf16	402.627	485.508	1.20585
C9orf3	681.746	1493.4	2.19056
C9orf37	189.798	145.362	0.765879
C9orf40	298.536	360.515	1.20761
C9orf41	126.42	203.953	1.6133
C9orf46	340.119	513.408	1.50949
C9orf69	838.14	732.596	0.874073
C9orf72	313.42	92.5794	0.295384
C9orf78	1221.89	1265.62	1.03579
C9orf80	452.147	523.595	1.15802
C9orf82	549.433	752.761	1.37007
C9orf85	164.7	141.176	0.857175
C9orf86	2782.57	2403.13	0.863636
C9orf89	105.243	144.075	1.36897
C9orf91	424.084	432.304	1.01938
CA11	118.606	170.534	1.43782
CA12	1085.05	1813.56	1.6714
CA13	474.595	187.567	0.395215
CA14	1120.61	327.702	0.292432
CA5B	228.467	285.074	1.24777
CAB39	2751	2788.94	1.01379
CAB39L	484.334	510.808	1.05466
CABIN1	3554.52	2903.39	0.816817
CABLES2	437.629	338.121	0.772619
CACFD1	652.001	648.454	0.994559
CACHD1	3286.19	1339.16	0.407512
CACNA1C	1595.6	364.999	0.228754
CACNA1H	120.891	267.274	2.21086
CACNA2D1	133.993	646.641	4.82592
CACNA2D3	110.626	14.4238	0.130383
CACNB1	166.849	150.775	0.903663
CACNB2	210.244	183.405	0.872341
CACNB3	870.193	611.552	0.702778
CACNB4	197.913	91.3572	0.461602
CACNG4	5180.98	1092.84	0.210933
CACNG5	1242.56	176.467	0.142019
CACNG7	694.791	469.42	0.675627
CACNG8	573.96	599.201	1.04398
CACYBP	1983.59	1470.09	0.741127
CAD	2764.74	2574.1	0.931044
CADM1	11745.7	9598.28	0.817174
CADM2	110.798	859.122	7.75394
CADM3	110.914	1698.68	15.3153
CADM4	9141.34	4046.83	0.442696
CADPS	163.953	69.2897	0.422618
CALCOCO1	1179.88	2166.16	1.83591
CALCOCO2	1309.63	1995.46	1.52367
CALCRL	1788.04	17.8561	0.00998642
CALD1	48562.2	83387.4	1.71713
CALHM2	406.625	366.778	0.902005
CALM1	5704.3	6456.86	1.13193
CALM2	12219.8	18217.6	1.49083
CALM3	8127.39	7491.51	0.921761
CALML4	169.732	126.168	0.743336
CALN1	198.312	321.443	1.6209
CALR	33705.8	34230.5	1.01557
CALU	18819.6	35387.9	1.88037
CAMK1	369.399	500.017	1.3536
CAMK1D	389.683	233.147	0.598301
CAMK2D	8112.18	6284.84	0.774742
CAMK2G	1056.14	2056.23	1.94694
CAMK2N1	302.261	427.952	1.41584
CAMK4	256.237	107.997	0.421471
CAMKK1	115.551	152.188	1.31707
CAMKK2	833.539	832.154	0.998338
CAMLG	1108.54	910.849	0.821667
CAMSAP1	2914.11	2689.65	0.922975
CAMSAP2	3811.87	4399.76	1.15422
CAMTA1	931.241	955.731	1.0263
CAMTA2	506.881	744.398	1.46858
CAND1	6287.3	6613.47	1.05188
CAND2	272.318	290.619	1.0672
CANT1	1725.24	1254.12	0.726927
CANX	50692.9	57726.7	1.13875
CAP1	8356.59	11662	1.39554
CAP2	1852.37	5335.49	2.88037
CAPG	191.931	503.166	2.6216
CAPN1	2078.9	2554.52	1.22878
CAPN10	310.709	347.965	1.11991
CAPN2	5892.38	5471.4	0.928556
CAPN5	2842.59	1067.94	0.375693
CAPN7	998.903	1359.31	1.36081
CAPNS1	5209.53	7639.91	1.46653
CAPRIN1	14587.1	12135.8	0.831951
CAPRIN2	449.176	1094.35	2.43634
CAPS	210.616	357.111	1.69556
CAPZA1	3778.61	4917.44	1.30139
CAPZA2	3454.41	4392.15	1.27146
CAPZB	4423.56	5803.21	1.31189
CARD10	197.41	159.685	0.8089
CARD8	807.638	526.235	0.651573
CARHSP1	4664.14	2090.64	0.448238
CARKD	849.826	964.324	1.13473
CARM1	1416.81	1422.58	1.00407
CARS	1643.25	1824.91	1.11055
CARS2	452.888	550.228	1.21493
CASC3	4107.46	4150.14	1.01039
CASC4	5315.14	7050.42	1.32648
CASC5	1458.73	712.339	0.488327
CASD1	1066.76	1300.79	1.21938
CASK	3018.77	1516.98	0.502515
CASKIN2	980.677	863.349	0.88036
CASP2	2970.12	1886.22	0.635065
CASP3	3073.78	1294.6	0.421174
CASP6	1049.61	666.613	0.635104
CASP7	1384.08	752.385	0.543599
CASP8	194.742	297.635	1.52835
CASP8AP2	1627.1	960.375	0.590237
CASP9	214.385	270.314	1.26088
CASQ1	263.541	193.55	0.734422
CAST	2096.29	3442.61	1.64224
CAT	732.328	1.91177	0.00261054
CAV1	570.272	2890.83	5.06921
CAV2	138.074	1716.77	12.4337
CBFA2T2	1260.6	1054.01	0.836116
CBFB	2689.65	1710.09	0.635802
CBL	4965.08	4597.89	0.926046
CBLB	615.384	474.915	0.771739
CBLL1	1143.03	859.781	0.752194
CBR1	1371.68	1263.82	0.921367
CBR3	136.041	69.2026	0.50869
CBR4	446.237	658.1	1.47478
CBS	1317.09	1716.45	1.30321
CBWD1	343.22	353.746	1.03067
CBWD2	568.745	703.934	1.2377
CBWD3	354.943	382.106	1.07653
CBX1	6076.07	4648.43	0.765039
CBX2	1318.4	259.222	0.196619
CBX3	5780.44	3909.05	0.676254
CBX4	412.428	236.373	0.573127
CBX5	19515.3	16887.1	0.865326
CBX6	1685.39	1810.3	1.07411
CBX8	230.96	104.742	0.453507
CBY1	558.383	677.98	1.21419
CC2D1A	333.225	570.56	1.71224
CC2D1B	451.744	1046.67	2.31696
CC2D2A	999.464	1063.28	1.06385
CCAR1	3306.68	2344.33	0.70897
CCBL1	214.052	205.086	0.958115
CCBL2	605.445	545.517	0.901018
CCDC101	143.382	165.037	1.15103
CCDC102A	156.807	183.695	1.17147
CCDC104	1036.76	1123.26	1.08343
CCDC106	383.501	410.541	1.07051
CCDC107	280.003	564.9	2.01748
CCDC109B	1069.01	1255.25	1.17422
CCDC111	262.946	203.485	0.773865
CCDC112	379.32	330.963	0.872518
CCDC113	342.976	361.584	1.05426
CCDC115	379.184	439.951	1.16026
CCDC117	1690.71	1762.03	1.04219
CCDC12	517.684	329.871	0.637206
CCDC120	264.895	176.524	0.666394
CCDC121	141.355	201.489	1.42541
CCDC124	766.672	670.292	0.874288
CCDC126	341.006	996.646	2.92266
CCDC127	593.086	563.342	0.949848
CCDC130	225.182	335.275	1.48891
CCDC132	1079.88	787.006	0.728791
CCDC134	153.775	155.782	1.01305
CCDC136	489.083	221.391	0.452665
CCDC137	755.044	678.771	0.898983
CCDC138	249.634	165.277	0.662078
CCDC14	935.728	583.77	0.623867
CCDC142	300.823	305.152	1.01439
CCDC149	349.627	529.037	1.51315
CCDC15	171.222	119.902	0.70027
CCDC159	101.654	108.517	1.06751
CCDC160	214.029	87.4469	0.408575
CCDC167	457.961	333.77	0.728817
CCDC18	282.492	211.252	0.747815
CCDC22	259.886	316.109	1.21633
CCDC23	344.3	335.301	0.973863
CCDC25	1041.26	1287.48	1.23646
CCDC28A	302.351	616.382	2.03863
CCDC28B	233.611	204.444	0.875147
CCDC3	302.175	185.773	0.614786
CCDC30	129.634	92.6046	0.714355
CCDC34	938.898	340.533	0.362694
CCDC40	168.67	191.435	1.13497
CCDC41	278.113	217.759	0.782988
CCDC43	716.907	903.561	1.26036
CCDC47	4400.8	3517.63	0.799316
CCDC50	2991.19	4500.05	1.50444
CCDC51	251.258	253.513	1.00897
CCDC53	411.849	477.475	1.15935
CCDC56	535.992	650.745	1.21409
CCDC57	107.708	143.39	1.33128
CCDC58	248.744	189.394	0.761399
CCDC59	349.318	398.311	1.14025
CCDC6	4239.33	3998.76	0.943253
CCDC66	260.397	219.34	0.842331
CCDC71	258.664	444.836	1.71975
CCDC71L	886.595	611.231	0.689414
CCDC72	1735.48	1917.55	1.10491
CCDC74A	139.071	159.115	1.14413
CCDC74B	117.03	155.594	1.32952
CCDC75	342.309	220.834	0.64513
CCDC76	300.081	289.869	0.965968
CCDC77	612.913	321.681	0.52484
CCDC8	351.804	851.65	2.42081
CCDC80	4686.02	41261.7	8.80526
CCDC82	1130.51	894.48	0.791219
CCDC84	123.63	180.335	1.45867
CCDC85C	942.684	803.372	0.852218
CCDC86	510.176	641.588	1.25758
CCDC88A	8527.32	5386.45	0.63167
CCDC88C	185.44	105.763	0.570335
CCDC9	446.083	497.739	1.1158
CCDC90A	1912.97	1308.11	0.683809
CCDC90B	1001.37	2066.27	2.06344
CCDC91	486.343	695.845	1.43077
CCDC92	728.173	1048.16	1.43945
CCDC93	1259.09	1318.1	1.04687
CCDC94	273.7	237.757	0.868679
CCDC97	817.395	649.108	0.794118
CCDC99	918.459	1090.92	1.18778
CCHCR1	550.353	316.921	0.575851
CCL2	1129.93	1313.94	1.16286
CCM2	875.295	965.185	1.1027
CCNA2	1871.25	800.602	0.427842
CCNB1	2718.95	1664.74	0.612274
CCNB1IP1	1156.76	970.829	0.839269
CCNB2	1364.01	642.205	0.470823
CCNC	1165.32	1044.56	0.896369
CCND1	1130.7	4562.06	4.03472
CCND2	6273.9	14667.5	2.33787
CCND3	806.632	929.189	1.15194
CCNDBP1	343.855	1093.47	3.18004
CCNE1	168.539	168.549	1.00006
CCNE2	648.795	215.836	0.332672
CCNF	885.87	427.598	0.482687
CCNG1	3562.37	4890.37	1.37278
CCNG2	2632.66	969.832	0.368385
CCNH	379.787	419.882	1.10557
CCNI	6308.14	6394.51	1.01369
CCNJ	555.14	526.546	0.948493
CCNJL	446.992	263.481	0.589452
CCNK	1574.55	1076.71	0.683818
CCNL1	624.243	498.071	0.797881
CCNL2	1036.24	1104.78	1.06615
CCNT1	1592.94	1558.86	0.978603
CCNT2	1036.01	1330.21	1.28398
CCNY	2437.96	2321.42	0.952201
CCNYL1	772.706	1363.57	1.76467
CCP110	1814.02	1220.77	0.672961
CCPG1	1717.18	4978.83	2.89942
CCS	176.096	194.921	1.1069
CCT2	7287.41	6948.74	0.953526
CCT3	7085.79	6408.75	0.90445
CCT4	5306.14	4474.94	0.843352
CCT5	7206.03	7538.76	1.04617
CCT6A	8001.88	6670.46	0.833611
CCT7	6045.18	6462.63	1.06905
CCT8	4998.39	5037.99	1.00792
CCZ1	1033.24	1029.7	0.996578
CCZ1B	1073.6	1113.65	1.0373
CD109	782.514	2942.8	3.7607
CD151	10503.4	11251.1	1.07119
CD164	6606.56	5625.76	0.851542
CD200	134.037	257.541	1.92142
CD24	384.143	1324.79	3.4487
CD276	4655.52	5548.82	1.19188
CD2AP	1454.45	1952.3	1.34229
CD2BP2	3086.99	1979.36	0.641194
CD302	504.045	597.915	1.18623
CD320	888.898	803.346	0.903755
CD38	102.959	6.82803	0.0663177
CD3EAP	135.845	257.164	1.89306
CD44	100367	26724.3	0.266266
CD46	1565.42	2761.79	1.76424
CD47	4588.2	3480.84	0.75865
CD58	139.825	140.942	1.00799
CD59	15937	18105.9	1.13609
CD63	8651.51	8291.68	0.958408
CD68	188.513	196.738	1.04363
CD74	4370.6	71.9092	0.016453
CD81	8042.68	12528.3	1.55773
CD83	324.252	187.165	0.57722
CD9	1156.24	1484.31	1.28373
CD97	306.623	158.851	0.518066
CD99	4063.37	8583.52	2.11242
CD99L2	3778.14	4730.81	1.25215
CDADC1	240.182	187.11	0.779031
CDAN1	385.908	520.907	1.34982
CDC123	1867.97	1550.05	0.829807
CDC14A	484.152	322.288	0.665675
CDC14B	992.082	2047.46	2.0638
CDC16	1827.69	2206.22	1.20711
CDC20	1529	706.888	0.46232
CDC23	1401.75	1433.21	1.02244
CDC25A	549.691	165.681	0.301408
CDC25B	2354.09	741.821	0.31512
CDC25C	284.367	140.066	0.492555
CDC26	488.074	425.018	0.870806
CDC27	2933.01	2811.21	0.958475
CDC34	602.331	679.164	1.12756
CDC37	1973.03	2406.23	1.21956
CDC37L1	492.506	574.46	1.1664
CDC40	807.148	742.917	0.920423
CDC42	9139.72	10425.3	1.14066
CDC42BPA	4077.08	5297.36	1.2993
CDC42BPB	5156.12	6045.84	1.17256
CDC42EP1	4342.41	3294.5	0.75868
CDC42EP2	132.728	162.822	1.22674
CDC42EP3	4008.04	2388.03	0.59581
CDC42EP4	3841.2	3128.05	0.814343
CDC42SE1	2052.63	2082.83	1.01471
CDC42SE2	1316.18	1416.25	1.07603
CDC45	579.348	187.39	0.32345
CDC5L	2925.19	2029.66	0.693858
CDC6	1497.58	754.578	0.503866
CDC7	771.239	169.45	0.219711
CDC73	1953.02	2118.17	1.08456
CDCA2	900.834	330.892	0.367317
CDCA3	594.113	271.752	0.457407
CDCA4	599.583	446.17	0.744135
CDCA5	1964.09	454.335	0.231321
CDCA7	2413.88	199.477	0.0826377
CDCA7L	1769.86	652.004	0.368394
CDCA8	1080.43	510.53	0.472526
CDH11	525.926	1182.13	2.24771
CDH13	1801.89	2224.01	1.23426
CDH2	29168.5	36908.9	1.26537
CDH20	575.717	137.078	0.2381
CDH24	757.652	606.833	0.800939
CDH4	1750.18	2497.87	1.42721
CDH6	27227	2825.24	0.103766
CDHR3	136.631	34.3413	0.251343
CDIPT	1063.58	1783.99	1.67734
CDK1	2591.82	1024.13	0.39514
CDK10	346.395	496.673	1.43384
CDK11A	411.563	457.991	1.11281
CDK11B	1288.18	1141.31	0.885982
CDK12	1983.88	2225.67	1.12187
CDK13	1831.02	1749.11	0.955266
CDK14	3338.76	2522.46	0.755506
CDK16	3492.93	3141.15	0.899288
CDK17	2218.62	2040.88	0.91989
CDK18	110.634	84.9295	0.767661
CDK19	2761.46	1488.09	0.538878
CDK2	2676.96	1019.46	0.380826
CDK20	288.429	411.426	1.42644
CDK2AP1	10060.4	9767.06	0.970846
CDK2AP2	473.1	575.78	1.21704
CDK4	4348.11	3013.96	0.693166
CDK5	326.121	411.659	1.26229
CDK5R1	503.766	257.372	0.510896
CDK5RAP1	411.773	443.587	1.07726
CDK5RAP2	4250.97	4588.57	1.07942
CDK5RAP3	1059.86	1101.83	1.0396
CDK6	6865.86	11947.1	1.74008
CDK7	509.895	586.86	1.15094
CDK8	332.556	401.273	1.20663
CDK9	598.397	950.713	1.58877
CDKAL1	571.277	392.422	0.686921
CDKL5	521.229	212.778	0.408224
CDKN1A	3311.71	8672.27	2.61867
CDKN1B	2088.04	988.627	0.473472
CDKN2AIP	552.002	482.783	0.874604
CDKN2AIPNL	487.38	461.414	0.946723
CDKN2B	416.104	4354.63	10.4652
CDKN2C	862.533	580.887	0.673466
CDKN2D	175.778	140.177	0.797465
CDKN3	337.491	293.469	0.869562
CDO1	2966.74	2265.53	0.763643
CDON	793.642	463.167	0.583598
CDR2	616.889	1165.3	1.88899
CDR2L	1048.25	1086.85	1.03682
CDS2	3346.43	3745.38	1.11922
CDT1	493.115	119.814	0.242974
CDV3	5033.23	5931.54	1.17848
CDYL	1083.78	1398.06	1.28999
CEBPD	112.8	18.3409	0.162596
CEBPG	1366	2279.47	1.66872
CEBPZ	1748.19	1494.19	0.854704
CECR2	856.644	358.223	0.41817
CECR5	583.4	588.283	1.00837
CELF1	5543.93	3565.3	0.6431
CELF2	3369.88	8072.66	2.39553
CELSR1	6199.09	4792.34	0.773072
CELSR2	5073.5	1986.14	0.391474
CELSR3	992.066	579.143	0.583774
CEND1	241.654	280.024	1.15878
CENPA	385.738	125.286	0.324795
CENPB	1794.74	1286.17	0.716633
CENPBD1	329.168	227.745	0.691881
CENPC1	464.086	346.121	0.745811
CENPE	1999.55	902.187	0.451196
CENPF	11761	4477.18	0.380679
CENPH	848.174	265.103	0.312557
CENPI	400.016	184.977	0.462423
CENPJ	415.783	209.364	0.503543
CENPK	478.624	132.344	0.276509
CENPL	580.488	256.09	0.441164
CENPM	353.653	153.454	0.433912
CENPN	2092.63	653.671	0.312368
CENPO	1651.31	869.467	0.526532
CENPP	126.49	80.5222	0.636589
CENPQ	547.979	205.001	0.374105
CENPT	387.033	409.753	1.0587
CENPV	243.229	51.285	0.21085
CENPW	175.095	124.753	0.712488
CEP104	842.556	1166.22	1.38415
CEP112	429.391	526.783	1.22681
CEP120	666.79	585.656	0.878322
CEP128	319.599	137.567	0.430437
CEP135	692.057	392.142	0.566633
CEP152	460.425	170.138	0.369524
CEP164	844.105	1014.32	1.20165
CEP170	6429.52	7254.89	1.12837
CEP19	274.016	189.81	0.692698
CEP192	1230.02	1062.27	0.863622
CEP250	1183.87	934.012	0.788951
CEP290	964.914	866.972	0.898496
CEP350	2845.77	2353.11	0.826882
CEP41	933.613	553.02	0.592345
CEP44	389.596	372.679	0.956579
CEP55	1348.95	828.536	0.614207
CEP57	1404.22	979.931	0.697848
CEP57L1	333.805	279.831	0.838308
CEP63	884.867	971.886	1.09834
CEP68	1079.47	806.749	0.74736
CEP70	377.961	313.497	0.829443
CEP72	126.893	72.3936	0.570508
CEP76	284.19	232.802	0.819179
CEP78	521.437	549.856	1.0545
CEP85	1000.51	530.247	0.529976
CEP85L	365.118	319.302	0.874518
CEP89	582.936	670.469	1.15016
CEP95	475.387	331.09	0.696465
CEP97	850.152	515.213	0.606025
CEPT1	700.556	563.377	0.804185
CERCAM	525.803	773.433	1.47096
CERK	3410.45	3940.7	1.15548
CERS1	852.542	512.89	0.601601
CERS2	4075.3	6115.13	1.50053
CERS4	388.549	432.129	1.11216
CERS5	1440.41	1986.6	1.3792
CERS6	4369.42	4057.64	0.928646
CES1	2290.29	3483.04	1.52078
CES2	888.463	1043.48	1.17448
CES3	172.877	165.02	0.954553
CETN2	2320.17	3207.46	1.38242
CETN3	303.242	463.605	1.52883
CFDP1	1451.76	887.526	0.611347
CFI	2747.42	205.136	0.0746651
CFL1	19627.3	21003.3	1.07011
CFL2	2041.41	3032.56	1.48552
CFLAR	3649.58	4835.29	1.32489
CGGBP1	5409.35	5722.27	1.05785
CGN	356.497	290.757	0.815596
CGNL1	2248.22	419.145	0.186434
CGRRF1	303.009	386.973	1.2771
CHAC1	124.188	492.209	3.96341
CHAF1A	1470.16	579.947	0.39448
CHAF1B	592.842	215.225	0.363039
CHAMP1	1456.03	1074.85	0.738201
CHCHD1	422.197	444.331	1.05243
CHCHD10	102.99	192.225	1.86644
CHCHD2	1719.58	7.52312	0.00437499
CHCHD3	1464.61	1164.39	0.795018
CHCHD4	116.063	199.202	1.71632
CHCHD5	232.586	277.658	1.19379
CHCHD6	146.558	210.514	1.43639
CHCHD7	178.775	237.564	1.32885
CHCHD8	606.539	953.657	1.57229
CHD1	2595.88	1346.73	0.518797
CHD1L	1141.21	841.671	0.737522
CHD2	5123.09	4545.9	0.887336
CHD3	2186.84	1617.74	0.739761
CHD4	10945.8	9816.57	0.896837
CHD5	682.003	1565.07	2.29482
CHD6	3471.3	3797.41	1.09394
CHD7	1716.18	1357.38	0.790929
CHD8	3738.43	3689.91	0.987019
CHD9	3825.8	3916.73	1.02377
CHDH	101.254	97.1919	0.959882
CHEK1	1789.57	651.403	0.364001
CHEK2	300.142	160.671	0.535319
CHERP	1691.73	1188.79	0.702708
CHFR	624.369	722.103	1.15653
CHIC1	543.585	638.138	1.17394
CHIC2	412.922	296.415	0.717848
CHID1	2023.61	2422.64	1.19719
CHKA	4024.06	1489.29	0.370097
CHKB	278.313	348.135	1.25088
CHL1	5187.86	2267.73	0.437124
CHM	1263.23	1108.07	0.877171
CHML	1603.86	1381.09	0.861101
CHMP1A	2532.93	2106.46	0.831628
CHMP1B	1494.83	1630.62	1.09084
CHMP2A	1111.96	1582.33	1.42302
CHMP2B	972.245	1145.55	1.17825
CHMP3	2816.75	3120.42	1.10781
CHMP4A	669.712	685.992	1.02431
CHMP4B	1624.95	2453.12	1.50966
CHMP5	1501.47	1874.78	1.24863
CHMP6	280.051	456.812	1.63117
CHMP7	1197.67	1467	1.22487
CHN1	1998.46	12004.6	6.00692
CHN2	222.87	18.0669	0.0810648
CHORDC1	1252.63	1504.01	1.20068
CHP	2414.66	2963.01	1.22709
CHPF	3480.62	4789.73	1.37611
CHPF2	1813.16	3232.23	1.78264
CHPT1	916.188	960.979	1.04889
CHRAC1	500.178	313.283	0.626344
CHRDL1	1104.16	130.342	0.118046
CHRFAM7A	107.489	117.8	1.09593
CHRM3	273.427	272.235	0.99564
CHRNA5	119.815	59.4039	0.495797
CHRNA7	184.282	98.9734	0.537075
CHRNB1	158.574	309.567	1.95219
CHST10	3272.25	902.121	0.275688
CHST11	1094.7	1578.6	1.44204
CHST12	191.01	191.261	1.00131
CHST14	1376.13	1095.65	0.796185
CHST15	1292.06	2961.72	2.29224
CHST2	157.157	57.0983	0.363319
CHST3	5593.45	9098.52	1.62664
CHST6	388.497	522.868	1.34588
CHSY1	2931.47	3021.3	1.03064
CHSY3	440.914	183.735	0.416713
CHTF18	258.233	117.962	0.456806
CHTF8	2276.82	1903.23	0.835916
CHTOP	1885.97	1242.03	0.658563
CHUK	994.39	1333.63	1.34116
CHURC1	2460.5	3043.9	1.23711
CHURC1-FNTB	133.296	181.697	1.36311
CIAO1	2093.68	2125.47	1.01518
CIAPIN1	1518.92	1629.05	1.07251
CIB1	471.9	772.017	1.63598
CIB2	299.306	283.635	0.947643
CIC	3825.63	2478.42	0.647847
CIDEB	337.629	402.932	1.19342
CIITA	219.05	16.8434	0.076893
CINP	340.546	467.37	1.37242
CIR1	679.77	608.853	0.895675
CIRBP	3799.79	4824.84	1.26976
CIRH1A	944.454	967.514	1.02442
CISD1	436.154	462.684	1.06083
CISD2	1015.69	920.223	0.906006
CISD3	201.178	392.029	1.94866
CIT	994.428	627.629	0.631146
CITED1	101.287	36.4913	0.360277
CITED2	1665.5	2776.58	1.66711
CIZ1	2600.83	2473.29	0.950959
CKAP2	5118.11	3466.7	0.677339
CKAP2L	1173.83	437.064	0.37234
CKAP4	6924.02	6631.77	0.957792
CKAP5	10196.4	7066.61	0.693048
CKB	10082.5	5502.65	0.545764
CKLF	238.091	230.193	0.966826
CKS1B	1553.05	680.774	0.438347
CKS2	1443.25	654.708	0.453635
CLASP1	4731.49	3631.05	0.767421
CLASP2	3260.27	2637.81	0.809077
CLASRP	361.067	327.343	0.906598
CLCC1	1476.76	1882.03	1.27443
CLCN2	165.997	243.959	1.46966
CLCN3	4793.9	4076.25	0.850299
CLCN4	262.501	951.725	3.6256
CLCN5	476.808	402.008	0.843123
CLCN6	1334.81	1008.56	0.755587
CLCN7	1607.92	1525.56	0.948777
CLDN1	407.119	240.928	0.591787
CLDN12	661.215	661.222	1.00001
CLDN15	216.841	106.069	0.489154
CLDND1	2272.56	1713.41	0.753958
CLEC16A	1427.6	1479.18	1.03613
CLEC18A	142.218	555.294	3.90454
CLEC18B	192.915	302.424	1.56766
CLEC19A	1207.88	1112.7	0.9212
CLEC2D	181.848	214.197	1.17789
CLIC1	3639.79	5004.09	1.37483
CLIC4	18227.4	18151.2	0.995822
CLINT1	2397.9	2589.95	1.08009
CLIP1	3431.32	3182.31	0.92743
CLIP2	2723.08	2950.49	1.08351
CLIP3	3491.45	3303.81	0.946258
CLIP4	423.325	665.175	1.57131
CLK1	824.756	605.23	0.73383
CLK2	509.276	446.89	0.877501
CLK3	360.798	475.43	1.31772
CLK4	375.965	335.693	0.892885
CLMN	174.027	33.5104	0.192559
CLMP	1067.25	2752.58	2.57913
CLN3	474.634	722.135	1.52146
CLN5	1145.64	2562.62	2.23685
CLN6	443.457	219.81	0.495673
CLN8	1439.63	1078.17	0.748923
CLNS1A	2332.7	1771.86	0.759577
CLOCK	1108.64	1200.93	1.08325
CLP1	266.978	288.803	1.08175
CLPB	501.044	424.062	0.846357
CLPP	590.673	694.802	1.17629
CLPTM1	2685.29	3695.33	1.37614
CLPTM1L	2076.54	4154.87	2.00086
CLPX	1212.26	1043.9	0.861124
CLSPN	1650.79	408.886	0.247691
CLSTN1	10656.6	14555.6	1.36588
CLSTN3	612.286	1138.77	1.85987
CLTA	2654.9	2922.63	1.10084
CLTB	644.518	1204.86	1.8694
CLTC	22612.1	32032.2	1.4166
CLTCL1	233.983	776.593	3.31901
CLU	63144.9	24115.9	0.381913
CLUAP1	584.72	817.776	1.39858
CLYBL	100.083	88.3275	0.882545
CMAS	698.207	824.234	1.1805
CMBL	929.867	1163.07	1.25079
CMC1	105.895	120.734	1.14013
CMC2	764.796	460.626	0.602286
CMIP	1033.91	1255.78	1.2146
CMPK1	3201.09	6061.49	1.89357
CMTM3	1274.51	978.045	0.767386
CMTM4	1090.77	1367.83	1.25401
[truncated: 9,147 more rows]

## Sheet: Down in C88
	R88 Avg	C88 Avg	R88/C88
A2M	75559.2	34105.9	2.21543
AAAS	912.336	603.938	1.51064
AACS	392.913	1012.91	0.387906
AADAT	285.991	178.173	1.60513
AAED1	150.237	247.564	0.606862
AAGAB	1923.57	2655.18	0.724459
AAK1	1842.59	3094.17	0.595503
AAMP	1980.09	2312.59	0.856221
AARS	5083.97	5086.67	0.999469
AARS2	528.027	515.123	1.02505
AARSD1	532.167	629.747	0.845049
AASDH	320.123	349.306	0.916454
AASDHPPT	2067.14	2095.05	0.986681
AASS	1443.7	1365.76	1.05707
AATF	827.616	750.105	1.10333
ABAT	1771.17	1845.4	0.959773
ABCA1	1721.72	4590.57	0.375056
ABCA2	2626.96	2655.49	0.989257
ABCA3	1823.15	3901.26	0.467323
ABCA4	162.507	906.119	0.179344
ABCA7	120.923	152.274	0.794115
ABCA8	110.559	1362.34	0.0811536
ABCB1	349.265	231.677	1.50755
ABCB10	423.05	530.635	0.797253
ABCB6	513.762	680.943	0.754486
ABCB7	670.388	793.118	0.845256
ABCB8	646.879	711.768	0.908834
ABCB9	143.433	137.741	1.04133
ABCC1	912.166	2271.01	0.401657
ABCC10	298.768	523.085	0.571166
ABCC3	1281.9	1033.52	1.24033
ABCC4	400.037	636.561	0.628436
ABCC5	641.219	822.416	0.779677
ABCC9	1475.79	1525.46	0.967442
ABCD1	290.739	780.399	0.372551
ABCD3	3708.46	3531.62	1.05007
ABCD4	513.33	631.949	0.812296
ABCE1	2753.72	3240.25	0.849848
ABCF1	2426.09	2177.05	1.11439
ABCF2	1788.28	2180.63	0.820071
ABCF3	888.34	1349.26	0.658392
ABHD10	859.915	1024.4	0.839437
ABHD11	164.845	236.129	0.698112
ABHD12	1288.17	1349.39	0.954627
ABHD13	564.561	600.47	0.940198
ABHD14A	110.325	224.096	0.492309
ABHD14B	257.402	517.477	0.497416
ABHD15	240.065	212.483	1.12981
ABHD16A	742.128	798.321	0.929611
ABHD2	7936.82	14366.5	0.552454
ABHD3	476.746	173.067	2.75469
ABHD4	2147.77	1689.14	1.27152
ABHD5	766.368	1624.02	0.471896
ABHD6	675.791	437.183	1.54579
ABHD8	200.852	223.563	0.898411
ABI1	2704.54	2156.79	1.25396
ABI2	7014.68	6749.86	1.03923
ABL1	3605.12	4739.4	0.760668
ABL2	4883.12	5508.07	0.886541
ABLIM1	9815.46	2747.12	3.573
ABR	3962.54	6420.36	0.617183
ABRACL	355.057	469.376	0.756446
ABT1	306.177	306.716	0.998241
ABTB1	117.581	175.02	0.671815
ABTB2	129.769	162.318	0.799473
ACAA1	715.16	895.098	0.798974
ACAA2	2171.08	1689.92	1.28472
ACACA	6446.75	4417.06	1.45951
ACACB	335.325	407.667	0.822546
ACAD10	524.888	737.466	0.711745
ACAD11	425.752	739.771	0.575519
ACAD8	432.025	557.746	0.77459
ACAD9	511.384	725.447	0.704923
ACADM	997.19	1049.27	0.95037
ACADSB	786.006	969.704	0.810562
ACADVL	4020.62	3311.99	1.21396
ACAN	142.198	157.125	0.904999
ACAP2	2230.73	2140.55	1.04213
ACAP3	624.832	500.153	1.24928
ACAT1	1100.64	845.548	1.30169
ACAT2	4685.07	4263.39	1.09891
ACBD3	1709.64	2914.69	0.586561
ACBD5	1759.22	1378.94	1.27578
ACBD6	355.645	332.85	1.06848
ACBD7	483.664	222.158	2.17712
ACD	323.244	212.706	1.51967
ACER3	756.379	759.835	0.995452
ACHE	158.727	69.2961	2.29056
ACIN1	4912.54	3222.14	1.52462
ACLY	10849.2	17689.5	0.613315
ACN9	265.621	362.351	0.733049
ACO1	1419.45	2028.12	0.699885
ACO2	3292.19	4530.64	0.72665
ACOT1	109.879	127.208	0.863771
ACOT13	486.273	388.873	1.25047
ACOT2	297.677	320.147	0.929812
ACOT7	981.929	1257.46	0.780881
ACOT8	246.351	356.092	0.691819
ACOT9	871.295	1132.82	0.769136
ACOX1	2368.31	2554.16	0.927234
ACOX2	147.175	406.222	0.362302
ACOX3	419.234	981.214	0.42726
ACP1	2032.55	1958.05	1.03805
ACP2	842.669	1215.95	0.693011
ACP6	155.457	220.241	0.705852
ACPL2	4907.96	4998.33	0.98192
ACSF2	211.759	301.548	0.702239
ACSF3	236.494	286.527	0.825378
ACSL1	606.001	138.893	4.36308
ACSL3	3760.91	4953.05	0.759312
ACSL4	753.281	4019.18	0.187422
ACSS1	655.435	146.33	4.47917
ACSS2	1217.12	966.451	1.25937
ACSS3	999.536	808.154	1.23681
ACTA2	17032.5	83199	0.20472
ACTB	81083.6	150317	0.539416
ACTC1	139.262	3762.26	0.0370154
ACTG1	96644.3	155524	0.62141
ACTL6A	2256.59	1374.03	1.64232
ACTN1	14979.1	30594.8	0.489596
ACTN4	15993.8	30232.7	0.529022
ACTR10	1511.46	1932.99	0.781928
ACTR1A	4380.99	5080.79	0.862265
ACTR1B	881.089	1379.08	0.638896
ACTR2	11851.1	15522.7	0.763465
ACTR3	10252.5	11122.4	0.921789
ACTR3B	469.466	247.546	1.89648
ACTR5	247.6	142.275	1.7403
ACTR6	645.968	645.828	1.00022
ACTR8	1013.89	1361.65	0.744607
ACVR1	837.418	900.232	0.930225
ACVR1B	800.941	667.891	1.19921
ACVR2A	424.781	313.693	1.35413
ACVR2B	556.39	382.285	1.45543
ACY1	294.323	400.301	0.735256
ACYP1	123.567	128.979	0.958034
ACYP2	150.999	90.9438	1.66036
ADAL	279.567	369.336	0.756944
ADAM10	5167.98	3735.19	1.38359
ADAM12	1569.98	1382	1.13602
ADAM15	814.195	1335.06	0.609856
ADAM17	2152.65	2244.9	0.958907
ADAM19	2991.14	9299.72	0.321638
ADAM22	1310.39	447.968	2.92518
ADAM23	901.318	693.689	1.29931
ADAM9	28707.1	31410	0.913949
ADAMTS1	116.159	196.561	0.590956
ADAMTS10	1428.73	1393.89	1.025
ADAMTS12	952.371	937.148	1.01624
ADAMTS14	166.902	228.594	0.730123
ADAMTS15	3966.71	953.081	4.16199
ADAMTS16	565.453	271.849	2.08003
ADAMTS18	103.399	2.27706	45.4088
ADAMTS3	2002.15	565.017	3.54352
ADAMTS4	779.57	616.058	1.26542
ADAMTS7	367.328	237.818	1.54458
ADAMTS9	1715.63	1407.77	1.21868
ADAMTSL1	440.814	344.44	1.2798
ADAR	9950.71	7816.28	1.27307
ADARB1	932.348	2353.87	0.396092
ADAT1	659.806	671.962	0.98191
ADAT2	142.393	113.569	1.2538
ADC	163.928	101.679	1.61221
ADCK1	138.498	175.297	0.790077
ADCK2	175.137	286.106	0.612141
ADCK3	164.065	287.19	0.571278
ADCK4	574.808	435.871	1.31876
ADCY1	880.297	373.602	2.35624
ADCY2	1391.61	318.98	4.36268
ADCY3	703.018	420.248	1.67287
ADCY5	537.967	245.205	2.19395
ADCY6	2307.85	1850.32	1.24727
ADCY7	509.689	498.616	1.02221
ADCY8	307.643	9.17604	33.5267
ADCY9	2656.75	1953.97	1.35966
ADD1	8612.22	8240.55	1.0451
ADD2	1406.27	385.273	3.65007
ADD3	4048.72	962.215	4.20771
ADH5	5389.04	6951.17	0.775271
ADI1	1724.68	2179.2	0.791428
ADIPOR1	1545.49	2208.16	0.699898
ADIPOR2	4327.78	2718.49	1.59198
ADK	1921.43	1081.79	1.77615
ADM	367.99	207.563	1.77291
ADM2	107.657	365.637	0.294435
ADNP	5070.65	4100.94	1.23646
ADNP2	1601.33	1220.28	1.31226
ADO	831.589	925.134	0.898885
ADORA1	287.05	230.013	1.24798
ADORA2B	109.342	110.575	0.988854
ADPGK	919.051	985.661	0.932421
ADPRHL2	775.211	921.86	0.84092
ADRA1A	650.11	173.479	3.74748
ADRB1	189.163	189.864	0.996309
ADRB2	345.562	370.405	0.932929
ADRBK1	962.045	1114.11	0.863508
ADRBK2	810.002	320.146	2.5301
ADRM1	1537.14	1403.34	1.09534
ADSL	1176.83	1369.76	0.859147
ADSS	931.813	1406.67	0.662424
AEBP1	5317.22	4564.5	1.16491
AEBP2	1143.16	1366.81	0.836372
AEN	1145.08	1143.23	1.00162
AES	3238.8	4356.48	0.743443
AFAP1	4208.91	4208.69	1.00005
AFF1	1731.23	1913.91	0.904554
AFF2	3555.19	2158.8	1.64684
AFF3	924.335	822.254	1.12415
AFF4	9763.39	8890.64	1.09817
AFG3L2	1954.32	1949.94	1.00225
AFMID	271.249	219.215	1.23737
AFTPH	810.294	1136.25	0.713133
AGA	1053.79	792.033	1.33049
AGAP1	1844.12	1622.06	1.1369
AGAP2	363.962	140.508	2.59034
AGAP3	1227.71	3351.97	0.366266
AGAP6	181.619	217.099	0.836571
AGBL5	1048.73	1348.87	0.777488
AGFG1	2906.16	3443.26	0.844014
AGFG2	210.626	431.971	0.487591
AGGF1	1677.03	1684.81	0.995377
AGK	662.617	731.956	0.905268
AGL	1499.1	1713.49	0.874878
AGPAT1	3578.92	3223.13	1.11039
AGPAT2	332.512	357.816	0.929282
AGPAT3	2238.09	2826.09	0.791937
AGPAT4	1219.4	968.65	1.25887
AGPAT5	3338.34	5389.15	0.619454
AGPAT6	1926.3	1734.96	1.11028
AGPAT9	325.813	22.5539	14.4459
AGPS	2687.43	3360.23	0.799777
AGRN	12219	9532.45	1.28183
AGT	131.298	39.4715	3.3264
AGTPBP1	599.785	837.27	0.716358
AGTRAP	455.548	1314.7	0.346503
AGXT2L2	337.115	322.017	1.04688
AHCTF1	2441.43	2379.48	1.02603
AHCY	2804.05	3010.39	0.931454
AHCYL1	3057.27	5150.91	0.59354
AHCYL2	1638.7	2364.01	0.693185
AHDC1	1603.4	1194.48	1.34234
AHI1	467.181	440.881	1.05965
AHNAK	56053.3	41828.2	1.34008
AHNAK2	7129	23256	0.306544
AHR	15746.7	12531.9	1.25653
AHRR	1563.98	1641.06	0.953027
AHSA1	2105.47	1655.89	1.27151
AHSA2	257.564	262.826	0.97998
AIDA	3915.18	3787.54	1.0337
AIF1L	2096.67	521.34	4.0217
AIFM1	881.667	764.665	1.15301
AIFM2	176.914	811.206	0.218088
AIG1	733.502	635.659	1.15392
AIMP1	949.51	1342.04	0.707511
AIMP2	359.931	481.296	0.747836
AIP	628.254	549.897	1.14249
AJAP1	2357.77	34.1577	69.026
AJUBA	4342.88	4223.68	1.02822
AK1	822.017	867.189	0.94791
AK2	1839.57	2090.15	0.88011
AK3	1282.55	1956.31	0.655595
AK4	1033.39	1543.7	0.669426
AK5	982.841	60.7589	16.1761
AKAP1	589.084	234.498	2.5121
AKAP10	720.396	793.834	0.907489
AKAP11	3439.61	4367.85	0.787485
AKAP12	4111.72	9215.58	0.44617
AKAP13	5068.1	4606.71	1.10016
AKAP17A	567.632	880.175	0.644908
AKAP2	1594.18	3786.91	0.420972
AKAP5	393.117	346.638	1.13409
AKAP6	1446.15	412.963	3.50189
AKAP7	256.216	298.152	0.859346
AKAP8	703.31	557.124	1.26239
AKAP8L	1926.42	1333.63	1.4445
AKAP9	2786.62	2793.13	0.997669
AKIP1	366.315	385.887	0.94928
AKIRIN1	3604.85	2741.23	1.31505
AKIRIN2	1389.67	1140.55	1.21843
AKNA	217.554	372.25	0.58443
AKR1A1	660.036	1205.34	0.547591
AKR1B1	1392.33	1630.47	0.853947
AKR7A2	1137.8	1258.66	0.903971
AKT1	4126.66	3997.27	1.03237
AKT1S1	1015.64	922.813	1.10059
AKT2	1981.37	2525.37	0.784589
AKT3	2941.03	5120.7	0.574342
AKTIP	632.183	1003.31	0.630095
ALAD	1360.99	1469.75	0.926001
ALAS1	1058.98	1214.09	0.872242
ALCAM	3480.68	3556.44	0.978697
ALDH16A1	267.281	174.731	1.52967
ALDH18A1	2136.15	4010.45	0.532645
ALDH1A3	115.899	38.7926	2.98767
ALDH1B1	933.054	1008.08	0.925578
ALDH1L2	503.425	3385.43	0.148703
ALDH2	1142.52	1895.17	0.602858
ALDH3A2	3009.13	2899.21	1.03791
ALDH3B1	138.508	223.352	0.620133
ALDH4A1	1290.35	5093.94	0.25331
ALDH5A1	529.192	409.525	1.29221
ALDH6A1	714.289	826.022	0.864734
ALDH7A1	2611.76	1858.16	1.40556
ALDH9A1	2354.21	5455	0.431569
ALDOA	13153.6	16631	0.790905
ALDOC	285.515	1125.98	0.253571
ALG1	678.406	1021.38	0.664206
ALG10	174.124	149.584	1.16405
ALG10B	995.882	535.423	1.85999
ALG11	687.662	700.629	0.981492
ALG12	469.462	667.11	0.703725
ALG13	617.192	669.892	0.921331
ALG14	198.033	263.226	0.752332
ALG2	725.075	1248.88	0.580581
ALG3	329.137	490.929	0.670437
ALG5	462.1	695.463	0.664449
ALG6	253.782	286.75	0.885029
ALG8	736.243	761.545	0.966775
ALG9	1405.58	1196.06	1.17518
ALK	4522.02	254.576	17.763
ALKBH1	289.135	241.823	1.19565
ALKBH2	132.689	114.709	1.15674
ALKBH3	198.351	281.903	0.703615
ALKBH4	226.407	196.7	1.15103
ALKBH5	2334.38	3821.22	0.6109
ALKBH7	243.777	316.807	0.76948
ALKBH8	371.336	313.896	1.18299
ALMS1	2031.76	2080.19	0.97672
ALPK1	124.432	77.6976	1.60149
ALPK2	7166.78	2962.35	2.41929
ALPL	431.124	123.029	3.50425
ALS2	3541.88	3428.89	1.03295
ALS2CL	103.898	64.0576	1.62194
ALS2CR8	293.383	365.565	0.802546
ALYREF	1773.94	1291.01	1.37407
AMACR	169.556	215.295	0.787552
AMBRA1	1174.04	1019.65	1.15141
AMD1	3055.45	3167.53	0.964617
AMFR	2901.54	5336.52	0.543714
AMIGO2	4220.62	4363.93	0.967159
AMIGO3	220.929	206.62	1.06925
AMMECR1	441.442	686.267	0.643251
AMMECR1L	1350.15	1517.2	0.889896
AMN1	181.426	222.339	0.815987
AMOT	2772.46	1134.11	2.44461
AMOTL1	6350.11	6039.55	1.05142
AMOTL2	6060.82	12991	0.46654
AMPD2	1056.73	1489.73	0.709341
AMPH	1832.46	630.845	2.90477
AMT	151.625	223.896	0.677214
AMZ2	1602.91	1871.32	0.856569
ANAPC1	2397.14	2247.93	1.06637
ANAPC10	160.947	196.517	0.818997
ANAPC11	949.046	978.144	0.970252
ANAPC13	1513.51	1969.54	0.76846
ANAPC16	1277.3	1360.62	0.938763
ANAPC2	468.747	536.406	0.873867
ANAPC4	446.725	529.974	0.842918
ANAPC5	2473.76	2102.49	1.17658
ANAPC7	1160.45	1568.64	0.739779
ANGEL1	477.353	539.422	0.884933
ANGEL2	947.823	743.692	1.27448
ANGPT2	138.059	77.7929	1.7747
ANGPTL2	305.832	358.102	0.854036
ANGPTL4	383.81	678.168	0.565951
ANK1	1809.31	454.973	3.97673
ANK2	6393.37	3622.64	1.76484
ANK3	168.88	450.067	0.375234
ANKDD1A	125.177	98.753	1.26757
ANKFN1	195.205	50.8699	3.83734
ANKFY1	4122.12	4257.95	0.9681
ANKH	183.321	193.093	0.949391
ANKHD1	3086.65	1657.27	1.86249
ANKHD1-EIF4EBP3	1354.57	1723.68	0.785858
ANKIB1	2938.21	4300.1	0.683288
ANKLE2	2181.12	2034.89	1.07186
ANKMY2	489.962	582.533	0.84109
ANKRA2	217.658	284.549	0.764923
ANKRD1	2224.1	16965.5	0.131096
ANKRD10	1367.13	907.187	1.50699
ANKRD11	5687.61	4142.17	1.3731
ANKRD12	2097.48	1696.29	1.23651
ANKRD13A	1878.02	5160.48	0.363923
ANKRD13B	346.366	254.032	1.36347
ANKRD13C	2794.15	1730.93	1.61425
ANKRD13D	219.948	407.913	0.539203
ANKRD16	144.051	107.768	1.33668
ANKRD17	5980.21	6000.41	0.996635
ANKRD26	508.9	609.104	0.83549
ANKRD27	667.688	752.945	0.886769
ANKRD28	1804.62	1799.46	1.00287
ANKRD32	583.058	280.496	2.07867
ANKRD33B	102.699	297.963	0.34467
ANKRD34B	416.423	35.7913	11.6347
ANKRD36	385.769	293.064	1.31633
ANKRD36B	278.816	222.622	1.25242
ANKRD40	3153.56	2273.28	1.38723
ANKRD42	133.855	258.555	0.517705
ANKRD44	293.089	305.588	0.959097
ANKRD45	536.632	223.226	2.40399
ANKRD46	223.198	552.145	0.404238
ANKRD49	225.568	175.592	1.28462
ANKRD50	2031.14	2326.15	0.873177
ANKRD52	4191.39	9554.98	0.438661
ANKRD54	647.128	601.917	1.07511
ANKRD6	295.464	979.761	0.301567
ANKS1A	1409.7	1025.04	1.37527
ANKS1B	120.183	460.419	0.26103
ANKS3	192.713	215.659	0.8936
ANKS6	401.216	865.043	0.463811
ANKZF1	505.231	463.791	1.08935
ANLN	2565.67	2277.9	1.12633
ANO1	322.958	1480.41	0.218155
ANO10	586.324	1543.93	0.379761
ANO4	1942.62	619.183	3.13739
ANO6	3986.8	6741.82	0.591354
ANO8	345.903	397.831	0.869472
ANP32A	4933.26	3149.31	1.56646
ANP32B	2428.66	2015.71	1.20487
ANP32E	4184.32	2970.04	1.40884
ANTXR1	5838.27	12159.1	0.480158
ANTXR2	1130.13	863.154	1.3093
ANXA1	18615.3	17297.4	1.07619
ANXA11	681.669	2882.57	0.23648
ANXA2	43373.3	57048.1	0.760294
ANXA4	654.901	1210.68	0.540935
ANXA5	11864.9	9341.4	1.27014
ANXA6	7411.44	8064.74	0.918992
ANXA7	1755.9	2401.28	0.731235
AP1AR	396.215	423.878	0.93474
AP1B1	2617.1	3615.68	0.723821
AP1G1	6273.23	7445.33	0.842573
AP1G2	128.1	81.1355	1.57884
AP1M1	1204.08	1699.75	0.708388
AP1S1	1097.73	1156.57	0.949127
AP1S2	8346.6	5501.52	1.51715
AP1S3	133.581	265.838	0.502492
AP2A1	3713.32	3954.76	0.938951
AP2A2	1769.8	2456.63	0.720417
AP2B1	12297.1	13754.8	0.894021
AP2M1	12695.4	29518.9	0.430076
AP2S1	1265.44	1819.6	0.695451
AP3B1	2096.47	2481.31	0.844905
AP3B2	125.963	44.1837	2.85089
AP3D1	4523.11	4929.79	0.917506
AP3M1	3469.03	2576.58	1.34637
AP3M2	716.559	759.791	0.943101
AP3S1	1277.04	1491.76	0.856065
AP3S2	1212.19	1331.51	0.910382
AP4B1	274.19	434.162	0.631538
AP4E1	694.796	1437.48	0.483342
AP4M1	233.949	304.267	0.768896
AP4S1	411.853	326.909	1.25984
AP5B1	410.045	558.212	0.734569
AP5M1	1815.58	1475.42	1.23055
AP5S1	204.849	267.802	0.764928
AP5Z1	733.063	839.674	0.873033
APAF1	1896.9	1252.78	1.51415
APBA1	1222.9	508.368	2.40555
APBA2	1022.76	1387.6	0.737067
APBB1	1989	2021.02	0.984156
APBB2	1422.37	2722.78	0.522396
APC	4553.67	5853.48	0.777942
APC2	1752.53	1022	1.71481
APCDD1	1037.06	331.357	3.12973
APEH	2051.44	2654.18	0.772911
APEX1	4224.34	5982.42	0.706126
APEX2	394.273	486.036	0.811201
APH1A	4315.55	3400.4	1.26913
APH1B	611.371	769.426	0.794581
API5	4527.56	4421.82	1.02391
APIP	382.668	320.463	1.19411
APITD1	182.457	173.468	1.05182
APLP1	2014.69	2160.59	0.93247
APLP2	24864.4	30507.7	0.815022
APOA1BP	837.454	853.488	0.981214
APOBEC3B	141.358	128.396	1.10095
APOBEC3C	180.749	421.378	0.428948
APOBEC3F	175.31	277.76	0.631155
APOE	1573.64	1425.23	1.10413
APOL2	735.383	619.807	1.18647
APOL4	248.262	141.873	1.74989
APOL6	533.343	506.137	1.05375
APOLD1	353.205	143.517	2.46106
APOO	562.338	372.562	1.50938
APOOL	1075.52	1229.44	0.874805
APOPT1	775.212	679.818	1.14032
APP	25638.4	21345.3	1.20113
APPBP2	3464.6	2961.14	1.17002
APPL1	2078.87	2235.36	0.929993
APPL2	1161.17	1050.83	1.10501
APRT	953.962	825.202	1.15603
APTX	636.616	571.413	1.11411
AQP1	1689.73	690.263	2.44795
AQP4	4342.96	1271.05	3.41682
AQR	1730.77	1729.94	1.00048
AR	1506.7	652.181	2.31024
ARAF	1012.38	1130.78	0.895298
ARAP1	677.279	1133.85	0.597326
ARAP2	2819.51	589.359	4.78404
ARCN1	7090.11	8110.61	0.874178
ARF1	6597.42	10488.5	0.629013
ARF3	7311.83	6876.81	1.06326
ARF4	5654.79	9140.56	0.618648
ARF5	2407.46	2146.23	1.12171
ARF6	3364.6	5387.15	0.62456
ARFGAP1	869.687	1575.65	0.551954
ARFGAP2	1569.56	2399.36	0.654157
ARFGAP3	1017.64	2186	0.465529
ARFGEF1	3674.98	3128.77	1.17458
ARFGEF2	1573.48	2056.9	0.764976
ARFIP1	1086.02	1355.51	0.801185
ARFIP2	842.392	1348.79	0.624556
ARFRP1	294.54	487.804	0.603807
ARG2	328.287	525.376	0.624861
ARGLU1	837.258	679.133	1.23283
ARHGAP1	2190.21	4236.27	0.517014
ARHGAP10	541.152	578.376	0.935639
ARHGAP11A	2989.67	1183.17	2.52683
ARHGAP12	2464.67	1885.91	1.30688
ARHGAP17	1554.48	1419.17	1.09534
ARHGAP18	285.641	551.048	0.51836
ARHGAP19	1311.98	684.391	1.917
ARHGAP21	6866.09	5873.73	1.16895
ARHGAP22	209.769	219.465	0.955817
ARHGAP23	2308.74	1616.25	1.42845
ARHGAP24	211.549	43.7457	4.83589
ARHGAP26	265.464	668.302	0.397221
ARHGAP28	185.59	62.2942	2.97925
ARHGAP29	2624.16	7787.07	0.336989
ARHGAP31	4837.28	3289.44	1.47055
ARHGAP32	1350.7	1321.35	1.02221
ARHGAP33	765.34	319.508	2.39537
ARHGAP35	7214.29	5269.46	1.36908
ARHGAP39	399.66	277.518	1.44012
ARHGAP42	554.741	613.948	0.903563
ARHGAP5	6963.75	5047.05	1.37977
ARHGDIA	5043.08	5460.03	0.923636
ARHGEF1	638.287	874.918	0.729539
ARHGEF10	1467.87	766.14	1.91593
ARHGEF10L	505.948	1262.54	0.400739
ARHGEF11	1306	1601.23	0.815623
ARHGEF12	14716.9	13039.7	1.12862
ARHGEF17	3319.53	3903.14	0.850478
ARHGEF18	2124.53	1250.26	1.69927
ARHGEF19	103.279	112.036	0.921842
ARHGEF2	1597.53	1363.21	1.17189
ARHGEF25	781.341	441.441	1.76998
ARHGEF26	1540.43	655.046	2.35164
ARHGEF3	1109.63	2258.7	0.491268
ARHGEF37	100.691	295.943	0.340237
ARHGEF4	102.747	708.926	0.144933
ARHGEF40	2070.84	2910.04	0.71162
ARHGEF6	1484.8	639.141	2.32311
ARHGEF7	3161.88	2829.68	1.1174
ARHGEF9	3861.04	2963.77	1.30275
ARID1A	4213.88	4336.18	0.971795
ARID1B	2864.59	2395.49	1.19582
ARID2	2024.17	1788.55	1.13174
ARID4A	1180.36	910.11	1.29695
ARID4B	2078.78	1878.13	1.10683
ARID5A	390.242	53.1842	7.33756
ARID5B	10896.7	8876.68	1.22757
ARIH1	2179.98	2604.78	0.836914
ARIH2	2358.35	2070.19	1.1392
ARL1	1610.27	3226.99	0.499002
ARL10	714.457	650.344	1.09858
ARL13B	852.395	957.752	0.889996
ARL15	279.729	593.091	0.471645
ARL16	722.11	735.405	0.981922
ARL17A	1004.13	1119.9	0.896628
ARL2	688.954	774.213	0.889876
ARL2BP	2128.79	3566.26	0.596926
ARL3	1755.04	1951.33	0.899406
ARL4A	236.276	975.278	0.242266
ARL4C	3570.89	2739.44	1.30351
ARL4D	880.167	628.782	1.3998
ARL5A	1277.53	1362.34	0.937745
ARL5B	1157.44	745.999	1.55152
ARL6IP1	13058.4	10458.3	1.24861
ARL6IP4	1051.55	1356.57	0.775155
ARL6IP5	3849.44	2836.05	1.35732
ARL6IP6	1305.61	471.026	2.77185
ARL8A	1118.77	1062.36	1.0531
ARL8B	3934.02	2614.29	1.50481
ARMC1	1462.42	1518.58	0.963023
ARMC10	861.43	1121.48	0.768122
ARMC2	109.173	104.343	1.04629
ARMC5	327.717	266.106	1.23153
ARMC6	648.916	710.264	0.913627
ARMC7	229.169	234.681	0.976514
ARMC8	1154.84	1354.96	0.852301
ARMC9	380.993	608.313	0.62631
ARMCX1	833.731	1037	0.803986
ARMCX2	1934.4	2488.29	0.777402
ARMCX3	3421.96	3654.12	0.936467
ARMCX4	425.692	518.106	0.82163
ARMCX5	221.852	279.468	0.793838
ARMCX5-GPRASP2	249.719	322.313	0.774772
ARMCX6	1197.92	1227.46	0.975931
ARNT	1403.97	1592.39	0.881676
ARNT2	10399	20274.8	0.512901
ARNTL	464.763	204.332	2.27455
ARNTL2	315.086	1472.11	0.214036
ARPC1A	2811.03	2553.7	1.10077
ARPC1B	485.8	663.423	0.732262
ARPC2	4333.31	6517.6	0.664863
ARPC3	2691.9	3843.79	0.700323
ARPC4	3630.68	3662.02	0.991442
ARPC4-TTLL3	187.906	243.195	0.772657
ARPC5	4847.15	7361.86	0.658414
ARPC5L	664.846	657.204	1.01163
ARPP19	9477.71	8115.28	1.16788
ARRB2	361.905	244.124	1.48247
ARRDC1	150.485	192.943	0.779948
ARRDC3	1876.63	1124.62	1.66868
ARRDC4	8318.98	1807.72	4.60193
ARSA	773.084	1024.06	0.754918
ARSB	1742.95	2521.95	0.691113
ARSD	706.253	877.032	0.805277
ARSJ	329.653	1733.54	0.190162
ARSK	359.236	413.056	0.869703
ARV1	349.318	416.495	0.838709
ARVCF	248.197	309.054	0.803087
ARX	1108.12	59.7179	18.556
AS3MT	419.007	426.351	0.982775
ASAH1	2310.64	4603.28	0.501955
ASAP1	7631.48	4953.16	1.54073
ASAP2	1444.46	1103.54	1.30894
ASAP3	1059.96	1085.75	0.976245
ASB1	1987.1	2544.17	0.78104
ASB13	298.738	269.547	1.1083
ASB3	496.262	404.092	1.22809
ASB6	1596.85	1501.17	1.06374
ASB7	677.163	654.151	1.03518
ASB8	700.916	917.568	0.763884
ASCC1	798.036	840.971	0.948945
ASCC2	1045.59	1220.92	0.856395
ASCC3	1932.18	3660.14	0.527898
ASCL1	151.788	81.0135	1.87361
ASF1A	1250.67	914.656	1.36736
ASF1B	1004.63	370.316	2.71288
ASH1L	4830.58	4302.1	1.12284
ASH2L	1217.52	1578.92	0.771108
ASIC1	124.891	146.918	0.850076
ASL	398.114	423.77	0.939458
ASMTL	743.427	729.436	1.01918
ASNA1	1976.29	2068.36	0.955483
ASNS	1329.24	3972.33	0.334625
ASNSD1	1205.45	1308.76	0.921064
ASPH	6165.54	2884.58	2.13741
ASPM	3690.63	1240.89	2.97417
ASPSCR1	252.472	221.099	1.1419
ASRGL1	296.179	181.617	1.63079
ASS1	10110.1	8917.27	1.13376
ASTE1	167.198	154.674	1.08097
ASTN2	3389.4	3653.65	0.927674
ASUN	953.472	928.898	1.02646
ASXL1	3262.99	3072.96	1.06184
ASXL2	1697.44	1435.08	1.18282
ATAD1	2062.97	2624.49	0.786045
ATAD2	3759	1445.19	2.60104
ATAD2B	907.028	828.088	1.09533
ATAD3A	668.769	671.07	0.996571
ATAD3B	366.543	217.087	1.68846
ATAD5	663.171	169.174	3.92006
ATAT1	1003.16	717.445	1.39824
ATCAY	286.781	221.033	1.29746
ATE1	462.723	750.651	0.616429
ATF1	433.315	604.61	0.716685
ATF2	2310.79	1901.19	1.21544
ATF3	834.917	166.081	5.02716
ATF4	6591.74	6407.1	1.02882
ATF5	421.012	400.741	1.05058
ATF6	2840.04	3410.84	0.832652
ATF6B	2030.44	3120.67	0.650642
ATF7	2231.89	2030.17	1.09936
ATF7IP	3574.49	2953.51	1.21025
ATG10	161.887	162.43	0.996657
ATG12	1836.81	1178.02	1.55923
ATG13	2186.59	2404.11	0.90952
ATG14	707.499	740.978	0.954818
ATG16L1	733.7	831.131	0.882773
ATG2A	440.759	674.789	0.653181
ATG2B	1401.81	1782.35	0.786498
ATG3	777.431	774.717	1.0035
ATG4A	491.212	537.479	0.913919
ATG4B	1353.18	1240.98	1.09042
ATG4C	344.05	319.476	1.07692
ATG4D	380.709	380.775	0.999826
ATG5	1127.1	911.226	1.23691
ATG7	664.517	795.84	0.834988
ATG9A	3291.41	4373.25	0.752624
ATHL1	130.144	98.2288	1.32491
ATIC	1289.41	1680.79	0.767145
ATL1	454.311	463.356	0.980478
ATL2	1517.23	759.6	1.99741
ATL3	937.062	900.163	1.04099
ATM	2570.22	2520.68	1.01965
ATMIN	5021.38	4007.41	1.25302
ATN1	6669.68	6979.21	0.95565
ATOH8	630.151	89.7981	7.01742
ATOX1	752.941	817.979	0.92049
ATP10A	476.338	1513.36	0.314755
ATP10B	1557.1	45.1658	34.4753
ATP10D	926.14	763.565	1.21292
ATP11A	1922.85	7288.21	0.26383
ATP11B	1721.65	2040.64	0.843683
ATP11C	495.6	1502.21	0.329914
ATP13A1	1348.56	1905.25	0.707814
ATP13A2	1776.43	2374.69	0.748068
ATP13A3	3579.8	6150.69	0.582017
ATP1A1	5758.71	8278.04	0.695661
ATP1A2	17527.8	17886.1	0.979966
ATP1B1	5292.82	2219.03	2.3852
ATP1B2	1333.23	1802.99	0.739452
ATP1B3	4649.63	5286.12	0.879591
ATP2A2	20231.2	9830.32	2.05804
ATP2B1	2201.21	2040.75	1.07863
ATP2B4	7892.26	10218.2	0.772376
ATP2C1	3789.5	4225.1	0.8969
ATP5A1	12429.7	11132.9	1.11648
ATP5B	15700.1	14690.5	1.06873
ATP5C1	2987	2675.79	1.1163
ATP5D	411.713	404.731	1.01725
ATP5E	4129.21	4845.54	0.852166
ATP5F1	3519.86	3889.72	0.904913
ATP5G1	860.369	822.165	1.04647
ATP5G2	4128.43	3647.39	1.13189
ATP5G3	2969.75	3190.89	0.930697
ATP5H	1459.45	1696.29	0.860376
ATP5I	977.093	1062.29	0.919801
ATP5J	1611.73	1634.2	0.986246
ATP5J2	1595.14	1959.23	0.814167
ATP5J2-PTCD1	245.606	199.279	1.23247
ATP5L	2332.38	2612.73	0.892699
ATP5O	3258.35	2898.43	1.12418
ATP5S	217.513	205.211	1.05995
ATP5SL	1005.29	836.074	1.2024
ATP6AP1	5089.37	8149.9	0.62447
ATP6AP2	4247.22	5301.53	0.801131
ATP6V0A1	1958.39	2541.22	0.770649
ATP6V0A2	940.127	1033.07	0.910035
ATP6V0B	1524.99	2183.28	0.698487
ATP6V0C	1385.36	1453.34	0.953225
ATP6V0D1	1881.02	2373.02	0.792669
ATP6V0E1	1841.04	3823.34	0.481526
ATP6V0E2	968.018	1096.12	0.883133
ATP6V1A	3132.22	4084.81	0.766796
ATP6V1B2	4429.34	6404.8	0.691566
ATP6V1C1	4636.37	2324.95	1.99418
ATP6V1D	2330.91	3610.58	0.645576
ATP6V1E1	2715.82	3083.35	0.880804
ATP6V1F	1006.5	1589.01	0.633413
ATP6V1G1	2713.69	3070.9	0.88368
ATP6V1G2	138.356	169.912	0.814285
ATP6V1H	1184.75	1628.39	0.727562
ATP7A	599.392	957.983	0.625681
ATP7B	371.202	536.492	0.691906
ATP8B1	128.464	373.687	0.343776
ATP8B2	1525.9	1586.06	0.96207
ATP9A	5955.16	7056.45	0.843932
ATP9B	491.175	615.991	0.797374
ATPAF1	840.343	1162.55	0.722842
ATPAF2	180.62	290.517	0.621718
ATPBD4	121.377	208.834	0.581212
ATPIF1	1112.73	1187.38	0.937127
ATR	707.809	1127.82	0.627591
ATRIP	251.655	217.206	1.1586
ATRN	5018.44	4347.03	1.15445
ATRNL1	597.82	1104.81	0.541105
ATRX	8435.87	7276.6	1.15931
ATXN1	2560.98	1591.34	1.60933
ATXN10	4235.08	5517.81	0.76753
ATXN1L	2479.48	2435.32	1.01813
ATXN2	1502.75	1605.99	0.93571
ATXN2L	3367.99	2521.4	1.33576
ATXN3	599.07	605.518	0.98935
ATXN7	1243.64	530.981	2.34216
ATXN7L1	236.439	120.009	1.97018
ATXN7L2	129.509	108.858	1.18971
ATXN7L3	2042.77	1687.24	1.21071
ATXN7L3B	3201.11	3198.6	1.00079
AUP1	1255.35	1474.85	0.851169
AURKA	1191.59	544.102	2.19002
AURKAIP1	581.105	632.549	0.918671
AURKB	447.035	175.582	2.54602
AUTS2	2958.1	964.896	3.06572
AVEN	208.801	413.268	0.505245
AVIL	248.916	50.956	4.88493
AVL9	1200.8	643.433	1.86624
AXIN1	952.314	810.715	1.17466
AXIN2	1967.24	2287.43	0.860021
AXL	2523.65	4600.67	0.54854
AZI1	235.892	205.716	1.14669
AZI2	977.052	1098.98	0.889052
AZIN1	15298.5	7912.39	1.93349
B2M	12665	7187.94	1.76199
B3GALNT1	153.778	922.66	0.166668
B3GALNT2	1376.43	1334.06	1.03176
B3GALT1	316.282	119.884	2.63823
B3GALT5	626.56	172.973	3.6223
B3GALT6	897.136	721.824	1.24287
B3GALTL	2031.31	1164.16	1.74487
B3GAT1	665.785	2632.33	0.252926
B3GAT3	1230.3	1043.61	1.17889
B3GNT1	1417.29	1448.38	0.978533
B3GNT2	427.822	366.649	1.16684
B3GNT5	870.215	932.996	0.932711
B3GNT9	511.451	736.359	0.694567
B4GALNT1	473.328	179.629	2.63503
B4GALNT3	271.285	548.915	0.49422
B4GALNT4	1887.9	507.36	3.72103
B4GALT1	3292.39	5914.88	0.556629
B4GALT2	2069.76	2427.7	0.852561
B4GALT3	634.226	672.234	0.94346
B4GALT4	754.685	651.875	1.15772
B4GALT5	6223.09	2612.86	2.38172
B4GALT6	221.266	161.463	1.37039
B4GALT7	498.398	1110.42	0.448836
B7H6	264.029	231.022	1.14287
B9D1	138.117	190.062	0.726695
BAALC	434.71	88.6874	4.9016
BABAM1	1426.27	1651.47	0.863639
BACE1	3283.38	5700.24	0.576008
BACE2	289.144	2156.5	0.13408
BACH1	1225.35	1264.23	0.969247
BACH2	2777.76	1718.31	1.61657
BAD	623.302	673.77	0.925095
BAG1	808.145	1044.82	0.773478
BAG2	312.402	686.269	0.455218
BAG3	623.273	1234.61	0.504832
BAG4	953.318	1065.85	0.894423
BAG5	2476.44	2639.59	0.938189
BAG6	6095.74	6066.13	1.00488
BAHCC1	1072.54	553.168	1.93891
BAHD1	1611.45	2086.51	0.772319
BAI2	771.446	390.384	1.97612
BAIAP2	799.562	1766.68	0.452578
BAK1	608.361	1081.31	0.562617
BAMBI	3895.81	1256.48	3.10059
BANF1	2392.09	2613.66	0.915226
BANP	273.27	225.404	1.21236
BAP1	2876.49	2478.94	1.16037
BARD1	530.315	288.115	1.84064
BASP1	1811.06	1889.01	0.958737
BAX	988.884	1878.6	0.526394
BAZ1A	1700.79	1088.62	1.56233
BAZ1B	7362.84	4302.89	1.71114
BAZ2A	3358.54	3184.41	1.05468
BAZ2B	1692.75	1513.24	1.11862
BBC3	354.998	259.631	1.36732
BBIP1	543.53	499.472	1.08821
BBS1	1076.49	1621.32	0.663957
BBS10	876.668	908.042	0.965449
BBS12	222.935	321.295	0.693864
BBS2	808.59	1099.58	0.735365
BBS4	680.898	776.396	0.876997
BBS5	758.19	776.753	0.976102
BBS7	407.961	632.444	0.645054
BBS9	349.385	479.814	0.728169
BBX	2878.53	2570.46	1.11985
BCAM	358.645	858.799	0.417613
BCAP29	1562.32	1480.73	1.0551
BCAP31	2454.73	4908.8	0.500068
BCAR1	2055.38	1758.26	1.16899
BCAR3	1031.29	780.328	1.32161
BCAS2	896.177	1192.43	0.751554
BCAS3	447.378	784.205	0.570486
BCAT1	1086.08	2871.6	0.378214
BCAT2	309.701	775.613	0.399299
BCCIP	1631.25	1385.25	1.17758
BCDIN3D	198.553	208.74	0.951198
BCHE	473.111	216.634	2.18392
BCKDHA	459.393	566.06	0.811563
BCKDHB	877.902	1324.07	0.663035
BCKDK	718.039	992.751	0.723282
BCL10	552.342	451.889	1.22229
BCL2	777.504	488.109	1.59289
BCL2L1	1799.59	4514.8	0.398598
BCL2L11	417.964	345.245	1.21063
BCL2L12	241.546	221.173	1.09211
BCL2L13	1886.05	1788.02	1.05483
BCL2L2	792.075	552.888	1.43261
BCL2L2-PABPN1	2043.72	1531.4	1.33455
BCL6	610.997	1535	0.398043
BCL7A	481.64	394.469	1.22098
BCL7B	677.21	760.568	0.890401
BCL7C	497.34	425.744	1.16817
BCL9	2851.98	1324.44	2.15334
BCL9L	3330.26	2842.96	1.17141
BCLAF1	8412.74	7591.68	1.10815
BCOR	1449.43	1895.26	0.764767
BCORL1	644.318	670.756	0.960585
BCR	3251.49	3998.05	0.813269
BCS1L	238.866	271.545	0.879655
BDH2	699.693	702.165	0.99648
BDNF	105.644	553.648	0.190815
BDP1	2743.89	2531.18	1.08403
BECN1	1437.68	2466.78	0.582817
BEGAIN	903.418	120.153	7.51891
BEND3	429.951	312.962	1.37381
BEND6	1046.01	350.39	2.98528
BEND7	120.203	273.884	0.438884
BET1	376.012	689.314	0.545486
BET1L	938.124	1790.95	0.523814
BEX1	1822.18	573.911	3.17502
BEX4	1171.26	1718.18	0.681687
BFAR	2070.44	2056.9	1.00658
BGN	1464.29	213.981	6.84308
BHLHB9	723.958	650.718	1.11255
BHLHE40	3410.44	1662.23	2.05173
BICC1	114.696	249.09	0.46046
BICD1	694.745	1815.23	0.382731
BICD2	1532.28	2113.66	0.724939
BID	435.106	412.454	1.05492
BIN1	272.986	295.539	0.923689
BIN3	389.481	322.977	1.20591
BIRC2	3395.9	2722.84	1.24719
BIRC5	2496.14	1076.13	2.31955
BIRC6	4415.52	5021.21	0.879374
BIVM	663.722	1260.05	0.526742
BIVM-ERCC5	590.534	867.532	0.680706
BLCAP	1013.19	2185.07	0.46369
BLM	562.965	159.099	3.53846
BLMH	2059.6	1576.27	1.30663
BLOC1S1	611.781	565.422	1.08199
BLOC1S2	976.094	1417.52	0.688591
BLOC1S3	273.875	311.511	0.879182
BLVRA	829.811	826.102	1.00449
BLVRB	414.716	508.428	0.815684
BLZF1	467.461	599.51	0.779738
BMF	311.803	273.245	1.14111
BMI1	301.122	425.612	0.707504
BMP1	967.06	1874.16	0.515996
BMP2	176.918	29.2868	6.04088
BMP2K	492.158	637.546	0.771957
BMP7	3022.1	7328.56	0.412373
BMPR1A	3300.85	3027.53	1.09028
BMPR1B	139.89	170.679	0.819608
BMPR2	10683.1	12978.5	0.823139
BMS1	2087.25	2337.12	0.893088
BNC2	220.013	458.275	0.480089
BNIP1	191.686	206.685	0.927429
BNIP2	1423.97	1695.84	0.839684
BNIP3	975.447	1081.41	0.902012
BNIP3L	5621.9	5321.06	1.05654
BOC	2075.99	802.156	2.58802
BOD1	1137.89	1133.87	1.00355
BOD1L	2369.21	2576.93	0.919391
BOK	2152.93	1927.1	1.11719
BOLA2	275.893	258.89	1.06568
BOLA2B	275.893	258.89	1.06568
BOLA3	149.15	225.867	0.660347
BOP1	496.769	615.743	0.806779
BORA	253.698	114.107	2.22334
BPGM	1109.23	1143.78	0.969792
BPHL	486.683	520.958	0.934207
BPNT1	571.148	743.965	0.767708
BPTF	4929.27	4303.49	1.14541
BRAF	400.351	328.704	1.21797
BRAP	941.005	955.417	0.984915
BRAT1	675.454	695.746	0.970835
BRCA1	1869.44	422.66	4.42305
BRCA2	892.431	287.142	3.10797
BRCC3	797.961	623.566	1.27967
BRD1	1127.46	881.076	1.27964
BRD2	6109.78	5995.98	1.01898
BRD3	2812.45	1922.17	1.46317
BRD4	2679.16	1551.56	1.72676
BRD7	2853.46	2295.07	1.2433
BRD8	2033.13	1361.01	1.49384
BRD9	759.158	1096.6	0.692283
BRE	927.856	1280.06	0.724853
BRF1	801.528	834.654	0.960312
BRF2	373.499	511.942	0.729572
BRI3	909.209	764.023	1.19003
BRI3BP	183.774	107.793	1.70488
BRIP1	1479.58	531.364	2.7845
BRIX1	545.418	516.788	1.0554
BRK1	3167.34	3471.99	0.912254
BRMS1	901.48	717.334	1.25671
BRMS1L	755.164	807.698	0.934959
BROX	971.248	832.534	1.16662
BRP44	400.421	850.795	0.470643
BRP44L	269.338	450.938	0.597285
BRPF1	775.55	685.308	1.13168
BRPF3	1640.16	1546.28	1.06072
BRSK1	289.151	348.142	0.830554
BRWD1	2764.43	2539.58	1.08854
BRWD3	1142.35	1022.24	1.1175
BSCL2	2376.82	3528.89	0.673533
BSDC1	2278.63	2531.07	0.900262
BSG	10526.6	15053.3	0.69929
BSN	1602.44	831.88	1.92629
BTAF1	2364.19	1701.17	1.38975
BTBD1	2356.03	3219.33	0.731837
BTBD10	1056.4	1726.05	0.612035
BTBD11	230.495	333.78	0.69056
BTBD2	1833.11	1402.39	1.30713
BTBD3	1428.63	592.363	2.41176
BTBD6	904.437	1126.39	0.802954
BTBD7	3022.08	2965.94	1.01893
BTBD9	772.931	1181.44	0.654228
BTD	357.81	412.819	0.866748
BTF3	7863.88	6527.56	1.20472
BTF3L4	1954.69	2575.88	0.758845
BTG1	1642.53	633.127	2.59431
BTG2	1001.29	1516.22	0.660387
BTG3	1178.55	1227.3	0.960274
BTN2A1	768.709	929.833	0.826718
BTN2A2	406.389	459.673	0.884083
BTN3A1	319.931	156.386	2.04578
BTN3A2	452.877	122.017	3.7116
BTN3A3	412.186	141.347	2.91612
BTRC	1193.64	1302.1	0.916702
BUB1	2290.05	965.246	2.3725
BUB1B	2349.74	799.13	2.94037
BUB3	2734.1	1940.29	1.40911
BUD13	533.758	393.62	1.35602
BUD31	1305.46	1373.33	0.950584
BVES	742.269	508.521	1.45966
BYSL	437.406	579.555	0.754727
BZRAP1	210.525	472.644	0.44542
BZW1	10985	8944.02	1.22819
BZW2	742.405	757.244	0.980403
C10orf114	332.209	354.408	0.937362
C10orf118	427.793	902.344	0.474091
C10orf12	267.926	306.412	0.8744
C10orf125	130.58	51.8919	2.51638
C10orf137	634.519	566.114	1.12083
C10orf140	479.752	318.448	1.50653
C10orf2	613.357	516.38	1.1878
C10orf26	1937.91	2587.93	0.748826
C10orf28	553.343	430.37	1.28574
C10orf32	864.512	893.844	0.967185
C10orf46	2560.53	2875.71	0.890401
C10orf47	143.34	157.677	0.909075
C10orf57	607.344	808.492	0.751206
C10orf76	961.822	1226.26	0.784353
C10orf88	297.89	360.461	0.826413
C11orf1	127.162	121.183	1.04934
C11orf10	867.413	829.426	1.0458
C11orf2	883.613	951.799	0.928361
C11orf24	690.654	1191.35	0.579724
C11orf30	1065.82	1004.69	1.06085
C11orf31	725.724	629.403	1.15304
C11orf41	1410.98	1613.33	0.874578
C11orf46	632.252	1115.36	0.56686
C11orf48	573.069	594.772	0.963509
C11orf49	1431.01	1452.73	0.985049
C11orf51	567.236	536.111	1.05806
C11orf54	551.633	469.432	1.17511
C11orf57	1077.46	1084.71	0.993312
C11orf58	5462.77	5371.67	1.01696
C11orf63	177.738	402.451	0.441639
C11orf67	177.536	174.689	1.0163
C11orf68	760.959	1204.34	0.631846
C11orf73	698.33	654.879	1.06635
C11orf74	276.302	324.689	0.850974
C11orf80	230.189	227.519	1.01173
C11orf82	487.118	178.376	2.73085
C11orf83	234.189	176.914	1.32375
C11orf84	870.596	454.252	1.91655
C11orf87	111.791	9.5364	11.7225
C11orf95	1382.9	915.262	1.51093
C11orf96	147.541	15.5211	9.5058
C12orf10	573.534	706.723	0.81154
C12orf23	2604.72	3861.57	0.674524
C12orf29	316.129	358.047	0.882927
C12orf32	985.502	574.905	1.7142
C12orf34	607.646	116.65	5.20915
C12orf35	845.622	607.906	1.39104
C12orf4	812.855	1017.88	0.798578
C12orf43	278.958	358.762	0.777557
C12orf44	582.833	705.97	0.825577
C12orf45	110.589	92.8861	1.19059
C12orf49	1212.45	1378.43	0.879592
C12orf5	2144.71	2263.52	0.947513
C12orf51	2486.44	3450.04	0.7207
C12orf52	260.987	351.292	0.742935
C12orf53	841.918	1064.78	0.790695
C12orf57	660.697	826.286	0.799598
C12orf65	470.118	398.797	1.17884
C12orf73	150.518	234.348	0.642285
C12orf75	879.405	453.471	1.93928
C12orf76	279.246	288.179	0.969002
C14orf1	1544.56	1958.9	0.788484
C14orf101	802.752	866.492	0.926439
C14orf102	383.596	359.357	1.06745
C14orf109	283.578	327.819	0.865047
C14orf118	833.094	824.96	1.00986
C14orf119	1100.83	1187.87	0.926725
C14orf126	426.21	774.912	0.55001
C14orf129	757.686	830.364	0.912475
C14orf132	2635.11	2217.27	1.18845
C14orf133	495.869	795.412	0.623412
C14orf135	2133.01	2036.89	1.04719
C14orf142	318.176	251.657	1.26432
C14orf149	566.862	292.743	1.93638
C14orf159	404.63	635.034	0.637178
C14orf166	2115.68	2651.23	0.797998
C14orf169	219.931	268.937	0.817779
C14orf2	962.445	854.498	1.12633
C14orf21	540.585	645.107	0.837977
C14orf37	1054.71	1225.14	0.860888
C14orf43	1377.15	1337.18	1.0299
C14orf45	157.686	234.172	0.673379
C14orf49	194.162	54.0356	3.59322
C14orf79	200.303	278.273	0.719806
C14orf93	162.913	125.317	1.30001
C15orf23	753.016	645.261	1.16699
C15orf24	980.656	1541.86	0.636021
C15orf29	560.355	666.979	0.840139
C15orf38	537.342	356.565	1.507
C15orf38-AP3S2	435.263	183.103	2.37715
C15orf39	170.777	142.7	1.19675
C15orf40	226.972	227.481	0.997762
C15orf41	169.052	184.271	0.917409
C15orf42	1046.72	249.147	4.20119
C15orf44	1027.7	991.661	1.03634
C15orf52	577.436	1760.75	0.32795
C15orf57	289.692	291.487	0.993842
C15orf59	146.46	111.361	1.31518
C15orf63	494.689	642.427	0.770032
C16orf13	235.777	248.805	0.947634
C16orf42	567.328	671.247	0.845185
C16orf45	1923.92	1761.84	1.092
C16orf46	161.176	71.7674	2.2458
C16orf48	195.659	152.549	1.28259
C16orf5	878.354	1248.59	0.703478
C16orf52	406.18	415.605	0.977322
C16orf53	698.29	832.131	0.83916
C16orf55	228.473	188.274	1.21351
C16orf57	1450.35	1957.38	0.740966
C16orf58	1117.7	1664.54	0.671479
C16orf59	185.404	73.6631	2.51691
C16orf62	1847.35	2007.22	0.920353
C16orf7	217.024	384.027	0.565128
C16orf70	491.167	579.311	0.847848
C16orf72	2357.97	2178.66	1.0823
C16orf74	165.899	123.702	1.34112
C16orf80	1687.12	1945.57	0.867159
C16orf87	610.234	720.014	0.84753
C16orf88	588.628	522.333	1.12692
C17orf101	625.419	581.091	1.07628
C17orf103	938.565	812.675	1.15491
C17orf39	378.195	569.286	0.664332
C17orf48	104.736	439.298	0.238417
C17orf49	950.382	827.931	1.1479
C17orf53	181.226	67.6561	2.67863
C17orf56	169.904	171.395	0.991299
C17orf58	107.613	102.409	1.05081
C17orf61	551.944	400.325	1.37874
C17orf62	571.724	515.967	1.10806
C17orf63	690.833	639.043	1.08104
C17orf65	112.291	129.208	0.869071
C17orf70	611.373	1071.48	0.570588
C17orf75	582.611	596.651	0.976467
C17orf79	649.642	909.928	0.713949
C17orf80	1203.65	1207.92	0.996466
C17orf81	743.689	592.044	1.25614
C17orf85	1389.54	1939.49	0.716448
C17orf89	260.422	419.724	0.62046
C17orf96	100.938	37.5777	2.68611
C18orf1	3294.05	6193.98	0.531814
C18orf21	247.239	232.527	1.06327
C18orf25	1564.86	1964.27	0.79666
C18orf32	514.594	402.657	1.278
C18orf54	1052.93	484.169	2.17471
C18orf8	432.874	488.66	0.88584
C19orf10	1303.75	1633.97	0.797902
C19orf12	856.722	790.243	1.08412
C19orf24	201.055	222.703	0.902792
C19orf25	373.355	359.594	1.03827
C19orf26	149.516	141.09	1.05972
C19orf29	484.044	455.608	1.06241
C19orf42	979.078	771.546	1.26898
C19orf43	1078.32	962.95	1.11981
C19orf44	277.335	244.771	1.13304
C19orf47	274.574	225.692	1.21659
C19orf48	806.697	626.489	1.28765
C19orf52	207.15	183.286	1.1302
C19orf53	842.696	1230.67	0.684747
C19orf54	271.426	272.63	0.995584
C19orf55	250.417	238.514	1.04991
C19orf57	143.9	27.8418	5.16848
C19orf6	1369.52	1558.27	0.878871
C19orf63	2771.72	3636.91	0.762108
C19orf66	139.978	234.203	0.59768
C19orf70	414.552	524.359	0.790588
C19orf79	287.38	314.675	0.913259
C1D	377.234	456.56	0.826252
C1GALT1	1382.13	1012.44	1.36515
C1GALT1C1	476.576	686.493	0.694219
C1orf106	355.769	133.49	2.66514
C1orf109	476.09	420.069	1.13336
C1orf112	615.094	231.72	2.65448
C1orf114	146.419	137.378	1.06581
C1orf122	630.602	867.581	0.726851
C1orf123	438.172	595.232	0.736136
C1orf124	497.476	483.122	1.02971
C1orf131	263.711	271.497	0.971324
C1orf135	143.194	57.8918	2.47348
C1orf144	4639.8	5240.68	0.885342
C1orf151-NBL1	859.848	418.295	2.0556
C1orf159	143.536	83.1984	1.72523
C1orf174	569.406	406.959	1.39917
C1orf187	1849.34	3518.98	0.525533
C1orf198	17051.6	19440.4	0.877122
C1orf201	369.213	346.263	1.06628
C1orf21	831.77	958.094	0.868151
C1orf212	709.441	873.43	0.812247
C1orf216	861.553	736.836	1.16926
C1orf226	734.039	1154.08	0.636038
C1orf233	204.618	134.968	1.51605
C1orf27	715.044	701.713	1.019
C1orf31	241.773	265.323	0.911241
C1orf35	187.258	142.884	1.31056
C1orf43	4207.64	4575.71	0.91956
C1orf50	116.335	211.991	0.548774
C1orf51	156.178	127.779	1.22225
C1orf52	588.098	478.574	1.22885
C1orf54	226.178	143.874	1.57206
C1orf55	1087.57	1024.41	1.06165
C1orf56	112.077	126.241	0.887795
C1orf61	1483.82	270.708	5.48126
C1orf63	441.321	242.397	1.82066
C1orf85	648.628	802.758	0.807999
C1orf86	444.095	639.857	0.694054
C1orf88	101.53	305.258	0.332603
C1orf9	5301.34	4284.63	1.23729
C1orf95	108.639	23.9729	4.53175
C1orf96	830.16	672.822	1.23385
C1QBP	1742.81	2197.76	0.792991
C1QL1	1574.73	1127.97	1.39607
C1QTNF1	162.683	20.9783	7.75482
C1QTNF5	130.804	352.708	0.370856
C1QTNF6	1475.25	645.983	2.28373
C1R	2848.96	1047.49	2.71979
C1RL	448.283	403.689	1.11047
C1S	2190.72	1287.68	1.7013
C20orf11	2281.05	2345.98	0.972322
C20orf111	838.247	737.429	1.13672
C20orf112	770.148	904.029	0.851907
C20orf194	970.466	964.514	1.00617
C20orf20	603.386	509.078	1.18525
C20orf24	609.592	922.343	0.660917
C20orf27	699.114	534.31	1.30844
C20orf3	4329.33	2739.03	1.58061
C20orf4	1032.69	1179.66	0.875415
C20orf43	2236.93	2799.88	0.798938
C20orf7	232.586	227.813	1.02095
C20orf72	1080.54	644.545	1.67644
C20orf96	193.335	118.597	1.63018
C21orf2	434.421	271.526	1.59992
C21orf33	1047.08	1228.5	0.852325
C21orf56	134.554	141.547	0.950595
C21orf58	171.281	77.8833	2.1992
C21orf59	650.795	778.749	0.835693
C21orf62	2445.15	2976.97	0.821354
C21orf91	2040.06	1023.34	1.99354
C22orf13	1702.09	1104.84	1.54057
C22orf23	1293.75	1404.44	0.921189
C22orf25	270.541	437.352	0.618587
C22orf28	2225.7	2272.43	0.979436
C22orf29	1118.91	1132.35	0.98813
C22orf32	625.843	576.6	1.0854
C22orf39	352.07	563.823	0.624433
C22orf40	107.121	159.679	0.670854
C22orf46	537.479	532.295	1.00974
C2CD2	185.215	601.941	0.307696
C2CD2L	427.415	599.229	0.713276
C2CD3	1345.71	1263.6	1.06499
C2orf18	1606.58	1756.84	0.914471
C2orf28	1497.37	1405.5	1.06536
C2orf29	944.179	1292.46	0.730526
C2orf42	270.58	281.135	0.962456
C2orf43	851.684	659.607	1.2912
C2orf44	599.376	510.133	1.17494
C2orf47	262.255	279.101	0.939644
C2orf49	278.162	248.719	1.11838
C2orf56	223.282	258.91	0.862389
C2orf63	197.633	268.241	0.736776
C2orf68	688.247	540.374	1.27365
C2orf69	690.545	520.427	1.32688
C2orf72	262.894	150.118	1.75125
C2orf76	112.344	127.131	0.88369
C2orf81	100.921	89.7437	1.12455
C3orf14	217.468	113.657	1.91338
C3orf17	1076.16	1084.64	0.992181
C3orf18	195.211	223.837	0.87211
C3orf19	449.437	527.84	0.851464
C3orf23	1118.43	976.152	1.14575
C3orf26	618.337	589.294	1.04928
C3orf37	1144.37	1261.16	0.907392
C3orf38	828.15	766.697	1.08015
C3orf39	753.441	2026.14	0.37186
C3orf58	1349.55	2765.49	0.487996
C3orf62	297.304	219.146	1.35665
C3orf64	336.18	542.731	0.619423
C3orf70	612.114	573.647	1.06706
C3orf75	389.378	533.349	0.730063
C4A	1189.82	385.119	3.08948
C4B	467.942	136.239	3.43472
C4orf19	294.236	33.646	8.74504
C4orf21	449.881	152.802	2.94421
C4orf27	539.7	492.595	1.09563
C4orf29	109.698	110.318	0.994382
C4orf3	1817.32	2671.15	0.68035
C4orf34	446.562	948.097	0.471008
C4orf46	1177.52	713.253	1.65092
C4orf52	458.048	491.588	0.931772
C5	475.58	295.01	1.61208
C5orf15	2987.19	3636.86	0.821366
C5orf22	1110.08	1473.43	0.753397
C5orf24	4435.57	4701.69	0.9434
C5orf25	171.778	151.74	1.13206
C5orf28	258.327	495.595	0.521246
C5orf30	481.319	575.019	0.83705
C5orf34	147.711	76.6485	1.92713
C5orf4	261.19	274.978	0.949858
C5orf42	1655.93	2233.05	0.741555
C5orf43	1282.94	1488.03	0.862176
C5orf44	527.579	714.321	0.738574
C5orf45	130.595	139.517	0.936051
C5orf51	2160.74	1955.76	1.10481
C5orf54	440.627	224.569	1.9621
C5orf62	381.587	557.899	0.683971
C6orf1	180.503	205.365	0.87894
C6orf106	2388.42	2531.97	0.943303
C6orf108	157.568	175.65	0.89706
C6orf120	1009.85	685.845	1.47241
C6orf130	406.698	279.393	1.45565
C6orf136	134.866	153.832	0.876708
C6orf141	293.167	33.0735	8.86413
C6orf162	203.317	170.485	1.19258
C6orf170	312.505	307.352	1.01676
C6orf203	241.015	292.184	0.824873
C6orf211	740.184	736.794	1.0046
C6orf223	146.971	357.668	0.410914
C6orf225	412.026	827.266	0.498057
C6orf228	2553.08	1782.01	1.43269
C6orf47	551.632	504.721	1.09294
C6orf48	1553.24	1846.58	0.841145
C6orf62	3977.66	4501	0.883728
C6orf70	173.99	293.06	0.5937
C6orf72	1011.38	1290.25	0.783868
C6orf89	4028.76	5865.1	0.686904
C7orf23	121.822	145.623	0.83656
C7orf25	321.331	389.634	0.824699
C7orf26	473.31	410.574	1.1528
C7orf31	122.435	96.592	1.26754
C7orf41	2980.32	5096.1	0.584824
C7orf42	4434.3	4251.67	1.04295
C7orf43	270.459	366.256	0.738441
C7orf44	592.853	475.183	1.24763
C7orf49	474.873	509.496	0.932046
C7orf50	836.139	902.626	0.926341
C7orf59	752.369	924.915	0.813446
C7orf60	817.166	734.947	1.11187
C7orf73	2026.8	4037.14	0.502039
C8orf33	1760.29	1960.93	0.897685
C8orf37	176.215	156.596	1.12528
C8orf38	125.694	131.099	0.958772
C8orf40	382.659	403.221	0.949005
C8orf42	160.393	243.601	0.658424
C8orf44-SGK3	109.945	168.967	0.650689
C8orf58	403.882	546.952	0.738423
C8orf59	565.072	460.395	1.22736
C8orf76	347.745	373.819	0.930248
C8orf82	193.52	230.024	0.841301
C8orf83	846.857	919.669	0.920827
C9orf100	138.933	119.358	1.16401
C9orf102	348.548	432.712	0.805497
C9orf114	646.247	764.135	0.845723
C9orf116	100.621	94.2777	1.06728
C9orf123	412.239	498.898	0.826299
C9orf125	305.343	415.196	0.73542
C9orf142	283.932	342.911	0.828003
C9orf156	196.687	204.9	0.959917
C9orf16	402.627	485.508	0.82929
C9orf3	681.746	1493.4	0.456504
C9orf37	189.798	145.362	1.30569
C9orf40	298.536	360.515	0.828083
C9orf41	126.42	203.953	0.619849
C9orf46	340.119	513.408	0.662474
C9orf69	838.14	732.596	1.14407
C9orf72	313.42	92.5794	3.38542
C9orf78	1221.89	1265.62	0.965447
C9orf80	452.147	523.595	0.863544
C9orf82	549.433	752.761	0.72989
C9orf85	164.7	141.176	1.16662
C9orf86	2782.57	2403.13	1.15789
C9orf89	105.243	144.075	0.730474
C9orf91	424.084	432.304	0.980986
CA11	118.606	170.534	0.695495
CA12	1085.05	1813.56	0.598302
CA13	474.595	187.567	2.53027
CA14	1120.61	327.702	3.41959
CA5B	228.467	285.074	0.801432
CAB39	2751	2788.94	0.986397
CAB39L	484.334	510.808	0.948173
CABIN1	3554.52	2903.39	1.22427
CABLES2	437.629	338.121	1.2943
CACFD1	652.001	648.454	1.00547
CACHD1	3286.19	1339.16	2.45391
CACNA1C	1595.6	364.999	4.37151
CACNA1H	120.891	267.274	0.452313
CACNA2D1	133.993	646.641	0.207214
CACNA2D3	110.626	14.4238	7.6697
CACNB1	166.849	150.775	1.10661
CACNB2	210.244	183.405	1.14634
CACNB3	870.193	611.552	1.42293
CACNB4	197.913	91.3572	2.16637
CACNG4	5180.98	1092.84	4.74085
CACNG5	1242.56	176.467	7.04133
CACNG7	694.791	469.42	1.48011
CACNG8	573.96	599.201	0.957875
CACYBP	1983.59	1470.09	1.3493
CAD	2764.74	2574.1	1.07406
CADM1	11745.7	9598.28	1.22373
CADM2	110.798	859.122	0.128967
CADM3	110.914	1698.68	0.0652942
CADM4	9141.34	4046.83	2.25889
CADPS	163.953	69.2897	2.3662
CALCOCO1	1179.88	2166.16	0.544689
CALCOCO2	1309.63	1995.46	0.656308
CALCRL	1788.04	17.8561	100.136
CALD1	48562.2	83387.4	0.582368
CALHM2	406.625	366.778	1.10864
CALM1	5704.3	6456.86	0.883448
CALM2	12219.8	18217.6	0.67077
CALM3	8127.39	7491.51	1.08488
CALML4	169.732	126.168	1.34529
CALN1	198.312	321.443	0.616943
CALR	33705.8	34230.5	0.984672
CALU	18819.6	35387.9	0.531809
CAMK1	369.399	500.017	0.738773
CAMK1D	389.683	233.147	1.6714
CAMK2D	8112.18	6284.84	1.29075
CAMK2G	1056.14	2056.23	0.513627
CAMK2N1	302.261	427.952	0.706295
CAMK4	256.237	107.997	2.37264
CAMKK1	115.551	152.188	0.759263
CAMKK2	833.539	832.154	1.00166
CAMLG	1108.54	910.849	1.21704
CAMSAP1	2914.11	2689.65	1.08345
CAMSAP2	3811.87	4399.76	0.866383
CAMTA1	931.241	955.731	0.974376
CAMTA2	506.881	744.398	0.680928
CAND1	6287.3	6613.47	0.950681
CAND2	272.318	290.619	0.937027
CANT1	1725.24	1254.12	1.37565
CANX	50692.9	57726.7	0.878155
CAP1	8356.59	11662	0.716567
CAP2	1852.37	5335.49	0.347178
CAPG	191.931	503.166	0.381446
CAPN1	2078.9	2554.52	0.813812
CAPN10	310.709	347.965	0.89293
CAPN2	5892.38	5471.4	1.07694
CAPN5	2842.59	1067.94	2.66174
CAPN7	998.903	1359.31	0.734858
CAPNS1	5209.53	7639.91	0.681884
CAPRIN1	14587.1	12135.8	1.20199
CAPRIN2	449.176	1094.35	0.410451
CAPS	210.616	357.111	0.589777
CAPZA1	3778.61	4917.44	0.768409
CAPZA2	3454.41	4392.15	0.786496
CAPZB	4423.56	5803.21	0.762261
CARD10	197.41	159.685	1.23625
CARD8	807.638	526.235	1.53475
CARHSP1	4664.14	2090.64	2.23096
CARKD	849.826	964.324	0.881266
CARM1	1416.81	1422.58	0.995946
CARS	1643.25	1824.91	0.900452
CARS2	452.888	550.228	0.823091
CASC3	4107.46	4150.14	0.989715
CASC4	5315.14	7050.42	0.753876
CASC5	1458.73	712.339	2.04781
CASD1	1066.76	1300.79	0.820086
CASK	3018.77	1516.98	1.98999
CASKIN2	980.677	863.349	1.1359
CASP2	2970.12	1886.22	1.57464
CASP3	3073.78	1294.6	2.37431
CASP6	1049.61	666.613	1.57455
CASP7	1384.08	752.385	1.83959
CASP8	194.742	297.635	0.654299
CASP8AP2	1627.1	960.375	1.69424
CASP9	214.385	270.314	0.793097
CASQ1	263.541	193.55	1.36162
CAST	2096.29	3442.61	0.608923
CAT	732.328	1.91177	383.062
CAV1	570.272	2890.83	0.197269
CAV2	138.074	1716.77	0.0804267
CBFA2T2	1260.6	1054.01	1.19601
CBFB	2689.65	1710.09	1.57282
CBL	4965.08	4597.89	1.07986
CBLB	615.384	474.915	1.29578
CBLL1	1143.03	859.781	1.32944
CBR1	1371.68	1263.82	1.08534
CBR3	136.041	69.2026	1.96584
CBR4	446.237	658.1	0.678069
CBS	1317.09	1716.45	0.767334
CBWD1	343.22	353.746	0.970243
CBWD2	568.745	703.934	0.807951
CBWD3	354.943	382.106	0.928913
CBX1	6076.07	4648.43	1.30712
CBX2	1318.4	259.222	5.08597
CBX3	5780.44	3909.05	1.47873
CBX4	412.428	236.373	1.74481
CBX5	19515.3	16887.1	1.15563
CBX6	1685.39	1810.3	0.930999
CBX8	230.96	104.742	2.20504
CBY1	558.383	677.98	0.823597
CC2D1A	333.225	570.56	0.58403
CC2D1B	451.744	1046.67	0.4316
CC2D2A	999.464	1063.28	0.939982
CCAR1	3306.68	2344.33	1.4105
CCBL1	214.052	205.086	1.04372
CCBL2	605.445	545.517	1.10986
CCDC101	143.382	165.037	0.868787
CCDC102A	156.807	183.695	0.853626
CCDC104	1036.76	1123.26	0.922993
CCDC106	383.501	410.541	0.934135
CCDC107	280.003	564.9	0.495669
CCDC109B	1069.01	1255.25	0.851629
CCDC111	262.946	203.485	1.29221
CCDC112	379.32	330.963	1.14611
CCDC113	342.976	361.584	0.948537
CCDC115	379.184	439.951	0.861878
CCDC117	1690.71	1762.03	0.959521
CCDC12	517.684	329.871	1.56935
CCDC120	264.895	176.524	1.50061
CCDC121	141.355	201.489	0.701554
CCDC124	766.672	670.292	1.14379
CCDC126	341.006	996.646	0.342154
CCDC127	593.086	563.342	1.0528
CCDC130	225.182	335.275	0.671633
CCDC132	1079.88	787.006	1.37214
CCDC134	153.775	155.782	0.987116
CCDC136	489.083	221.391	2.20914
CCDC137	755.044	678.771	1.11237
CCDC138	249.634	165.277	1.5104
CCDC14	935.728	583.77	1.60291
CCDC142	300.823	305.152	0.985816
CCDC149	349.627	529.037	0.660875
CCDC15	171.222	119.902	1.42802
CCDC159	101.654	108.517	0.936756
CCDC160	214.029	87.4469	2.44753
CCDC167	457.961	333.77	1.37209
CCDC18	282.492	211.252	1.33723
CCDC22	259.886	316.109	0.822143
CCDC23	344.3	335.301	1.02684
CCDC25	1041.26	1287.48	0.808758
CCDC28A	302.351	616.382	0.490526
CCDC28B	233.611	204.444	1.14267
CCDC3	302.175	185.773	1.62658
CCDC30	129.634	92.6046	1.39986
CCDC34	938.898	340.533	2.75714
CCDC40	168.67	191.435	0.881084
CCDC41	278.113	217.759	1.27716
CCDC43	716.907	903.561	0.793424
CCDC47	4400.8	3517.63	1.25107
CCDC50	2991.19	4500.05	0.6647
CCDC51	251.258	253.513	0.991105
CCDC53	411.849	477.475	0.862555
CCDC56	535.992	650.745	0.82366
CCDC57	107.708	143.39	0.751158
CCDC58	248.744	189.394	1.31337
CCDC59	349.318	398.311	0.876999
CCDC6	4239.33	3998.76	1.06016
CCDC66	260.397	219.34	1.18718
CCDC71	258.664	444.836	0.581481
CCDC71L	886.595	611.231	1.45051
CCDC72	1735.48	1917.55	0.905049
CCDC74A	139.071	159.115	0.87403
CCDC74B	117.03	155.594	0.752149
CCDC75	342.309	220.834	1.55008
CCDC76	300.081	289.869	1.03523
CCDC77	612.913	321.681	1.90534
CCDC8	351.804	851.65	0.413085
CCDC80	4686.02	41261.7	0.113568
CCDC82	1130.51	894.48	1.26387
CCDC84	123.63	180.335	0.685555
CCDC85C	942.684	803.372	1.17341
CCDC86	510.176	641.588	0.795177
CCDC88A	8527.32	5386.45	1.5831
CCDC88C	185.44	105.763	1.75336
CCDC9	446.083	497.739	0.896219
CCDC90A	1912.97	1308.11	1.4624
CCDC90B	1001.37	2066.27	0.484629
CCDC91	486.343	695.845	0.698924
CCDC92	728.173	1048.16	0.694712
CCDC93	1259.09	1318.1	0.955227
CCDC94	273.7	237.757	1.15117
CCDC97	817.395	649.108	1.25926
CCDC99	918.459	1090.92	0.841909
CCHCR1	550.353	316.921	1.73656
CCL2	1129.93	1313.94	0.859951
CCM2	875.295	965.185	0.906868
CCNA2	1871.25	800.602	2.33731
CCNB1	2718.95	1664.74	1.63325
CCNB1IP1	1156.76	970.829	1.19151
CCNB2	1364.01	642.205	2.12394
CCNC	1165.32	1044.56	1.11561
CCND1	1130.7	4562.06	0.247849
CCND2	6273.9	14667.5	0.42774
CCND3	806.632	929.189	0.868103
CCNDBP1	343.855	1093.47	0.314461
CCNE1	168.539	168.549	0.999937
CCNE2	648.795	215.836	3.00596
CCNF	885.87	427.598	2.07174
CCNG1	3562.37	4890.37	0.728446
CCNG2	2632.66	969.832	2.71455
CCNH	379.787	419.882	0.904509
CCNI	6308.14	6394.51	0.986493
CCNJ	555.14	526.546	1.0543
CCNJL	446.992	263.481	1.69649
CCNK	1574.55	1076.71	1.46238
CCNL1	624.243	498.071	1.25332
CCNL2	1036.24	1104.78	0.937957
CCNT1	1592.94	1558.86	1.02186
CCNT2	1036.01	1330.21	0.778831
CCNY	2437.96	2321.42	1.0502
CCNYL1	772.706	1363.57	0.566678
CCP110	1814.02	1220.77	1.48597
CCPG1	1717.18	4978.83	0.344897
CCS	176.096	194.921	0.903422
CCT2	7287.41	6948.74	1.04874
CCT3	7085.79	6408.75	1.10564
CCT4	5306.14	4474.94	1.18574
CCT5	7206.03	7538.76	0.955864
CCT6A	8001.88	6670.46	1.1996
CCT7	6045.18	6462.63	0.935406
CCT8	4998.39	5037.99	0.99214
CCZ1	1033.24	1029.7	1.00343
CCZ1B	1073.6	1113.65	0.964037
CD109	782.514	2942.8	0.265908
CD151	10503.4	11251.1	0.933545
CD164	6606.56	5625.76	1.17434
CD200	134.037	257.541	0.520449
CD24	384.143	1324.79	0.289965
CD276	4655.52	5548.82	0.839011
CD2AP	1454.45	1952.3	0.744994
CD2BP2	3086.99	1979.36	1.55959
CD302	504.045	597.915	0.843004
CD320	888.898	803.346	1.10649
CD38	102.959	6.82803	15.0789
CD3EAP	135.845	257.164	0.528244
CD44	100367	26724.3	3.75564
CD46	1565.42	2761.79	0.566815
CD47	4588.2	3480.84	1.31813
CD58	139.825	140.942	0.992076
CD59	15937	18105.9	0.880211
CD63	8651.51	8291.68	1.0434
CD68	188.513	196.738	0.958193
CD74	4370.6	71.9092	60.7794
CD81	8042.68	12528.3	0.64196
CD83	324.252	187.165	1.73244
CD9	1156.24	1484.31	0.778979
CD97	306.623	158.851	1.93026
CD99	4063.37	8583.52	0.473392
CD99L2	3778.14	4730.81	0.798625
CDADC1	240.182	187.11	1.28365
CDAN1	385.908	520.907	0.740837
CDC123	1867.97	1550.05	1.2051
CDC14A	484.152	322.288	1.50223
CDC14B	992.082	2047.46	0.484543
CDC16	1827.69	2206.22	0.828428
CDC20	1529	706.888	2.163
CDC23	1401.75	1433.21	0.97805
CDC25A	549.691	165.681	3.31777
CDC25B	2354.09	741.821	3.1734
CDC25C	284.367	140.066	2.03023
CDC26	488.074	425.018	1.14836
CDC27	2933.01	2811.21	1.04332
CDC34	602.331	679.164	0.886871
CDC37	1973.03	2406.23	0.819966
CDC37L1	492.506	574.46	0.857337
CDC40	807.148	742.917	1.08646
CDC42	9139.72	10425.3	0.876684
CDC42BPA	4077.08	5297.36	0.769643
CDC42BPB	5156.12	6045.84	0.852838
CDC42EP1	4342.41	3294.5	1.31808
CDC42EP2	132.728	162.822	0.815169
CDC42EP3	4008.04	2388.03	1.67839
CDC42EP4	3841.2	3128.05	1.22798
CDC42SE1	2052.63	2082.83	0.985501
CDC42SE2	1316.18	1416.25	0.92934
CDC45	579.348	187.39	3.09167
CDC5L	2925.19	2029.66	1.44122
CDC6	1497.58	754.578	1.98466
CDC7	771.239	169.45	4.55144
CDC73	1953.02	2118.17	0.922033
CDCA2	900.834	330.892	2.72245
CDCA3	594.113	271.752	2.18624
CDCA4	599.583	446.17	1.34384
CDCA5	1964.09	454.335	4.32299
CDCA7	2413.88	199.477	12.101
CDCA7L	1769.86	652.004	2.71449
CDCA8	1080.43	510.53	2.11629
CDH11	525.926	1182.13	0.444898
CDH13	1801.89	2224.01	0.810202
CDH2	29168.5	36908.9	0.790282
CDH20	575.717	137.078	4.19991
CDH24	757.652	606.833	1.24853
CDH4	1750.18	2497.87	0.70067
CDH6	27227	2825.24	9.63704
CDHR3	136.631	34.3413	3.97863
CDIPT	1063.58	1783.99	0.596181
CDK1	2591.82	1024.13	2.53075
CDK10	346.395	496.673	0.69743
CDK11A	411.563	457.991	0.898627
CDK11B	1288.18	1141.31	1.12869
CDK12	1983.88	2225.67	0.891365
CDK13	1831.02	1749.11	1.04683
CDK14	3338.76	2522.46	1.32362
CDK16	3492.93	3141.15	1.11199
CDK17	2218.62	2040.88	1.08709
CDK18	110.634	84.9295	1.30266
CDK19	2761.46	1488.09	1.85571
CDK2	2676.96	1019.46	2.62587
CDK20	288.429	411.426	0.701046
CDK2AP1	10060.4	9767.06	1.03003
CDK2AP2	473.1	575.78	0.821669
CDK4	4348.11	3013.96	1.44266
CDK5	326.121	411.659	0.792211
CDK5R1	503.766	257.372	1.95735
CDK5RAP1	411.773	443.587	0.928281
CDK5RAP2	4250.97	4588.57	0.926426
CDK5RAP3	1059.86	1101.83	0.961911
CDK6	6865.86	11947.1	0.574687
CDK7	509.895	586.86	0.868852
CDK8	332.556	401.273	0.828751
CDK9	598.397	950.713	0.629419
CDKAL1	571.277	392.422	1.45577
CDKL5	521.229	212.778	2.44963
CDKN1A	3311.71	8672.27	0.381873
CDKN1B	2088.04	988.627	2.11206
CDKN2AIP	552.002	482.783	1.14337
CDKN2AIPNL	487.38	461.414	1.05628
CDKN2B	416.104	4354.63	0.0955545
CDKN2C	862.533	580.887	1.48486
CDKN2D	175.778	140.177	1.25397
CDKN3	337.491	293.469	1.15
CDO1	2966.74	2265.53	1.30951
CDON	793.642	463.167	1.71351
CDR2	616.889	1165.3	0.529383
CDR2L	1048.25	1086.85	0.964488
CDS2	3346.43	3745.38	0.893483
CDT1	493.115	119.814	4.11567
CDV3	5033.23	5931.54	0.848553
CDYL	1083.78	1398.06	0.775199
CEBPD	112.8	18.3409	6.15023
CEBPG	1366	2279.47	0.59926
CEBPZ	1748.19	1494.19	1.17
CECR2	856.644	358.223	2.39137
CECR5	583.4	588.283	0.9917
CELF1	5543.93	3565.3	1.55497
CELF2	3369.88	8072.66	0.417444
CELSR1	6199.09	4792.34	1.29354
CELSR2	5073.5	1986.14	2.55445
CELSR3	992.066	579.143	1.71299
CEND1	241.654	280.024	0.862975
CENPA	385.738	125.286	3.07887
CENPB	1794.74	1286.17	1.39541
CENPBD1	329.168	227.745	1.44534
CENPC1	464.086	346.121	1.34082
CENPE	1999.55	902.187	2.21633
CENPF	11761	4477.18	2.62688
CENPH	848.174	265.103	3.19941
CENPI	400.016	184.977	2.16252
CENPJ	415.783	209.364	1.98593
CENPK	478.624	132.344	3.61652
CENPL	580.488	256.09	2.26673
CENPM	353.653	153.454	2.30462
CENPN	2092.63	653.671	3.20135
CENPO	1651.31	869.467	1.89922
CENPP	126.49	80.5222	1.57087
CENPQ	547.979	205.001	2.67305
CENPT	387.033	409.753	0.944552
CENPV	243.229	51.285	4.7427
CENPW	175.095	124.753	1.40353
CEP104	842.556	1166.22	0.722465
CEP112	429.391	526.783	0.815119
CEP120	666.79	585.656	1.13854
CEP128	319.599	137.567	2.32322
CEP135	692.057	392.142	1.76481
CEP152	460.425	170.138	2.70618
CEP164	844.105	1014.32	0.832186
CEP170	6429.52	7254.89	0.886233
CEP19	274.016	189.81	1.44363
CEP192	1230.02	1062.27	1.15791
CEP250	1183.87	934.012	1.26751
CEP290	964.914	866.972	1.11297
CEP350	2845.77	2353.11	1.20936
CEP41	933.613	553.02	1.68821
CEP44	389.596	372.679	1.04539
CEP55	1348.95	828.536	1.62812
CEP57	1404.22	979.931	1.43298
CEP57L1	333.805	279.831	1.19288
CEP63	884.867	971.886	0.910464
CEP68	1079.47	806.749	1.33804
CEP70	377.961	313.497	1.20563
CEP72	126.893	72.3936	1.75282
CEP76	284.19	232.802	1.22073
CEP78	521.437	549.856	0.948315
CEP85	1000.51	530.247	1.88688
CEP85L	365.118	319.302	1.14349
CEP89	582.936	670.469	0.869445
CEP95	475.387	331.09	1.43582
CEP97	850.152	515.213	1.6501
CEPT1	700.556	563.377	1.24349
CERCAM	525.803	773.433	0.67983
CERK	3410.45	3940.7	0.865444
CERS1	852.542	512.89	1.66223
CERS2	4075.3	6115.13	0.66643
CERS4	388.549	432.129	0.899149
CERS5	1440.41	1986.6	0.72506
CERS6	4369.42	4057.64	1.07684
CES1	2290.29	3483.04	0.657556
CES2	888.463	1043.48	0.851442
CES3	172.877	165.02	1.04761
CETN2	2320.17	3207.46	0.723367
CETN3	303.242	463.605	0.654095
CFDP1	1451.76	887.526	1.63573
CFI	2747.42	205.136	13.3931
CFL1	19627.3	21003.3	0.934486
CFL2	2041.41	3032.56	0.673163
CFLAR	3649.58	4835.29	0.75478
CGGBP1	5409.35	5722.27	0.945315
CGN	356.497	290.757	1.2261
CGNL1	2248.22	419.145	5.36384
CGRRF1	303.009	386.973	0.783025
CHAC1	124.188	492.209	0.252308
CHAF1A	1470.16	579.947	2.53498
CHAF1B	592.842	215.225	2.75452
CHAMP1	1456.03	1074.85	1.35464
CHCHD1	422.197	444.331	0.950185
CHCHD10	102.99	192.225	0.535778
CHCHD2	1719.58	7.52312	228.572
CHCHD3	1464.61	1164.39	1.25783
CHCHD4	116.063	199.202	0.582641
CHCHD5	232.586	277.658	0.837671
CHCHD6	146.558	210.514	0.69619
CHCHD7	178.775	237.564	0.752532
CHCHD8	606.539	953.657	0.636013
CHD1	2595.88	1346.73	1.92753
CHD1L	1141.21	841.671	1.35589
CHD2	5123.09	4545.9	1.12697
CHD3	2186.84	1617.74	1.35179
CHD4	10945.8	9816.57	1.11503
CHD5	682.003	1565.07	0.435765
CHD6	3471.3	3797.41	0.914123
CHD7	1716.18	1357.38	1.26434
CHD8	3738.43	3689.91	1.01315
CHD9	3825.8	3916.73	0.976784
CHDH	101.254	97.1919	1.0418
CHEK1	1789.57	651.403	2.74725
CHEK2	300.142	160.671	1.86805
CHERP	1691.73	1188.79	1.42307
CHFR	624.369	722.103	0.864653
CHIC1	543.585	638.138	0.851829
CHIC2	412.922	296.415	1.39305
CHID1	2023.61	2422.64	0.835291
CHKA	4024.06	1489.29	2.70199
CHKB	278.313	348.135	0.79944
CHL1	5187.86	2267.73	2.28768
CHM	1263.23	1108.07	1.14003
CHML	1603.86	1381.09	1.1613
CHMP1A	2532.93	2106.46	1.20246
CHMP1B	1494.83	1630.62	0.916729
CHMP2A	1111.96	1582.33	0.702732
CHMP2B	972.245	1145.55	0.848718
CHMP3	2816.75	3120.42	0.902682
CHMP4A	669.712	685.992	0.976268
CHMP4B	1624.95	2453.12	0.662402
CHMP5	1501.47	1874.78	0.800879
CHMP6	280.051	456.812	0.613056
CHMP7	1197.67	1467	0.81641
CHN1	1998.46	12004.6	0.166475
CHN2	222.87	18.0669	12.3358
CHORDC1	1252.63	1504.01	0.832862
CHP	2414.66	2963.01	0.814935
CHPF	3480.62	4789.73	0.726685
CHPF2	1813.16	3232.23	0.560965
CHPT1	916.188	960.979	0.95339
CHRAC1	500.178	313.283	1.59657
CHRDL1	1104.16	130.342	8.47126
CHRFAM7A	107.489	117.8	0.912469
CHRM3	273.427	272.235	1.00438
CHRNA5	119.815	59.4039	2.01696
CHRNA7	184.282	98.9734	1.86194
CHRNB1	158.574	309.567	0.512244
CHST10	3272.25	902.121	3.62729
CHST11	1094.7	1578.6	0.693464
CHST12	191.01	191.261	0.998691
CHST14	1376.13	1095.65	1.25599
CHST15	1292.06	2961.72	0.436254
CHST2	157.157	57.0983	2.7524
CHST3	5593.45	9098.52	0.614764
CHST6	388.497	522.868	0.743011
CHSY1	2931.47	3021.3	0.970269
CHSY3	440.914	183.735	2.39973
CHTF18	258.233	117.962	2.18911
CHTF8	2276.82	1903.23	1.19629
CHTOP	1885.97	1242.03	1.51846
CHUK	994.39	1333.63	0.745624
CHURC1	2460.5	3043.9	0.808338
CHURC1-FNTB	133.296	181.697	0.733618
CIAO1	2093.68	2125.47	0.985043
CIAPIN1	1518.92	1629.05	0.932396
CIB1	471.9	772.017	0.611256
CIB2	299.306	283.635	1.05525
CIC	3825.63	2478.42	1.54357
CIDEB	337.629	402.932	0.837931
CIITA	219.05	16.8434	13.0051
CINP	340.546	467.37	0.728642
CIR1	679.77	608.853	1.11648
CIRBP	3799.79	4824.84	0.787549
CIRH1A	944.454	967.514	0.976166
CISD1	436.154	462.684	0.942659
CISD2	1015.69	920.223	1.10375
CISD3	201.178	392.029	0.513172
CIT	994.428	627.629	1.58442
CITED1	101.287	36.4913	2.77564
CITED2	1665.5	2776.58	0.599839
CIZ1	2600.83	2473.29	1.05157
CKAP2	5118.11	3466.7	1.47637
CKAP2L	1173.83	437.064	2.68571
CKAP4	6924.02	6631.77	1.04407
CKAP5	10196.4	7066.61	1.4429
CKB	10082.5	5502.65	1.83229
CKLF	238.091	230.193	1.03431
CKS1B	1553.05	680.774	2.2813
CKS2	1443.25	654.708	2.20442
CLASP1	4731.49	3631.05	1.30307
CLASP2	3260.27	2637.81	1.23598
CLASRP	361.067	327.343	1.10303
CLCC1	1476.76	1882.03	0.784664
CLCN2	165.997	243.959	0.68043
CLCN3	4793.9	4076.25	1.17606
CLCN4	262.501	951.725	0.275817
CLCN5	476.808	402.008	1.18607
CLCN6	1334.81	1008.56	1.32347
CLCN7	1607.92	1525.56	1.05399
CLDN1	407.119	240.928	1.6898
CLDN12	661.215	661.222	0.99999
CLDN15	216.841	106.069	2.04435
CLDND1	2272.56	1713.41	1.32633
CLEC16A	1427.6	1479.18	0.965127
CLEC18A	142.218	555.294	0.256112
CLEC18B	192.915	302.424	0.637895
CLEC19A	1207.88	1112.7	1.08554
CLEC2D	181.848	214.197	0.848976
CLIC1	3639.79	5004.09	0.727363
CLIC4	18227.4	18151.2	1.0042
CLINT1	2397.9	2589.95	0.925847
CLIP1	3431.32	3182.31	1.07825
CLIP2	2723.08	2950.49	0.922922
CLIP3	3491.45	3303.81	1.05679
CLIP4	423.325	665.175	0.636411
CLK1	824.756	605.23	1.36271
CLK2	509.276	446.89	1.1396
CLK3	360.798	475.43	0.758887
CLK4	375.965	335.693	1.11997
CLMN	174.027	33.5104	5.19322
CLMP	1067.25	2752.58	0.387728
CLN3	474.634	722.135	0.657265
CLN5	1145.64	2562.62	0.447057
CLN6	443.457	219.81	2.01746
CLN8	1439.63	1078.17	1.33525
CLNS1A	2332.7	1771.86	1.31652
CLOCK	1108.64	1200.93	0.923147
CLP1	266.978	288.803	0.924429
CLPB	501.044	424.062	1.18153
CLPP	590.673	694.802	0.850131
CLPTM1	2685.29	3695.33	0.726671
CLPTM1L	2076.54	4154.87	0.499784
CLPX	1212.26	1043.9	1.16127
CLSPN	1650.79	408.886	4.03729
CLSTN1	10656.6	14555.6	0.732127
CLSTN3	612.286	1138.77	0.537673
CLTA	2654.9	2922.63	0.908395
CLTB	644.518	1204.86	0.53493
CLTC	22612.1	32032.2	0.705917
CLTCL1	233.983	776.593	0.301294
CLU	63144.9	24115.9	2.6184
CLUAP1	584.72	817.776	0.715013
CLYBL	100.083	88.3275	1.13309
CMAS	698.207	824.234	0.847098
CMBL	929.867	1163.07	0.799496
CMC1	105.895	120.734	0.87709
CMC2	764.796	460.626	1.66034
CMIP	1033.91	1255.78	0.823318
CMPK1	3201.09	6061.49	0.528103
CMTM3	1274.51	978.045	1.30313
CMTM4	1090.77	1367.83	0.797442
[truncated: 9,147 more rows]

## Sheet: Up 2 fold
	C88/R88
A2M	0.451379
AAAS	0.661969
AACS	2.57794
AADAT	0.623001
AAED1	1.64782
AAGAB	1.38034
AAK1	1.67925
AAMP	1.16792
AARS	1.00053
AARS2	0.975562
AARSD1	1.18336
AASDH	1.09116
AASDHPPT	1.0135
AASS	0.946013
AATF	0.906344
ABAT	1.04191
ABCA1	2.66627
ABCA2	1.01086
ABCA3	2.13985
ABCA4	5.57589
ABCA7	1.25926
ABCA8	12.3223
ABCB1	0.663327
ABCB10	1.25431
ABCB6	1.32541
ABCB7	1.18307
ABCB8	1.10031
ABCB9	0.960311
ABCC1	2.48969
ABCC10	1.7508
ABCC3	0.806234
ABCC4	1.59125
ABCC5	1.28258
ABCC9	1.03365
ABCD1	2.68419
ABCD3	0.952314
ABCD4	1.23108
ABCE1	1.17668
ABCF1	0.897349
ABCF2	1.21941
ABCF3	1.51885
ABHD10	1.19127
ABHD11	1.43244
ABHD12	1.04753
ABHD13	1.06361
ABHD14A	2.03124
ABHD14B	2.01039
ABHD15	0.885104
ABHD16A	1.07572
ABHD2	1.81011
ABHD3	0.363017
ABHD4	0.786463
ABHD5	2.11911
ABHD6	0.64692
ABHD8	1.11308
ABI1	0.797472
ABI2	0.962247
ABL1	1.31463
ABL2	1.12798
ABLIM1	0.279877
ABR	1.62027
ABRACL	1.32197
ABT1	1.00176
ABTB1	1.48851
ABTB2	1.25082
ACAA1	1.25161
ACAA2	0.778378
ACACA	0.685161
ACACB	1.21574
ACAD10	1.405
ACAD11	1.73756
ACAD8	1.291
ACAD9	1.41859
ACADM	1.05222
ACADSB	1.23371
ACADVL	0.823751
ACAN	1.10497
ACAP2	0.959571
ACAP3	0.80046
ACAT1	0.768232
ACAT2	0.909994
ACBD3	1.70485
ACBD5	0.783834
ACBD6	0.935907
ACBD7	0.459323
ACD	0.658036
ACER3	1.00457
ACHE	0.436575
ACIN1	0.655901
ACLY	1.63048
ACN9	1.36417
ACO1	1.42881
ACO2	1.37618
ACOT1	1.15771
ACOT13	0.799702
ACOT2	1.07549
ACOT7	1.2806
ACOT8	1.44547
ACOT9	1.30016
ACOX1	1.07848
ACOX2	2.76013
ACOX3	2.34049
ACP1	0.963345
ACP2	1.44298
ACP6	1.41673
ACPL2	1.01841
ACSF2	1.42402
ACSF3	1.21157
ACSL1	0.229196
ACSL3	1.31698
ACSL4	5.33556
ACSS1	0.223256
ACSS2	0.794045
ACSS3	0.808529
ACTA2	4.88472
ACTB	1.85386
ACTC1	27.0158
ACTG1	1.60924
ACTL6A	0.608896
ACTN1	2.0425
ACTN4	1.89028
ACTR10	1.27889
ACTR1A	1.15974
ACTR1B	1.5652
ACTR2	1.30982
ACTR3	1.08485
ACTR3B	0.527293
ACTR5	0.574615
ACTR6	0.999783
ACTR8	1.34299
ACVR1	1.07501
ACVR1B	0.833883
ACVR2A	0.738482
ACVR2B	0.687081
ACY1	1.36007
ACYP1	1.0438
ACYP2	0.60228
ADAL	1.3211
ADAM10	0.722756
ADAM12	0.880267
ADAM15	1.63973
ADAM17	1.04285
ADAM19	3.10909
ADAM22	0.341859
ADAM23	0.769639
ADAM9	1.09415
ADAMTS1	1.69217
ADAMTS10	0.975611
ADAMTS12	0.984015
ADAMTS14	1.36963
ADAMTS15	0.24027
ADAMTS16	0.480763
ADAMTS18	0.0220222
ADAMTS3	0.282205
ADAMTS4	0.790254
ADAMTS7	0.647426
ADAMTS9	0.82056
ADAMTSL1	0.781373
ADAR	0.7855
ADARB1	2.52467
ADAT1	1.01842
ADAT2	0.797578
ADC	0.620265
ADCK1	1.2657
ADCK2	1.63361
ADCK3	1.75046
ADCK4	0.75829
ADCY1	0.424404
ADCY2	0.229217
ADCY3	0.597777
ADCY5	0.4558
ADCY6	0.801752
ADCY7	0.978274
ADCY8	0.0298269
ADCY9	0.735476
ADD1	0.956844
ADD2	0.273967
ADD3	0.237659
ADH5	1.28987
ADI1	1.26354
ADIPOR1	1.42878
ADIPOR2	0.628149
ADK	0.563015
ADM	0.564046
ADM2	3.39633
ADNP	0.808761
ADNP2	0.762044
ADO	1.11249
ADORA1	0.801298
ADORA2B	1.01127
ADPGK	1.07248
ADPRHL2	1.18917
ADRA1A	0.266846
ADRB1	1.0037
ADRB2	1.07189
ADRBK1	1.15807
ADRBK2	0.395241
ADRM1	0.912959
ADSL	1.16395
ADSS	1.50961
AEBP1	0.858436
AEBP2	1.19564
AEN	0.998387
AES	1.34509
AFAP1	0.999947
AFF1	1.10552
AFF2	0.607224
AFF3	0.889563
AFF4	0.91061
AFG3L2	0.997757
AFMID	0.808168
AFTPH	1.40226
AGA	0.751602
AGAP1	0.879583
AGAP2	0.38605
AGAP3	2.73025
AGAP6	1.19536
AGBL5	1.28619
AGFG1	1.18481
AGFG2	2.0509
AGGF1	1.00464
AGK	1.10465
AGL	1.14302
AGPAT1	0.900587
AGPAT2	1.0761
AGPAT3	1.26273
AGPAT4	0.794366
AGPAT5	1.61432
AGPAT6	0.900673
AGPAT9	0.0692236
AGPS	1.25035
AGRN	0.780132
AGT	0.300626
AGTPBP1	1.39595
AGTRAP	2.88598
AGXT2L2	0.955215
AHCTF1	0.974627
AHCY	1.07359
AHCYL1	1.68481
AHCYL2	1.44262
AHDC1	0.744966
AHI1	0.943704
AHNAK	0.746222
AHNAK2	3.26217
AHR	0.795844
AHRR	1.04929
AHSA1	0.786467
AHSA2	1.02043
AIDA	0.967398
AIF1L	0.248651
AIFM1	0.867294
AIFM2	4.58531
AIG1	0.866608
AIMP1	1.41341
AIMP2	1.33719
AIP	0.875278
AJAP1	0.0144873
AJUBA	0.972553
AK1	1.05495
AK2	1.13622
AK3	1.52533
AK4	1.49382
AK5	0.0618197
AKAP1	0.398073
AKAP10	1.10194
AKAP11	1.26987
AKAP12	2.2413
AKAP13	0.908962
AKAP17A	1.55061
AKAP2	2.37545
AKAP5	0.881766
AKAP6	0.28556
AKAP7	1.16368
AKAP8	0.792145
AKAP8L	0.692283
AKAP9	1.00234
AKIP1	1.05343
AKIRIN1	0.760427
AKIRIN2	0.820731
AKNA	1.71107
AKR1A1	1.82618
AKR1B1	1.17103
AKR7A2	1.10623
AKT1	0.968646
AKT1S1	0.908606
AKT2	1.27455
AKT3	1.74112
AKTIP	1.58706
ALAD	1.07991
ALAS1	1.14647
ALCAM	1.02177
ALDH16A1	0.653735
ALDH18A1	1.87742
ALDH1A3	0.334709
ALDH1B1	1.08041
ALDH1L2	6.7248
ALDH2	1.65876
ALDH3A2	0.963472
ALDH3B1	1.61256
ALDH4A1	3.94773
ALDH5A1	0.773869
ALDH6A1	1.15642
ALDH7A1	0.71146
ALDH9A1	2.31713
ALDOA	1.26437
ALDOC	3.94366
ALG1	1.50556
ALG10	0.859069
ALG10B	0.537637
ALG11	1.01886
ALG12	1.42101
ALG13	1.08539
ALG14	1.3292
ALG2	1.72241
ALG3	1.49156
ALG5	1.50501
ALG6	1.12991
ALG8	1.03437
ALG9	0.850936
ALK	0.0562969
ALKBH1	0.836367
ALKBH2	0.864499
ALKBH3	1.42123
ALKBH4	0.86879
ALKBH5	1.63693
ALKBH7	1.29958
ALKBH8	0.845316
ALMS1	1.02383
ALPK1	0.624418
ALPK2	0.413344
ALPL	0.285367
ALS2	0.968099
ALS2CL	0.616546
ALS2CR8	1.24603
ALYREF	0.727768
AMACR	1.26976
AMBRA1	0.868501
AMD1	1.03668
AMFR	1.8392
AMIGO2	1.03396
AMIGO3	0.935232
AMMECR1	1.5546
AMMECR1L	1.12373
AMN1	1.22551
AMOT	0.409063
AMOTL1	0.951093
AMOTL2	2.14344
AMPD2	1.40976
AMPH	0.344261
AMT	1.47664
AMZ2	1.16745
ANAPC1	0.937756
ANAPC10	1.22101
ANAPC11	1.03066
ANAPC13	1.3013
ANAPC16	1.06523
ANAPC2	1.14434
ANAPC4	1.18635
ANAPC5	0.849919
ANAPC7	1.35175
ANGEL1	1.13003
ANGEL2	0.784631
ANGPT2	0.563476
ANGPTL2	1.17091
ANGPTL4	1.76694
ANK1	0.251463
ANK2	0.566624
ANK3	2.665
ANKDD1A	0.788908
ANKFN1	0.260597
ANKFY1	1.03295
ANKH	1.05331
ANKHD1	0.536914
ANKHD1-EIF4EBP3	1.27249
ANKIB1	1.46351
ANKLE2	0.932958
ANKMY2	1.18893
ANKRA2	1.30732
ANKRD1	7.62802
ANKRD10	0.663573
ANKRD11	0.72828
ANKRD12	0.808727
ANKRD13A	2.74784
ANKRD13B	0.733421
ANKRD13C	0.619483
ANKRD13D	1.85459
ANKRD16	0.748122
ANKRD17	1.00338
ANKRD26	1.1969
ANKRD27	1.12769
ANKRD28	0.997142
ANKRD32	0.481077
ANKRD33B	2.90132
ANKRD34B	0.0859494
ANKRD36	0.759688
ANKRD36B	0.798455
ANKRD40	0.720861
ANKRD42	1.9316
ANKRD44	1.04265
ANKRD45	0.415975
ANKRD46	2.47379
ANKRD49	0.778441
ANKRD50	1.14524
ANKRD52	2.27967
ANKRD54	0.930136
ANKRD6	3.31601
ANKS1A	0.727132
ANKS1B	3.83098
ANKS3	1.11907
ANKS6	2.15605
ANKZF1	0.917978
ANLN	0.887839
ANO1	4.58389
ANO10	2.63324
ANO4	0.318736
ANO6	1.69104
ANO8	1.15012
ANP32A	0.638383
ANP32B	0.829968
ANP32E	0.709803
ANTXR1	2.08265
ANTXR2	0.763768
ANXA1	0.929202
ANXA11	4.2287
ANXA2	1.31528
ANXA4	1.84865
ANXA5	0.787314
ANXA6	1.08815
ANXA7	1.36755
AP1AR	1.06982
AP1B1	1.38156
AP1G1	1.18684
AP1G2	0.633377
AP1M1	1.41166
AP1S1	1.0536
AP1S2	0.659132
AP1S3	1.99008
AP2A1	1.06502
AP2A2	1.38809
AP2B1	1.11854
AP2M1	2.32517
AP2S1	1.43792
AP3B1	1.18356
AP3B2	0.350768
AP3D1	1.08991
AP3M1	0.742737
AP3M2	1.06033
AP3S1	1.16814
AP3S2	1.09844
AP4B1	1.58344
AP4E1	2.06893
AP4M1	1.30057
AP4S1	0.793751
AP5B1	1.36134
AP5M1	0.812646
AP5S1	1.30731
AP5Z1	1.14543
APAF1	0.660438
APBA1	0.415705
APBA2	1.35673
APBB1	1.0161
APBB2	1.91426
APC	1.28544
APC2	0.583156
APCDD1	0.319517
APEH	1.29381
APEX1	1.41618
APEX2	1.23274
APH1A	0.787942
APH1B	1.25853
API5	0.976647
APIP	0.837443
APITD1	0.950732
APLP1	1.07242
APLP2	1.22696
APOA1BP	1.01915
APOBEC3B	0.908303
APOBEC3C	2.33129
APOBEC3F	1.5844
APOE	0.905693
APOL2	0.842836
APOL4	0.571464
APOL6	0.948989
APOLD1	0.406328
APOO	0.662523
APOOL	1.14311
APOPT1	0.876945
APP	0.832552
APPBP2	0.854685
APPL1	1.07528
APPL2	0.90497
APRT	0.865027
APTX	0.89758
AQP1	0.408506
AQP4	0.29267
AQR	0.99952
AR	0.432855
ARAF	1.11695
ARAP1	1.67413
ARAP2	0.209029
ARCN1	1.14393
ARF1	1.58979
ARF3	0.940504
ARF4	1.61643
ARF5	0.891493
ARF6	1.60113
ARFGAP1	1.81174
ARFGAP2	1.52869
ARFGAP3	2.14809
ARFGEF1	0.851369
ARFGEF2	1.30723
ARFIP1	1.24815
ARFIP2	1.60114
ARFRP1	1.65616
ARG2	1.60036
ARGLU1	0.81114
ARHGAP1	1.93418
ARHGAP10	1.06879
ARHGAP11A	0.395753
ARHGAP12	0.765181
ARHGAP17	0.912955
ARHGAP18	1.92916
ARHGAP19	0.521648
ARHGAP21	0.855469
ARHGAP22	1.04623
ARHGAP23	0.700058
ARHGAP24	0.206787
ARHGAP26	2.51749
ARHGAP28	0.335655
ARHGAP29	2.96746
ARHGAP31	0.680019
ARHGAP32	0.978269
ARHGAP33	0.417472
ARHGAP35	0.73042
ARHGAP39	0.694386
ARHGAP42	1.10673
ARHGAP5	0.724761
ARHGDIA	1.08268
ARHGEF1	1.37073
ARHGEF10	0.521938
ARHGEF10L	2.49539
ARHGEF11	1.22606
ARHGEF12	0.886035
ARHGEF17	1.17581
ARHGEF18	0.588487
ARHGEF19	1.08478
ARHGEF2	0.853319
ARHGEF25	0.564978
ARHGEF26	0.425235
ARHGEF3	2.03555
ARHGEF37	2.93913
ARHGEF4	6.89974
ARHGEF40	1.40525
ARHGEF6	0.430457
ARHGEF7	0.894938
ARHGEF9	0.767609
ARID1A	1.02902
ARID1B	0.836245
ARID2	0.883599
ARID4A	0.771042
ARID4B	0.903481
ARID5A	0.136285
ARID5B	0.814619
ARIH1	1.19487
ARIH2	0.877812
ARL1	2.004
ARL10	0.910264
ARL13B	1.1236
ARL15	2.12024
ARL16	1.01841
ARL17A	1.11529
ARL2	1.12375
ARL2BP	1.67525
ARL3	1.11184
ARL4A	4.1277
ARL4C	0.767159
ARL4D	0.714389
ARL5A	1.06639
ARL5B	0.644527
ARL6IP1	0.800889
ARL6IP4	1.29006
ARL6IP5	0.736745
ARL6IP6	0.36077
ARL8A	0.949575
ARL8B	0.664534
ARMC1	1.0384
ARMC10	1.30188
ARMC2	0.955757
ARMC5	0.812001
ARMC6	1.09454
ARMC7	1.02405
ARMC8	1.17329
ARMC9	1.59665
ARMCX1	1.2438
ARMCX2	1.28634
ARMCX3	1.06784
ARMCX4	1.21709
ARMCX5	1.2597
ARMCX5-GPRASP2	1.2907
ARMCX6	1.02466
ARNT	1.1342
ARNT2	1.9497
ARNTL	0.439648
ARNTL2	4.6721
ARPC1A	0.908455
ARPC1B	1.36563
ARPC2	1.50407
ARPC3	1.42791
ARPC4	1.00863
ARPC4-TTLL3	1.29424
ARPC5	1.5188
ARPC5L	0.988506
ARPP19	0.856249
ARRB2	0.674552
ARRDC1	1.28214
ARRDC3	0.599275
ARRDC4	0.2173
ARSA	1.32465
ARSB	1.44694
ARSD	1.24181
ARSJ	5.25868
ARSK	1.14982
ARV1	1.19231
ARVCF	1.2452
ARX	0.053891
AS3MT	1.01753
ASAH1	1.99221
ASAP1	0.649044
ASAP2	0.76398
ASAP3	1.02433
ASB1	1.28034
ASB13	0.902286
ASB3	0.814272
ASB6	0.940083
ASB7	0.966017
ASB8	1.3091
ASCC1	1.0538
ASCC2	1.16768
ASCC3	1.8943
ASCL1	0.533728
ASF1A	0.731335
ASF1B	0.368611
ASH1L	0.890597
ASH2L	1.29684
ASIC1	1.17637
ASL	1.06444
ASMTL	0.98118
ASNA1	1.04659
ASNS	2.98842
ASNSD1	1.0857
ASPH	0.467856
ASPM	0.336229
ASPSCR1	0.875734
ASRGL1	0.613201
ASS1	0.882018
ASTE1	0.925095
ASTN2	1.07796
ASUN	0.974226
ASXL1	0.941763
ASXL2	0.845441
ATAD1	1.27219
ATAD2	0.384461
ATAD2B	0.912969
ATAD3A	1.00344
ATAD3B	0.592256
ATAD5	0.255098
ATAT1	0.715185
ATCAY	0.770737
ATE1	1.62225
ATF1	1.39531
ATF2	0.822745
ATF3	0.198919
ATF4	0.971989
ATF5	0.951852
ATF6	1.20098
ATF6B	1.53694
ATF7	0.90962
ATF7IP	0.826274
ATG10	1.00335
ATG12	0.641341
ATG13	1.09948
ATG14	1.04732
ATG16L1	1.13279
ATG2A	1.53097
ATG2B	1.27146
ATG3	0.996509
ATG4A	1.09419
ATG4B	0.917081
ATG4C	0.928574
ATG4D	1.00017
ATG5	0.808467
ATG7	1.19762
ATG9A	1.32868
ATHL1	0.754769
ATIC	1.30353
ATL1	1.01991
ATL2	0.50065
ATL3	0.960622
ATM	0.980726
ATMIN	0.798069
ATN1	1.04641
ATOH8	0.142502
ATOX1	1.08638
ATP10A	3.17707
ATP10B	0.0290063
ATP10D	0.824459
ATP11A	3.79032
ATP11B	1.18528
ATP11C	3.03109
ATP13A1	1.4128
ATP13A2	1.33678
ATP13A3	1.71816
ATP1A1	1.43748
ATP1A2	1.02044
ATP1B1	0.419252
ATP1B2	1.35235
ATP1B3	1.13689
ATP2A2	0.4859
ATP2B1	0.927105
ATP2B4	1.29471
ATP2C1	1.11495
ATP5A1	0.895669
ATP5B	0.935692
ATP5C1	0.895813
ATP5D	0.983042
ATP5E	1.17348
ATP5F1	1.10508
ATP5G1	0.955596
ATP5G2	0.883482
ATP5G3	1.07446
ATP5H	1.16228
ATP5I	1.08719
ATP5J	1.01395
ATP5J2	1.22825
ATP5J2-PTCD1	0.811377
ATP5L	1.1202
ATP5O	0.889538
ATP5S	0.943442
ATP5SL	0.831671
ATP6AP1	1.60136
ATP6AP2	1.24824
ATP6V0A1	1.29761
ATP6V0A2	1.09886
ATP6V0B	1.43167
ATP6V0C	1.04907
ATP6V0D1	1.26156
ATP6V0E1	2.07673
ATP6V0E2	1.13233
ATP6V1A	1.30413
ATP6V1B2	1.44599
ATP6V1C1	0.50146
ATP6V1D	1.549
ATP6V1E1	1.13533
ATP6V1F	1.57875
ATP6V1G1	1.13163
ATP6V1G2	1.22807
ATP6V1H	1.37445
ATP7A	1.59826
ATP7B	1.44528
ATP8B1	2.90887
ATP8B2	1.03943
ATP9A	1.18493
ATP9B	1.25412
ATPAF1	1.38343
ATPAF2	1.60845
ATPBD4	1.72054
ATPIF1	1.06709
ATR	1.5934
ATRIP	0.863109
ATRN	0.866212
ATRNL1	1.84807
ATRX	0.862578
ATXN1	0.621378
ATXN10	1.30288
ATXN1L	0.982191
ATXN2	1.06871
ATXN2L	0.748636
ATXN3	1.01076
ATXN7	0.426956
ATXN7L1	0.507568
ATXN7L2	0.840544
ATXN7L3	0.825959
ATXN7L3B	0.999215
AUP1	1.17485
AURKA	0.456618
AURKAIP1	1.08853
AURKB	0.392769
AUTS2	0.326187
AVEN	1.97924
AVIL	0.204711
AVL9	0.535836
AXIN1	0.851311
AXIN2	1.16276
AXL	1.82302
AZI1	0.872076
AZI2	1.12479
AZIN1	0.5172
B2M	0.567541
B3GALNT1	5.99994
B3GALNT2	0.969214
B3GALT1	0.379042
B3GALT5	0.276067
B3GALT6	0.804587
B3GALTL	0.573109
B3GAT1	3.95373
B3GAT3	0.848254
B3GNT1	1.02194
B3GNT2	0.857013
B3GNT5	1.07214
B3GNT9	1.43975
B4GALNT1	0.379503
B4GALNT3	2.02339
B4GALNT4	0.268743
B4GALT1	1.79653
B4GALT2	1.17294
B4GALT3	1.05993
B4GALT4	0.86377
B4GALT5	0.419865
B4GALT6	0.729722
B4GALT7	2.22799
B7H6	0.874986
B9D1	1.37609
BAALC	0.204015
BABAM1	1.15789
BACE1	1.73609
BACE2	7.45821
BACH1	1.03173
BACH2	0.618595
BAD	1.08097
BAG1	1.29286
BAG2	2.19675
BAG3	1.98086
BAG4	1.11804
BAG5	1.06588
BAG6	0.995143
BAHCC1	0.515754
BAHD1	1.2948
BAI2	0.506042
BAIAP2	2.20957
BAK1	1.77741
BAMBI	0.32252
BANF1	1.09263
BANP	0.82484
BAP1	0.861793
BARD1	0.543289
BASP1	1.04304
BAX	1.89972
BAZ1A	0.640071
BAZ1B	0.584406
BAZ2A	0.948154
BAZ2B	0.893957
BBC3	0.731359
BBIP1	0.918941
BBS1	1.50612
BBS10	1.03579
BBS12	1.44121
BBS2	1.35987
BBS4	1.14025
BBS5	1.02448
BBS7	1.55026
BBS9	1.37331
BBX	0.892975
BCAM	2.39456
BCAP29	0.947774
BCAP31	1.99973
BCAR1	0.855443
BCAR3	0.756654
BCAS2	1.33058
BCAS3	1.75289
BCAT1	2.64401
BCAT2	2.50439
BCCIP	0.849198
BCDIN3D	1.05131
BCHE	0.457892
BCKDHA	1.23219
BCKDHB	1.50822
BCKDK	1.38259
BCL10	0.818134
BCL2	0.627789
BCL2L1	2.50879
BCL2L11	0.826018
BCL2L12	0.915655
BCL2L13	0.948023
BCL2L2	0.698025
BCL2L2-PABPN1	0.749319
BCL6	2.51229
BCL7A	0.819013
BCL7B	1.12309
BCL7C	0.856042
BCL9	0.464395
BCL9L	0.853675
BCLAF1	0.902403
BCOR	1.30759
BCORL1	1.04103
BCR	1.22961
BCS1L	1.13681
BDH2	1.00353
BDNF	5.24067
BDP1	0.92248
BECN1	1.7158
BEGAIN	0.132998
BEND3	0.727901
BEND6	0.334977
BEND7	2.27851
BET1	1.83323
BET1L	1.90908
BEX1	0.314959
BEX4	1.46695
BFAR	0.993463
BGN	0.146133
BHLHB9	0.898833
BHLHE40	0.487393
BICC1	2.17174
BICD1	2.6128
BICD2	1.37943
BID	0.947939
BIN1	1.08262
BIN3	0.82925
BIRC2	0.8018
BIRC5	0.431118
BIRC6	1.13717
BIVM	1.89846
BIVM-ERCC5	1.46906
BLCAP	2.15661
BLM	0.282609
BLMH	0.765325
BLOC1S1	0.924224
BLOC1S2	1.45224
BLOC1S3	1.13742
BLVRA	0.995531
BLVRB	1.22596
BLZF1	1.28248
BMF	0.876336
BMI1	1.41342
BMP1	1.938
BMP2	0.165539
BMP2K	1.29541
BMP7	2.42499
BMPR1A	0.917196
BMPR1B	1.2201
BMPR2	1.21486
BMS1	1.11971
BNC2	2.08295
BNIP1	1.07825
BNIP2	1.19092
BNIP3	1.10863
BNIP3L	0.946488
BOC	0.386396
BOD1	0.99646
BOD1L	1.08768
BOK	0.895104
BOLA2	0.938372
BOLA2B	0.938372
BOLA3	1.51436
BOP1	1.2395
BORA	0.449775
BPGM	1.03115
BPHL	1.07043
BPNT1	1.30258
BPTF	0.873048
BRAF	0.821039
BRAP	1.01532
BRAT1	1.03004
BRCA1	0.226089
BRCA2	0.321753
BRCC3	0.78145
BRD1	0.781473
BRD2	0.981374
BRD3	0.68345
BRD4	0.579119
BRD7	0.804312
BRD8	0.669418
BRD9	1.4445
BRE	1.37959
BRF1	1.04133
BRF2	1.37067
BRI3	0.840317
BRI3BP	0.586552
BRIP1	0.359131
BRIX1	0.947509
BRK1	1.09619
BRMS1	0.795729
BRMS1L	1.06957
BROX	0.857179
BRP44	2.12475
BRP44L	1.67424
BRPF1	0.883642
BRPF3	0.94276
BRSK1	1.20402
BRWD1	0.918663
BRWD3	0.894854
BSCL2	1.48471
BSDC1	1.11079
BSG	1.43002
BSN	0.519132
BTAF1	0.719556
BTBD1	1.36642
BTBD10	1.63389
BTBD11	1.4481
BTBD2	0.765035
BTBD3	0.414636
BTBD6	1.2454
BTBD7	0.981423
BTBD9	1.52852
BTD	1.15374
BTF3	0.830069
BTF3L4	1.31779
BTG1	0.385459
BTG2	1.51426
BTG3	1.04137
BTN2A1	1.2096
BTN2A2	1.13112
BTN3A1	0.488811
BTN3A2	0.269426
BTN3A3	0.342922
BTRC	1.09087
BUB1	0.421496
BUB1B	0.340093
BUB3	0.709665
BUD13	0.73745
BUD31	1.05198
BVES	0.68509
BYSL	1.32498
BZRAP1	2.24507
BZW1	0.814206
BZW2	1.01999
C10orf114	1.06682
C10orf118	2.1093
C10orf12	1.14364
C10orf125	0.397396
C10orf137	0.892194
C10orf140	0.663776
C10orf2	0.841892
C10orf26	1.33542
C10orf28	0.777762
C10orf32	1.03393
C10orf46	1.12309
C10orf47	1.10002
C10orf57	1.33119
C10orf76	1.27494
C10orf88	1.21005
C11orf1	0.952982
C11orf10	0.956207
C11orf2	1.07717
C11orf24	1.72496
C11orf30	0.942637
C11orf31	0.867275
C11orf41	1.14341
C11orf46	1.76411
C11orf48	1.03787
C11orf49	1.01518
C11orf51	0.945129
C11orf54	0.850987
C11orf57	1.00673
C11orf58	0.983324
C11orf63	2.26429
C11orf67	0.983965
C11orf68	1.58267
C11orf73	0.937778
C11orf74	1.17512
C11orf80	0.988401
C11orf82	0.366186
C11orf83	0.755432
C11orf84	0.521772
C11orf87	0.0853058
C11orf95	0.661844
C11orf96	0.105199
C12orf10	1.23223
C12orf23	1.48253
C12orf29	1.1326
C12orf32	0.583363
C12orf34	0.19197
C12orf35	0.718886
C12orf4	1.25223
C12orf43	1.28608
C12orf44	1.21127
C12orf45	0.839923
C12orf49	1.13689
C12orf5	1.05539
C12orf51	1.38754
C12orf52	1.34601
C12orf53	1.26471
C12orf57	1.25063
C12orf65	0.848292
C12orf73	1.55694
C12orf75	0.515657
C12orf76	1.03199
C14orf1	1.26826
C14orf101	1.0794
C14orf102	0.936809
C14orf109	1.15601
C14orf118	0.990236
C14orf119	1.07907
C14orf126	1.81815
C14orf129	1.09592
C14orf132	0.841431
C14orf133	1.60407
C14orf135	0.954937
C14orf142	0.790937
C14orf149	0.516427
C14orf159	1.56942
C14orf166	1.25314
C14orf169	1.22282
C14orf2	0.887841
C14orf21	1.19335
C14orf37	1.16159
C14orf43	0.970972
C14orf45	1.48505
C14orf49	0.278302
C14orf79	1.38926
C14orf93	0.769227
C15orf23	0.856902
C15orf24	1.57227
C15orf29	1.19028
C15orf38	0.663572
C15orf38-AP3S2	0.420672
C15orf39	0.835594
C15orf40	1.00224
C15orf41	1.09003
C15orf42	0.238028
C15orf44	0.964937
C15orf52	3.04925
C15orf57	1.0062
C15orf59	0.760351
C15orf63	1.29865
C16orf13	1.05526
C16orf42	1.18317
C16orf45	0.915754
C16orf46	0.445275
C16orf48	0.779671
C16orf5	1.42151
C16orf52	1.0232
C16orf53	1.19167
C16orf55	0.824053
C16orf57	1.34959
C16orf58	1.48925
C16orf59	0.397312
C16orf62	1.08654
C16orf7	1.76951
C16orf70	1.17946
C16orf72	0.923958
C16orf74	0.745643
C16orf80	1.15319
C16orf87	1.1799
C16orf88	0.887375
C17orf101	0.929124
C17orf103	0.865869
C17orf39	1.50527
C17orf48	4.19432
C17orf49	0.871156
C17orf53	0.373325
C17orf56	1.00878
C17orf58	0.951647
C17orf61	0.7253
C17orf62	0.902475
C17orf63	0.925032
C17orf65	1.15065
C17orf70	1.75258
C17orf75	1.0241
C17orf79	1.40066
C17orf80	1.00355
C17orf81	0.796091
C17orf85	1.39577
C17orf89	1.61171
C17orf96	0.372286
C18orf1	1.88036
C18orf21	0.940496
C18orf25	1.25524
C18orf32	0.782475
C18orf54	0.459832
C18orf8	1.12887
C19orf10	1.25329
C19orf12	0.922403
C19orf24	1.10767
C19orf25	0.963143
C19orf26	0.943647
C19orf29	0.941253
C19orf42	0.788033
C19orf43	0.893006
C19orf44	0.882582
C19orf47	0.821969
C19orf48	0.776611
C19orf52	0.884798
C19orf53	1.46039
C19orf54	1.00444
C19orf55	0.952466
C19orf57	0.193481
C19orf6	1.13782
C19orf63	1.31215
C19orf66	1.67314
C19orf70	1.26488
C19orf79	1.09498
C1D	1.21028
C1GALT1	0.73252
C1GALT1C1	1.44047
C1orf106	0.375215
C1orf109	0.882331
C1orf112	0.376722
C1orf114	0.938252
C1orf122	1.3758
C1orf123	1.35844
C1orf124	0.971146
C1orf131	1.02952
C1orf135	0.404288
C1orf144	1.12951
C1orf151-NBL1	0.486475
C1orf159	0.579632
C1orf174	0.714709
C1orf187	1.90283
C1orf198	1.14009
C1orf201	0.937841
C1orf21	1.15187
C1orf212	1.23115
C1orf216	0.855241
C1orf226	1.57223
C1orf233	0.659607
C1orf27	0.981356
C1orf31	1.0974
C1orf35	0.763032
C1orf43	1.08748
C1orf50	1.82224
C1orf51	0.818166
C1orf52	0.813766
C1orf54	0.636109
C1orf55	0.941928
C1orf56	1.12639
C1orf61	0.18244
C1orf63	0.549252
C1orf85	1.23762
C1orf86	1.44081
C1orf88	3.00659
C1orf9	0.808217
C1orf95	0.220666
C1orf96	0.810473
C1QBP	1.26105
C1QL1	0.716296
C1QTNF1	0.128952
C1QTNF5	2.69647
C1QTNF6	0.43788
C1R	0.367675
C1RL	0.900522
C1S	0.587787
C20orf11	1.02847
C20orf111	0.879727
C20orf112	1.17384
C20orf194	0.993867
C20orf20	0.843703
C20orf24	1.51305
C20orf27	0.764267
C20orf3	0.632667
C20orf4	1.14232
C20orf43	1.25166
C20orf7	0.979479
C20orf72	0.596503
C20orf96	0.61343
C21orf2	0.625029
C21orf33	1.17326
C21orf56	1.05197
C21orf58	0.454711
C21orf59	1.19661
C21orf62	1.2175
C21orf91	0.501621
C22orf13	0.649111
C22orf23	1.08555
C22orf25	1.61659
C22orf28	1.021
C22orf29	1.01201
C22orf32	0.921317
C22orf39	1.60145
C22orf40	1.49064
C22orf46	0.990356
C2CD2	3.24996
C2CD2L	1.40198
C2CD3	0.938978
C2orf18	1.09353
C2orf28	0.938646
C2orf29	1.36888
C2orf42	1.03901
C2orf43	0.774473
C2orf44	0.851106
C2orf47	1.06423
C2orf49	0.894154
C2orf56	1.15957
C2orf63	1.35726
C2orf68	0.785145
C2orf69	0.753647
C2orf72	0.57102
C2orf76	1.13162
C2orf81	0.889247
C3orf14	0.522636
C3orf17	1.00788
C3orf18	1.14664
C3orf19	1.17445
C3orf23	0.872791
C3orf26	0.95303
C3orf37	1.10206
C3orf38	0.925795
C3orf39	2.68919
C3orf58	2.0492
C3orf62	0.737112
C3orf64	1.61441
C3orf70	0.937157
C3orf75	1.36975
C4A	0.323679
C4B	0.291145
C4orf19	0.114351
C4orf21	0.33965
C4orf27	0.91272
C4orf29	1.00565
C4orf3	1.46983
C4orf34	2.1231
C4orf46	0.605723
C4orf52	1.07322
C5	0.620317
C5orf15	1.21748
C5orf22	1.32732
C5orf24	1.06
C5orf25	0.883348
C5orf28	1.91848
C5orf30	1.19467
C5orf34	0.518907
C5orf4	1.05279
C5orf42	1.34852
C5orf43	1.15986
C5orf44	1.35396
C5orf45	1.06832
C5orf51	0.905133
C5orf54	0.509657
C5orf62	1.46205
C6orf1	1.13773
C6orf106	1.0601
C6orf108	1.11475
C6orf120	0.679157
C6orf130	0.686978
C6orf136	1.14063
C6orf141	0.112814
C6orf162	0.83852
C6orf170	0.983513
C6orf203	1.21231
C6orf211	0.995421
C6orf223	2.4336
C6orf225	2.0078
C6orf228	0.697985
C6orf47	0.914961
C6orf48	1.18885
C6orf62	1.13157
C6orf70	1.68435
C6orf72	1.27572
C6orf89	1.45581
C7orf23	1.19537
C7orf25	1.21256
C7orf26	0.867452
C7orf31	0.788927
C7orf41	1.70992
C7orf42	0.958815
C7orf43	1.3542
C7orf44	0.801519
C7orf49	1.07291
C7orf50	1.07952
C7orf59	1.22934
C7orf60	0.899385
C7orf73	1.99188
C8orf33	1.11398
C8orf37	0.888668
C8orf38	1.043
C8orf40	1.05374
C8orf42	1.51878
C8orf44-SGK3	1.53683
C8orf58	1.35424
C8orf59	0.814754
C8orf76	1.07498
C8orf82	1.18864
C8orf83	1.08598
C9orf100	0.859102
C9orf102	1.24147
C9orf114	1.18242
C9orf116	0.936957
C9orf123	1.21022
C9orf125	1.35977
C9orf142	1.20772
C9orf156	1.04176
C9orf16	1.20585
C9orf3	2.19056
C9orf37	0.765879
C9orf40	1.20761
C9orf41	1.6133
C9orf46	1.50949
C9orf69	0.874073
C9orf72	0.295384
C9orf78	1.03579
C9orf80	1.15802
C9orf82	1.37007
C9orf85	0.857175
C9orf86	0.863636
C9orf89	1.36897
C9orf91	1.01938
CA11	1.43782
CA12	1.6714
CA13	0.395215
CA14	0.292432
CA5B	1.24777
CAB39	1.01379
CAB39L	1.05466
CABIN1	0.816817
CABLES2	0.772619
CACFD1	0.994559
CACHD1	0.407512
CACNA1C	0.228754
CACNA1H	2.21086
CACNA2D1	4.82592
CACNA2D3	0.130383
CACNB1	0.903663
CACNB2	0.872341
CACNB3	0.702778
CACNB4	0.461602
CACNG4	0.210933
CACNG5	0.142019
CACNG7	0.675627
CACNG8	1.04398
CACYBP	0.741127
CAD	0.931044
CADM1	0.817174
CADM2	7.75394
CADM3	15.3153
CADM4	0.442696
CADPS	0.422618
CALCOCO1	1.83591
CALCOCO2	1.52367
CALCRL	0.00998642
CALD1	1.71713
CALHM2	0.902005
CALM1	1.13193
CALM2	1.49083
CALM3	0.921761
CALML4	0.743336
CALN1	1.6209
CALR	1.01557
CALU	1.88037
CAMK1	1.3536
CAMK1D	0.598301
CAMK2D	0.774742
CAMK2G	1.94694
CAMK2N1	1.41584
CAMK4	0.421471
CAMKK1	1.31707
CAMKK2	0.998338
CAMLG	0.821667
CAMSAP1	0.922975
CAMSAP2	1.15422
CAMTA1	1.0263
CAMTA2	1.46858
CAND1	1.05188
CAND2	1.0672
CANT1	0.726927
CANX	1.13875
CAP1	1.39554
CAP2	2.88037
CAPG	2.6216
CAPN1	1.22878
CAPN10	1.11991
CAPN2	0.928556
CAPN5	0.375693
CAPN7	1.36081
CAPNS1	1.46653
CAPRIN1	0.831951
CAPRIN2	2.43634
CAPS	1.69556
CAPZA1	1.30139
CAPZA2	1.27146
CAPZB	1.31189
CARD10	0.8089
CARD8	0.651573
CARHSP1	0.448238
CARKD	1.13473
CARM1	1.00407
CARS	1.11055
CARS2	1.21493
CASC3	1.01039
CASC4	1.32648
CASC5	0.488327
CASD1	1.21938
CASK	0.502515
CASKIN2	0.88036
CASP2	0.635065
CASP3	0.421174
CASP6	0.635104
CASP7	0.543599
CASP8	1.52835
CASP8AP2	0.590237
CASP9	1.26088
CASQ1	0.734422
CAST	1.64224
CAT	0.00261054
CAV1	5.06921
CAV2	12.4337
CBFA2T2	0.836116
CBFB	0.635802
CBL	0.926046
CBLB	0.771739
CBLL1	0.752194
CBR1	0.921367
CBR3	0.50869
CBR4	1.47478
CBS	1.30321
CBWD1	1.03067
CBWD2	1.2377
CBWD3	1.07653
CBX1	0.765039
CBX2	0.196619
CBX3	0.676254
CBX4	0.573127
CBX5	0.865326
CBX6	1.07411
CBX8	0.453507
CBY1	1.21419
CC2D1A	1.71224
CC2D1B	2.31696
CC2D2A	1.06385
CCAR1	0.70897
CCBL1	0.958115
CCBL2	0.901018
CCDC101	1.15103
CCDC102A	1.17147
CCDC104	1.08343
CCDC106	1.07051
CCDC107	2.01748
CCDC109B	1.17422
CCDC111	0.773865
CCDC112	0.872518
CCDC113	1.05426
CCDC115	1.16026
CCDC117	1.04219
CCDC12	0.637206
CCDC120	0.666394
CCDC121	1.42541
CCDC124	0.874288
CCDC126	2.92266
CCDC127	0.949848
CCDC130	1.48891
CCDC132	0.728791
CCDC134	1.01305
CCDC136	0.452665
CCDC137	0.898983
CCDC138	0.662078
CCDC14	0.623867
CCDC142	1.01439
CCDC149	1.51315
CCDC15	0.70027
CCDC159	1.06751
CCDC160	0.408575
CCDC167	0.728817
CCDC18	0.747815
CCDC22	1.21633
CCDC23	0.973863
CCDC25	1.23646
CCDC28A	2.03863
CCDC28B	0.875147
CCDC3	0.614786
CCDC30	0.714355
CCDC34	0.362694
CCDC40	1.13497
CCDC41	0.782988
CCDC43	1.26036
CCDC47	0.799316
CCDC50	1.50444
CCDC51	1.00897
CCDC53	1.15935
CCDC56	1.21409
CCDC57	1.33128
CCDC58	0.761399
CCDC59	1.14025
CCDC6	0.943253
CCDC66	0.842331
CCDC71	1.71975
CCDC71L	0.689414
CCDC72	1.10491
CCDC74A	1.14413
CCDC74B	1.32952
CCDC75	0.64513
CCDC76	0.965968
CCDC77	0.52484
CCDC8	2.42081
CCDC80	8.80526
CCDC82	0.791219
CCDC84	1.45867
CCDC85C	0.852218
CCDC86	1.25758
CCDC88A	0.63167
CCDC88C	0.570335
CCDC9	1.1158
CCDC90A	0.683809
CCDC90B	2.06344
CCDC91	1.43077
CCDC92	1.43945
CCDC93	1.04687
CCDC94	0.868679
CCDC97	0.794118
CCDC99	1.18778
CCHCR1	0.575851
CCL2	1.16286
CCM2	1.1027
CCNA2	0.427842
CCNB1	0.612274
CCNB1IP1	0.839269
CCNB2	0.470823
CCNC	0.896369
CCND1	4.03472
CCND2	2.33787
CCND3	1.15194
CCNDBP1	3.18004
CCNE1	1.00006
CCNE2	0.332672
CCNF	0.482687
CCNG1	1.37278
CCNG2	0.368385
CCNH	1.10557
CCNI	1.01369
CCNJ	0.948493
CCNJL	0.589452
CCNK	0.683818
CCNL1	0.797881
CCNL2	1.06615
CCNT1	0.978603
CCNT2	1.28398
CCNY	0.952201
CCNYL1	1.76467
CCP110	0.672961
CCPG1	2.89942
CCS	1.1069
CCT2	0.953526
CCT3	0.90445
CCT4	0.843352
CCT5	1.04617
CCT6A	0.833611
CCT7	1.06905
CCT8	1.00792
CCZ1	0.996578
CCZ1B	1.0373
CD109	3.7607
CD151	1.07119
CD164	0.851542
CD200	1.92142
CD24	3.4487
CD276	1.19188
CD2AP	1.34229
CD2BP2	0.641194
CD302	1.18623
CD320	0.903755
CD38	0.0663177
CD3EAP	1.89306
CD44	0.266266
CD46	1.76424
CD47	0.75865
CD58	1.00799
CD59	1.13609
CD63	0.958408
CD68	1.04363
CD74	0.016453
CD81	1.55773
CD83	0.57722
CD9	1.28373
CD97	0.518066
CD99	2.11242
CD99L2	1.25215
CDADC1	0.779031
CDAN1	1.34982
CDC123	0.829807
CDC14A	0.665675
CDC14B	2.0638
CDC16	1.20711
CDC20	0.46232
CDC23	1.02244
CDC25A	0.301408
CDC25B	0.31512
CDC25C	0.492555
CDC26	0.870806
CDC27	0.958475
CDC34	1.12756
CDC37	1.21956
CDC37L1	1.1664
CDC40	0.920423
CDC42	1.14066
CDC42BPA	1.2993
CDC42BPB	1.17256
CDC42EP1	0.75868
CDC42EP2	1.22674
CDC42EP3	0.59581
CDC42EP4	0.814343
CDC42SE1	1.01471
CDC42SE2	1.07603
CDC45	0.32345
CDC5L	0.693858
CDC6	0.503866
CDC7	0.219711
CDC73	1.08456
CDCA2	0.367317
CDCA3	0.457407
CDCA4	0.744135
CDCA5	0.231321
CDCA7	0.0826377
CDCA7L	0.368394
CDCA8	0.472526
CDH11	2.24771
CDH13	1.23426
CDH2	1.26537
CDH20	0.2381
CDH24	0.800939
CDH4	1.42721
CDH6	0.103766
CDHR3	0.251343
CDIPT	1.67734
CDK1	0.39514
CDK10	1.43384
CDK11A	1.11281
CDK11B	0.885982
CDK12	1.12187
CDK13	0.955266
CDK14	0.755506
CDK16	0.899288
CDK17	0.91989
CDK18	0.767661
CDK19	0.538878
CDK2	0.380826
CDK20	1.42644
CDK2AP1	0.970846
CDK2AP2	1.21704
CDK4	0.693166
CDK5	1.26229
CDK5R1	0.510896
CDK5RAP1	1.07726
CDK5RAP2	1.07942
CDK5RAP3	1.0396
CDK6	1.74008
CDK7	1.15094
CDK8	1.20663
CDK9	1.58877
CDKAL1	0.686921
CDKL5	0.408224
CDKN1A	2.61867
CDKN1B	0.473472
CDKN2AIP	0.874604
CDKN2AIPNL	0.946723
CDKN2B	10.4652
CDKN2C	0.673466
CDKN2D	0.797465
CDKN3	0.869562
CDO1	0.763643
CDON	0.583598
CDR2	1.88899
CDR2L	1.03682
CDS2	1.11922
CDT1	0.242974
CDV3	1.17848
CDYL	1.28999
CEBPD	0.162596
CEBPG	1.66872
CEBPZ	0.854704
CECR2	0.41817
CECR5	1.00837
CELF1	0.6431
CELF2	2.39553
CELSR1	0.773072
CELSR2	0.391474
CELSR3	0.583774
CEND1	1.15878
CENPA	0.324795
CENPB	0.716633
CENPBD1	0.691881
CENPC1	0.745811
CENPE	0.451196
CENPF	0.380679
CENPH	0.312557
CENPI	0.462423
CENPJ	0.503543
CENPK	0.276509
CENPL	0.441164
CENPM	0.433912
CENPN	0.312368
CENPO	0.526532
CENPP	0.636589
CENPQ	0.374105
CENPT	1.0587
CENPV	0.21085
CENPW	0.712488
CEP104	1.38415
CEP112	1.22681
CEP120	0.878322
CEP128	0.430437
CEP135	0.566633
CEP152	0.369524
CEP164	1.20165
CEP170	1.12837
CEP19	0.692698
CEP192	0.863622
CEP250	0.788951
CEP290	0.898496
CEP350	0.826882
CEP41	0.592345
CEP44	0.956579
CEP55	0.614207
CEP57	0.697848
CEP57L1	0.838308
CEP63	1.09834
CEP68	0.74736
CEP70	0.829443
CEP72	0.570508
CEP76	0.819179
CEP78	1.0545
CEP85	0.529976
CEP85L	0.874518
CEP89	1.15016
CEP95	0.696465
CEP97	0.606025
CEPT1	0.804185
CERCAM	1.47096
CERK	1.15548
CERS1	0.601601
CERS2	1.50053
CERS4	1.11216
CERS5	1.3792
CERS6	0.928646
CES1	1.52078
CES2	1.17448
CES3	0.954553
CETN2	1.38242
CETN3	1.52883
CFDP1	0.611347
CFI	0.0746651
CFL1	1.07011
CFL2	1.48552
CFLAR	1.32489
CGGBP1	1.05785
CGN	0.815596
CGNL1	0.186434
CGRRF1	1.2771
CHAC1	3.96341
CHAF1A	0.39448
CHAF1B	0.363039
CHAMP1	0.738201
CHCHD1	1.05243
CHCHD10	1.86644
CHCHD2	0.00437499
CHCHD3	0.795018
CHCHD4	1.71632
CHCHD5	1.19379
CHCHD6	1.43639
CHCHD7	1.32885
CHCHD8	1.57229
CHD1	0.518797
CHD1L	0.737522
CHD2	0.887336
CHD3	0.739761
CHD4	0.896837
CHD5	2.29482
CHD6	1.09394
CHD7	0.790929
CHD8	0.987019
CHD9	1.02377
CHDH	0.959882
CHEK1	0.364001
CHEK2	0.535319
CHERP	0.702708
CHFR	1.15653
CHIC1	1.17394
CHIC2	0.717848
CHID1	1.19719
CHKA	0.370097
CHKB	1.25088
CHL1	0.437124
CHM	0.877171
CHML	0.861101
CHMP1A	0.831628
CHMP1B	1.09084
CHMP2A	1.42302
CHMP2B	1.17825
CHMP3	1.10781
CHMP4A	1.02431
CHMP4B	1.50966
CHMP5	1.24863
CHMP6	1.63117
CHMP7	1.22487
CHN1	6.00692
CHN2	0.0810648
CHORDC1	1.20068
CHP	1.22709
CHPF	1.37611
CHPF2	1.78264
CHPT1	1.04889
CHRAC1	0.626344
CHRDL1	0.118046
CHRFAM7A	1.09593
CHRM3	0.99564
CHRNA5	0.495797
CHRNA7	0.537075
CHRNB1	1.95219
CHST10	0.275688
CHST11	1.44204
CHST12	1.00131
CHST14	0.796185
CHST15	2.29224
CHST2	0.363319
CHST3	1.62664
CHST6	1.34588
CHSY1	1.03064
CHSY3	0.416713
CHTF18	0.456806
CHTF8	0.835916
CHTOP	0.658563
CHUK	1.34116
CHURC1	1.23711
CHURC1-FNTB	1.36311
CIAO1	1.01518
CIAPIN1	1.07251
CIB1	1.63598
CIB2	0.947643
CIC	0.647847
CIDEB	1.19342
CIITA	0.076893
CINP	1.37242
CIR1	0.895675
CIRBP	1.26976
CIRH1A	1.02442
CISD1	1.06083
CISD2	0.906006
CISD3	1.94866
CIT	0.631146
CITED1	0.360277
CITED2	1.66711
CIZ1	0.950959
CKAP2	0.677339
CKAP2L	0.37234
CKAP4	0.957792
CKAP5	0.693048
CKB	0.545764
CKLF	0.966826
CKS1B	0.438347
CKS2	0.453635
CLASP1	0.767421
CLASP2	0.809077
CLASRP	0.906598
CLCC1	1.27443
CLCN2	1.46966
CLCN3	0.850299
CLCN4	3.6256
CLCN5	0.843123
CLCN6	0.755587
CLCN7	0.948777
CLDN1	0.591787
CLDN12	1.00001
CLDN15	0.489154
CLDND1	0.753958
CLEC16A	1.03613
CLEC18A	3.90454
CLEC18B	1.56766
CLEC19A	0.9212
CLEC2D	1.17789
CLIC1	1.37483
CLIC4	0.995822
CLINT1	1.08009
CLIP1	0.92743
CLIP2	1.08351
CLIP3	0.946258
CLIP4	1.57131
CLK1	0.73383
CLK2	0.877501
CLK3	1.31772
CLK4	0.892885
CLMN	0.192559
CLMP	2.57913
CLN3	1.52146
CLN5	2.23685
CLN6	0.495673
CLN8	0.748923
CLNS1A	0.759577
CLOCK	1.08325
CLP1	1.08175
CLPB	0.846357
CLPP	1.17629
CLPTM1	1.37614
CLPTM1L	2.00086
CLPX	0.861124
CLSPN	0.247691
CLSTN1	1.36588
CLSTN3	1.85987
CLTA	1.10084
CLTB	1.8694
CLTC	1.4166
CLTCL1	3.31901
CLU	0.381913
CLUAP1	1.39858
CLYBL	0.882545
CMAS	1.1805
CMBL	1.25079
CMC1	1.14013
CMC2	0.602286
CMIP	1.2146
CMPK1	1.89357
CMTM3	0.767386
CMTM4	1.25401
[truncated: 9,147 more rows]

## Sheet: Up 2 fold sorted
	C88/R88
GABBR2	77.1273
CPE	32.4091
ELL2	28.2094
ACTC1	27.0158
NPR3	26.5436
PI15	22.7941
LRP1B	22.3436
COL12A1	21.7661
LGI2	18.548
MYL12A	18.2939
TRPM3	17.3191
IGFBP3	17.2771
TM4SF1	16.7514
NEBL	16.3382
LMOD1	16.1824
OXTR	15.9196
CADM3	15.3153
SLC9A7	14.5925
COL8A1	14.5865
GUCY1A2	13.8435
DAB2	13.5888
MXRA5	13.2292
FSTL3	13.154
EEF1A2	13.1502
CNTNAP2	13.0563
MFAP5	12.7559
MYL9	12.7373
ISLR	12.5331
CAV2	12.4337
ABCA8	12.3223
DUSP1	11.8227
EPAS1	11.2405
NTRK3	11.0272
CDKN2B	10.4652
CUBN	10.4414
FN1	10.1311
LBH	10.1145
KRT18	9.94201
EDN1	9.93622
CTGF	9.81426
COL9A2	9.60181
RBM24	9.57062
TGFBI	9.47584
NRG1	9.38396
LMX1A	9.20315
LRRN2	9.15578
NFASC	8.84414
CCDC80	8.80526
PHLDB2	8.58015
EMILIN2	8.47397
LPHN3	8.45867
IGFBP5	8.14604
DDIT4L	8.13282
MLC1	8.11353
USP53	8.10319
HTRA1	7.83671
CADM2	7.75394
SRPX2	7.68107
THBS1	7.65858
ANKRD1	7.62802
SEMA3F	7.48111
BACE2	7.45821
FIBIN	7.45676
SYNGR2	7.43934
KLHL4	7.42281
MR1	7.4145
TGFB3	7.38882
STK38L	7.06114
GFRA1	6.98026
SORBS2	6.95972
ARHGEF4	6.89974
DPYD	6.87868
EPHB2	6.79819
SYNPO	6.76093
LIMS2	6.74826
ALDH1L2	6.7248
KIAA1199	6.59621
RIMS4	6.43317
TMEM56	6.30758
FAT4	6.23946
UPP1	6.17564
OBSCN	6.11072
CHN1	6.00692
B3GALNT1	5.99994
PCDHGC3	5.88435
SERPINF1	5.87421
PCP4L1	5.86066
LMF1	5.84178
RIN2	5.76723
MASP1	5.69188
FAM84B	5.65468
MICA	5.592
ABCA4	5.57589
IGFBPL1	5.55316
PCDHA12	5.43798
FBXW4	5.41881
S100A16	5.39456
DUSP6	5.37361
ACSL4	5.33556
LCTL	5.29696
ARSJ	5.25868
PRKAG2	5.25757
NPNT	5.24656
BDNF	5.24067
KIFC3	5.23046
PLCB4	5.20185
COL5A2	5.17656
MAMDC2	5.1629
TIMP3	5.1596
TNFRSF10D	5.11374
CAV1	5.06921
COL4A1	5.048
RBMS3	5.04654
DSEL	4.92777
ACTA2	4.88472
PTPRD	4.8518
CACNA2D1	4.82592
PXDN	4.81746
EXT1	4.77864
SMOC2	4.77526
TOX3	4.76251
SGSH	4.76114
DDB2	4.7495
TPBG	4.73599
MET	4.72339
PCSK7	4.70726
CYBASC3	4.69886
MAF	4.69373
PCK2	4.69226
ARNTL2	4.6721
TNS1	4.64458
FGFRL1	4.63904
SPARCL1	4.63775
IL11RA	4.63068
NQO1	4.58862
AIFM2	4.58531
ANO1	4.58389
NOV	4.53071
GRAMD4	4.5265
PCDHGC5	4.5039
DMD	4.44357
SLC2A12	4.43688
SLC7A11	4.43097
SH3PXD2A	4.39856
TRANK1	4.39589
ZNF641	4.39473
FAM19A5	4.3918
GALNT5	4.35254
LAYN	4.32936
EIF4E3	4.317
TBC1D2	4.26323
TMCO7	4.24707
SERPINE1	4.23801
ERBB4	4.23695
ANXA11	4.2287
MAP3K9	4.20847
GPNMB	4.19634
C17orf48	4.19432
KIRREL3	4.19176
FBN1	4.17987
SLC4A7	4.17876
SOX5	4.16243
HHIPL2	4.14813
ARL4A	4.1277
SLC26A11	4.11884
PPAP2A	4.11819
GLB1L2	4.10174
FLNC	4.08057
VAT1L	4.06715
DENND1B	4.06324
CCND1	4.03472
NOL6	4.01883
CORO2A	4.01699
METTL7B	4.01659
SPAG1	3.9978
TLL2	3.99454
MGST1	3.97479
CHAC1	3.96341
FZD4	3.96091
B3GAT1	3.95373
TUFT1	3.95279
ALDH4A1	3.94773
ALDOC	3.94366
OLFM2	3.93338
LAMB2	3.92027
CLEC18A	3.90454
GABRA5	3.87187
PLEKHB1	3.84944
SPRYD3	3.84005
ANKS1B	3.83098
THADA	3.82473
FAM86B1	3.8151
ITGA5	3.81114
IVNS1ABP	3.80915
KAL1	3.80643
HEBP1	3.79385
TPM1	3.79211
ATP11A	3.79032
TAGLN	3.77503
CD109	3.7607
LOC728392	3.75133
MAL	3.75116
PIK3CD	3.75003
SPEG	3.74859
PPP1R9A	3.71606
CNTN2	3.70798
SLFN5	3.68923
DKK1	3.66522
RAP1GAP	3.6627
HSPG2	3.66079
RPS6KA2	3.64197
CLCN4	3.6256
MITF	3.5799
DNM1	3.5638
COCH	3.55894
GADD45B	3.54286
FGF2	3.54135
OCLN	3.52899
TXNRD3	3.52753
MAN2A1	3.52456
PFKFB3	3.52245
NEK9	3.50844
LY6E	3.50625
MMP19	3.49658
SDK2	3.49354
ENPP4	3.49175
EPHB3	3.48156
GPX7	3.47661
TUB	3.46618
HYDIN	3.46342
SOX13	3.45991
CD24	3.4487
PLP2	3.43668
MFAP2	3.43325
OSBPL1A	3.42071
GCLC	3.41438
TUBA4A	3.40096
ADM2	3.39633
PTPLA	3.3928
EGF	3.39092
KAT2B	3.38326
IL17D	3.3744
COL18A1	3.37212
SLC22A23	3.36163
MCAM	3.35581
LPP	3.35433
SOX8	3.34974
LYPLAL1	3.34789
YPEL2	3.34252
LDLRAP1	3.3254
REC8	3.32443
CLTCL1	3.31901
ANKRD6	3.31601
SLC9A3R1	3.31023
PTPRU	3.28289
NANOS1	3.27982
LTBP2	3.26348
AHNAK2	3.26217
SPATS2L	3.25726
C2CD2	3.24996
SEC24D	3.24767
SCO1	3.24521
ELN	3.24463
ECM2	3.24269
PLEKHA7	3.21816
FBXO32	3.1926
CCNDBP1	3.18004
NLRX1	3.17929
ATP10A	3.17707
DNASE1L1	3.17488
IGFBP7	3.16946
LARGE	3.15593
ZDBF2	3.14659
PSAT1	3.13628
DGKA	3.1296
NCEH1	3.12033
DNAJB9	3.11852
ADAM19	3.10909
SPATA18	3.09304
IKZF2	3.08942
RAB11FIP1	3.08586
PROS1	3.0692
XKR8	3.06628
COMT	3.05574
C15orf52	3.04925
TPM2	3.04716
SYNJ2	3.0377
ATP11C	3.03109
KIAA1671	3.02278
PRDM16	3.01923
GPRASP2	3.01894
PDGFRB	3.01673
PLXDC2	3.01624
DNER	3.01542
ITGA3	3.01
C1orf88	3.00659
SMURF2	3.00141
ASNS	2.98842
FAM59A	2.98566
HIVEP1	2.98554
EHBP1L1	2.98459
SLC1A4	2.98298
CSRNP1	2.98273
TTLL7	2.98094
LRP12	2.97944
COL5A3	2.9792
LOXL1	2.97824
LRRN1	2.97088
ARHGAP29	2.96746
GLIPR1	2.96396
COL4A2	2.96039
PLCD1	2.94598
ARHGEF37	2.93913
SSH1	2.93029
CCDC126	2.92266
FAM86C1	2.92109
PTPRN	2.91161
CYR61	2.91045
ATP8B1	2.90887
ANKRD33B	2.90132
GLDC	2.90072
CCPG1	2.89942
MARC1	2.8956
AGTRAP	2.88598
CAP2	2.88037
MSRB3	2.86747
TIPARP	2.86679
GYG1	2.85493
PHACTR2	2.85176
TMEM138	2.84064
TLE4	2.83039
RANBP17	2.81782
S100B	2.79663
FAM69A	2.7962
TOM1L1	2.78804
DNAJB5	2.783
LYPD1	2.77858
JAK1	2.77064
RFX2	2.76903
LDOC1	2.76707
SLC20A1	2.76109
ACOX2	2.76013
DDIT3	2.75657
UNC80	2.75045
COL11A2	2.74899
ANKRD13A	2.74784
FAM114A1	2.73777
TDRD7	2.73694
TOX	2.73694
IGIP	2.73472
UNC119	2.73236
EHD1	2.73129
KIAA1432	2.7309
AGAP3	2.73025
PIPOX	2.73009
LRP1	2.7282
SH2B3	2.72593
SMAD7	2.7252
RFTN1	2.72237
LTBP3	2.71513
FAM131B	2.71074
C1QTNF5	2.69647
MFRP	2.69647
GBP3	2.69157
MOCS1	2.69138
C3orf39	2.68919
LPCAT4	2.68886
ABCD1	2.68419
RAB15	2.68276
PDCD4	2.67997
FBXL2	2.67634
SDC1	2.6749
GALNT7	2.67185
SLC27A6	2.66746
ABCA1	2.66627
HEATR5A	2.66551
ANK3	2.665
DTX2	2.66064
PNP	2.66027
NUPR1	2.65922
MDFIC	2.65482
GRPR	2.64942
ID1	2.64828
SEPT6	2.64787
IGSF9B	2.64553
BCAT1	2.64401
RCAN1	2.644
HBEGF	2.64115
TMEM59L	2.64088
ETS1	2.64021
FKBP5	2.63781
CSPG5	2.63523
MYH9	2.63448
ANO10	2.63324
TTC9	2.63211
RGS5	2.62918
CYLD	2.62794
CAPG	2.6216
GLT25D2	2.62107
CDKN1A	2.61867
COL1A1	2.61725
HAPLN3	2.61647
BICD1	2.6128
PHYHIPL	2.61261
FAM155A	2.61213
VWA1	2.60741
IFITM3	2.60502
GBE1	2.58855
CLMP	2.57913
AACS	2.57794
FOXP1	2.57646
NFATC1	2.57385
CREB3L2	2.5624
SLC12A7	2.55823
KIAA1598	2.55663
NAP1L3	2.54169
PLCB1	2.53828
TRAF5	2.53721
SMYD2	2.53676
IFRD1	2.53259
ADARB1	2.52467
DLG2	2.52402
OBFC2A	2.52296
DYNLT3	2.52287
NAV3	2.5213
EML4	2.52066
ARHGAP26	2.51749
FZD8	2.51518
BCL6	2.51229
SP100	2.51147
DNAJB4	2.509
BCL2L1	2.50879
MYO6	2.50723
RRAS	2.50479
BCAT2	2.50439
FOXP4	2.50291
SLC50A1	2.49816
ARHGEF10L	2.49539
TUBB6	2.49438
ABCC1	2.48969
RAPH1	2.48659
GFPT1	2.48627
TNFRSF11B	2.47694
ANKRD46	2.47379
XBP1	2.47365
PVRL3	2.47067
TMEM164	2.46545
GPER	2.46277
ZDHHC1	2.46003
DFNA5	2.45617
FAM176C	2.45606
CUL7	2.45157
PNPLA3	2.44149
CAPRIN2	2.43634
GPCPD1	2.43562
MYO1C	2.43434
SDC2	2.43375
C6orf223	2.4336
PRKCD	2.42555
BMP7	2.42499
ST3GAL5	2.42283
CCDC8	2.42081
ENTPD4	2.41897
TTC7A	2.41737
NAPB	2.41565
ZBTB47	2.41522
SCD5	2.41486
KCNT2	2.41141
HERPUD1	2.40989
SGK1	2.40879
USP25	2.40418
SLC1A5	2.40334
KHDRBS3	2.40106
DBNDD2	2.39776
CELF2	2.39553
BCAM	2.39456
FOXO1	2.39401
RGS11	2.394
TFPI	2.39056
SLC4A2	2.38829
AKAP2	2.37545
FAM70A	2.37534
H1F0	2.37245
PCDHGA10	2.37237
ENG	2.37121
HIVEP3	2.36736
PRKAA2	2.36387
PLEKHA1	2.36381
LGMN	2.36138
URB1	2.35946
RAB27A	2.3529
FZD5	2.35132
SYNC	2.34993
TPRG1L	2.34618
FADS3	2.34302
ACOX3	2.34049
CCND2	2.33787
APOBEC3C	2.33129
SDCCAG8	2.33124
SPHK1	2.32839
WIPI1	2.3258
AP2M1	2.32517
MFAP4	2.3244
TNFSF12	2.31828
ALDH9A1	2.31713
CC2D1B	2.31696
TMEM135	2.31648
KDELR3	2.31506
PLSCR3	2.31099
FTL	2.30886
ZFP36L1	2.30686
PHLPP1	2.30482
CYB5R1	2.30247
FBLIM1	2.3015
MYL12B	2.30146
TMEM214	2.29933
IBTK	2.29849
COL14A1	2.29779
HIPK3	2.29512
CHD5	2.29482
NUDT12	2.29383
CHST15	2.29224
INF2	2.29133
NDFIP2	2.28975
PCDH7	2.28959
EML2	2.28786
SSR3	2.28723
DGCR6	2.2845
SNTA1	2.28259
LPHN2	2.28061
TMEM47	2.28037
ANKRD52	2.27967
LEPRE1	2.2787
BEND7	2.27851
SLC48A1	2.27768
FAM89A	2.27574
SERF2	2.26888
PSEN2	2.266
C11orf63	2.26429
ISYNA1	2.26179
RNF19A	2.25839
NTRK2	2.25839
RHOU	2.25651
YIF1A	2.25517
SLC22A5	2.25146
TUBE1	2.24819
GRAMD2	2.24776
CDH11	2.24771
BZRAP1	2.24507
SLC35A3	2.2424
TTC35	2.24188
AKAP12	2.2413
CLN5	2.23685
KIF1C	2.23636
RGPD5	2.22967
B4GALT7	2.22799
JMJD4	2.2225
FBXL7	2.222
XYLT2	2.21941
RYR3	2.21744
SHC2	2.2162
SGK223	2.21592
LACTB	2.21585
PLEKHH2	2.21498
ZHX2	2.21369
CACNA1H	2.21086
BAIAP2	2.20957
WNT5B	2.20761
PTCHD4	2.20759
EPHX1	2.20535
TMEM55A	2.20534
KIAA0284	2.2043
BAG2	2.19675
COL4A6	2.19456
SRPR	2.1924
MAGEE1	2.19143
SKIL	2.19103
C9orf3	2.19056
TBC1D12	2.19038
MANSC1	2.18719
VAMP7	2.18683
SH3BGRL2	2.18553
FBLN1	2.18391
KIAA0930	2.18316
ERCC6	2.17763
GYG2	2.17345
SHC3	2.1729
TCEAL1	2.17269
TIMM17A	2.17257
SNX18	2.17213
BICC1	2.17174
GPR176	2.1701
DDAH1	2.16857
LMO7	2.16745
P4HA2	2.16563
NECAB3	2.16518
MACF1	2.16441
LZTR1	2.16422
DYNC1I1	2.16264
COL4A5	2.16208
TAX1BP3	2.16188
TTYH2	2.16084
OTX2	2.1592
RETSAT	2.15787
COG6	2.15771
BLCAP	2.15661
ANKS6	2.15605
CREB3L1	2.15393
SLC25A20	2.15392
FAXC	2.15328
MYC	2.15312
CSTB	2.15235
OBFC1	2.15151
SNX25	2.15118
MKNK1	2.1508
NOMO3	2.14883
RRM2B	2.14855
PRRG1	2.1482
ARFGAP3	2.14809
MORC4	2.14639
NSUN7	2.14637
HIBADH	2.14617
FAM122A	2.14614
EPB41L4B	2.14558
CREG1	2.14555
GPX3	2.14369
AMOTL2	2.14344
SLC35F2	2.14134
ABCA3	2.13985
ITGA7	2.1362
PDLIM5	2.13605
PRAF2	2.132
SLC4A5	2.13192
INPP5F	2.13136
DYNLT1	2.12919
MTHFD2	2.12705
HOMER2	2.12694
ITGB5	2.12576
BRP44	2.12475
C4orf34	2.1231
RASSF4	2.12293
ARL15	2.12024
KRT80	2.12019
PCDH18	2.11982
ABHD5	2.11911
DNAJC30	2.11853
TYRO3	2.11695
ZDHHC2	2.11676
LOC100132247	2.11288
CD99	2.11242
FBXO9	2.1117
MSRB2	2.11122
FSTL1	2.11098
C10orf118	2.1093
PLCD3	2.10629
PARD6G	2.10555
PAWR	2.10459
HIST1H2BK	2.10279
RAPGEFL1	2.10052
SNPH	2.09488
SRXN1	2.09365
ISOC1	2.09165
SIN3B	2.08727
CRIM1	2.08563
BNC2	2.08295
MFGE8	2.08278
ANTXR1	2.08265
UCP2	2.08212
FAM102B	2.08121
ERN1	2.0797
EHD3	2.07936
ATP6V0E1	2.07673
FEZ2	2.07507
WDFY1	2.07444
NOTCH2NL	2.07401
DENND2A	2.07335
CRYAB	2.07252
MYH14	2.07072
VSTM4	2.06975
AP4E1	2.06893
ZNF521	2.06843
GNAZ	2.06777
MAPK12	2.06463
TRIB3	2.06395
CDC14B	2.0638
CCDC90B	2.06344
SMARCD2	2.06217
PCYT2	2.05998
SYTL5	2.0531
ZNF365	2.0524
CROT	2.05197
AGFG2	2.0509
C3orf58	2.0492
FCGRT	2.04737
VPS13A	2.04633
CYFIP2	2.0458
MPZL1	2.04334
STC2	2.04327
MBIP	2.04271
ACTN1	2.0425
SLC39A14	2.04171
EMP1	2.041
DUSP7	2.03904
CCDC28A	2.03863
PBXIP1	2.03859
TRIM24	2.03779
COG1	2.03763
PGPEP1	2.03593
HTATIP2	2.03575
ARHGEF3	2.03555
SMTN	2.03282
PTPRJ	2.03251
ABHD14A	2.03124
OTUD1	2.02938
EXOC6B	2.0284
SLC25A16	2.02834
PKNOX2	2.02805
SAMHD1	2.02589
PITRM1	2.02565
ZHX3	2.02565
POLD4	2.02552
KDELC1	2.0235
B4GALNT3	2.02339
PHF17	2.02301
FAM174A	2.02219
PITPNM1	2.01872
IPO4	2.0183
CCDC107	2.01748
TPCN1	2.01659
MTR	2.01625
PTK2B	2.01604
CYP2U1	2.01476
SEC11C	2.01094
ABHD14B	2.01039
NEXN	2.00942
IQSEC2	2.0093
C6orf225	2.0078
CTC1	2.00759
SPRY2	2.0072
KIF16B	2.00666
ESYT1	2.00665
ARL1	2.004
SHB	2.0028
CTTN	2.00209
CLPTM1L	2.00086
SLC2A13	2.00078
GJA1	2.00024

## Sheet: Down 2 fold
	R88/C88
A2M	2.21543
AAAS	1.51064
AACS	0.387906
AADAT	1.60513
AAED1	0.606862
AAGAB	0.724459
AAK1	0.595503
AAMP	0.856221
AARS	0.999469
AARS2	1.02505
AARSD1	0.845049
AASDH	0.916454
AASDHPPT	0.986681
AASS	1.05707
AATF	1.10333
ABAT	0.959773
ABCA1	0.375056
ABCA2	0.989257
ABCA3	0.467323
ABCA4	0.179344
ABCA7	0.794115
ABCA8	0.0811536
ABCB1	1.50755
ABCB10	0.797253
ABCB6	0.754486
ABCB7	0.845256
ABCB8	0.908834
ABCB9	1.04133
ABCC1	0.401657
ABCC10	0.571166
ABCC3	1.24033
ABCC4	0.628436
ABCC5	0.779677
ABCC9	0.967442
ABCD1	0.372551
ABCD3	1.05007
ABCD4	0.812296
ABCE1	0.849848
ABCF1	1.11439
ABCF2	0.820071
ABCF3	0.658392
ABHD10	0.839437
ABHD11	0.698112
ABHD12	0.954627
ABHD13	0.940198
ABHD14A	0.492309
ABHD14B	0.497416
ABHD15	1.12981
ABHD16A	0.929611
ABHD2	0.552454
ABHD3	2.75469
ABHD4	1.27152
ABHD5	0.471896
ABHD6	1.54579
ABHD8	0.898411
ABI1	1.25396
ABI2	1.03923
ABL1	0.760668
ABL2	0.886541
ABLIM1	3.573
ABR	0.617183
ABRACL	0.756446
ABT1	0.998241
ABTB1	0.671815
ABTB2	0.799473
ACAA1	0.798974
ACAA2	1.28472
ACACA	1.45951
ACACB	0.822546
ACAD10	0.711745
ACAD11	0.575519
ACAD8	0.77459
ACAD9	0.704923
ACADM	0.95037
ACADSB	0.810562
ACADVL	1.21396
ACAN	0.904999
ACAP2	1.04213
ACAP3	1.24928
ACAT1	1.30169
ACAT2	1.09891
ACBD3	0.586561
ACBD5	1.27578
ACBD6	1.06848
ACBD7	2.17712
ACD	1.51967
ACER3	0.995452
ACHE	2.29056
ACIN1	1.52462
ACLY	0.613315
ACN9	0.733049
ACO1	0.699885
ACO2	0.72665
ACOT1	0.863771
ACOT13	1.25047
ACOT2	0.929812
ACOT7	0.780881
ACOT8	0.691819
ACOT9	0.769136
ACOX1	0.927234
ACOX2	0.362302
ACOX3	0.42726
ACP1	1.03805
ACP2	0.693011
ACP6	0.705852
ACPL2	0.98192
ACSF2	0.702239
ACSF3	0.825378
ACSL1	4.36308
ACSL3	0.759312
ACSL4	0.187422
ACSS1	4.47917
ACSS2	1.25937
ACSS3	1.23681
ACTA2	0.20472
ACTB	0.539416
ACTC1	0.0370154
ACTG1	0.62141
ACTL6A	1.64232
ACTN1	0.489596
ACTN4	0.529022
ACTR10	0.781928
ACTR1A	0.862265
ACTR1B	0.638896
ACTR2	0.763465
ACTR3	0.921789
ACTR3B	1.89648
ACTR5	1.7403
ACTR6	1.00022
ACTR8	0.744607
ACVR1	0.930225
ACVR1B	1.19921
ACVR2A	1.35413
ACVR2B	1.45543
ACY1	0.735256
ACYP1	0.958034
ACYP2	1.66036
ADAL	0.756944
ADAM10	1.38359
ADAM12	1.13602
ADAM15	0.609856
ADAM17	0.958907
ADAM19	0.321638
ADAM22	2.92518
ADAM23	1.29931
ADAM9	0.913949
ADAMTS1	0.590956
ADAMTS10	1.025
ADAMTS12	1.01624
ADAMTS14	0.730123
ADAMTS15	4.16199
ADAMTS16	2.08003
ADAMTS18	45.4088
ADAMTS3	3.54352
ADAMTS4	1.26542
ADAMTS7	1.54458
ADAMTS9	1.21868
ADAMTSL1	1.2798
ADAR	1.27307
ADARB1	0.396092
ADAT1	0.98191
ADAT2	1.2538
ADC	1.61221
ADCK1	0.790077
ADCK2	0.612141
ADCK3	0.571278
ADCK4	1.31876
ADCY1	2.35624
ADCY2	4.36268
ADCY3	1.67287
ADCY5	2.19395
ADCY6	1.24727
ADCY7	1.02221
ADCY8	33.5267
ADCY9	1.35966
ADD1	1.0451
ADD2	3.65007
ADD3	4.20771
ADH5	0.775271
ADI1	0.791428
ADIPOR1	0.699898
ADIPOR2	1.59198
ADK	1.77615
ADM	1.77291
ADM2	0.294435
ADNP	1.23646
ADNP2	1.31226
ADO	0.898885
ADORA1	1.24798
ADORA2B	0.988854
ADPGK	0.932421
ADPRHL2	0.84092
ADRA1A	3.74748
ADRB1	0.996309
ADRB2	0.932929
ADRBK1	0.863508
ADRBK2	2.5301
ADRM1	1.09534
ADSL	0.859147
ADSS	0.662424
AEBP1	1.16491
AEBP2	0.836372
AEN	1.00162
AES	0.743443
AFAP1	1.00005
AFF1	0.904554
AFF2	1.64684
AFF3	1.12415
AFF4	1.09817
AFG3L2	1.00225
AFMID	1.23737
AFTPH	0.713133
AGA	1.33049
AGAP1	1.1369
AGAP2	2.59034
AGAP3	0.366266
AGAP6	0.836571
AGBL5	0.777488
AGFG1	0.844014
AGFG2	0.487591
AGGF1	0.995377
AGK	0.905268
AGL	0.874878
AGPAT1	1.11039
AGPAT2	0.929282
AGPAT3	0.791937
AGPAT4	1.25887
AGPAT5	0.619454
AGPAT6	1.11028
AGPAT9	14.4459
AGPS	0.799777
AGRN	1.28183
AGT	3.3264
AGTPBP1	0.716358
AGTRAP	0.346503
AGXT2L2	1.04688
AHCTF1	1.02603
AHCY	0.931454
AHCYL1	0.59354
AHCYL2	0.693185
AHDC1	1.34234
AHI1	1.05965
AHNAK	1.34008
AHNAK2	0.306544
AHR	1.25653
AHRR	0.953027
AHSA1	1.27151
AHSA2	0.97998
AIDA	1.0337
AIF1L	4.0217
AIFM1	1.15301
AIFM2	0.218088
AIG1	1.15392
AIMP1	0.707511
AIMP2	0.747836
AIP	1.14249
AJAP1	69.026
AJUBA	1.02822
AK1	0.94791
AK2	0.88011
AK3	0.655595
AK4	0.669426
AK5	16.1761
AKAP1	2.5121
AKAP10	0.907489
AKAP11	0.787485
AKAP12	0.44617
AKAP13	1.10016
AKAP17A	0.644908
AKAP2	0.420972
AKAP5	1.13409
AKAP6	3.50189
AKAP7	0.859346
AKAP8	1.26239
AKAP8L	1.4445
AKAP9	0.997669
AKIP1	0.94928
AKIRIN1	1.31505
AKIRIN2	1.21843
AKNA	0.58443
AKR1A1	0.547591
AKR1B1	0.853947
AKR7A2	0.903971
AKT1	1.03237
AKT1S1	1.10059
AKT2	0.784589
AKT3	0.574342
AKTIP	0.630095
ALAD	0.926001
ALAS1	0.872242
ALCAM	0.978697
ALDH16A1	1.52967
ALDH18A1	0.532645
ALDH1A3	2.98767
ALDH1B1	0.925578
ALDH1L2	0.148703
ALDH2	0.602858
ALDH3A2	1.03791
ALDH3B1	0.620133
ALDH4A1	0.25331
ALDH5A1	1.29221
ALDH6A1	0.864734
ALDH7A1	1.40556
ALDH9A1	0.431569
ALDOA	0.790905
ALDOC	0.253571
ALG1	0.664206
ALG10	1.16405
ALG10B	1.85999
ALG11	0.981492
ALG12	0.703725
ALG13	0.921331
ALG14	0.752332
ALG2	0.580581
ALG3	0.670437
ALG5	0.664449
ALG6	0.885029
ALG8	0.966775
ALG9	1.17518
ALK	17.763
ALKBH1	1.19565
ALKBH2	1.15674
ALKBH3	0.703615
ALKBH4	1.15103
ALKBH5	0.6109
ALKBH7	0.76948
ALKBH8	1.18299
ALMS1	0.97672
ALPK1	1.60149
ALPK2	2.41929
ALPL	3.50425
ALS2	1.03295
ALS2CL	1.62194
ALS2CR8	0.802546
ALYREF	1.37407
AMACR	0.787552
AMBRA1	1.15141
AMD1	0.964617
AMFR	0.543714
AMIGO2	0.967159
AMIGO3	1.06925
AMMECR1	0.643251
AMMECR1L	0.889896
AMN1	0.815987
AMOT	2.44461
AMOTL1	1.05142
AMOTL2	0.46654
AMPD2	0.709341
AMPH	2.90477
AMT	0.677214
AMZ2	0.856569
ANAPC1	1.06637
ANAPC10	0.818997
ANAPC11	0.970252
ANAPC13	0.76846
ANAPC16	0.938763
ANAPC2	0.873867
ANAPC4	0.842918
ANAPC5	1.17658
ANAPC7	0.739779
ANGEL1	0.884933
ANGEL2	1.27448
ANGPT2	1.7747
ANGPTL2	0.854036
ANGPTL4	0.565951
ANK1	3.97673
ANK2	1.76484
ANK3	0.375234
ANKDD1A	1.26757
ANKFN1	3.83734
ANKFY1	0.9681
ANKH	0.949391
ANKHD1	1.86249
ANKHD1-EIF4EBP3	0.785858
ANKIB1	0.683288
ANKLE2	1.07186
ANKMY2	0.84109
ANKRA2	0.764923
ANKRD1	0.131096
ANKRD10	1.50699
ANKRD11	1.3731
ANKRD12	1.23651
ANKRD13A	0.363923
ANKRD13B	1.36347
ANKRD13C	1.61425
ANKRD13D	0.539203
ANKRD16	1.33668
ANKRD17	0.996635
ANKRD26	0.83549
ANKRD27	0.886769
ANKRD28	1.00287
ANKRD32	2.07867
ANKRD33B	0.34467
ANKRD34B	11.6347
ANKRD36	1.31633
ANKRD36B	1.25242
ANKRD40	1.38723
ANKRD42	0.517705
ANKRD44	0.959097
ANKRD45	2.40399
ANKRD46	0.404238
ANKRD49	1.28462
ANKRD50	0.873177
ANKRD52	0.438661
ANKRD54	1.07511
ANKRD6	0.301567
ANKS1A	1.37527
ANKS1B	0.26103
ANKS3	0.8936
ANKS6	0.463811
ANKZF1	1.08935
ANLN	1.12633
ANO1	0.218155
ANO10	0.379761
ANO4	3.13739
ANO6	0.591354
ANO8	0.869472
ANP32A	1.56646
ANP32B	1.20487
ANP32E	1.40884
ANTXR1	0.480158
ANTXR2	1.3093
ANXA1	1.07619
ANXA11	0.23648
ANXA2	0.760294
ANXA4	0.540935
ANXA5	1.27014
ANXA6	0.918992
ANXA7	0.731235
AP1AR	0.93474
AP1B1	0.723821
AP1G1	0.842573
AP1G2	1.57884
AP1M1	0.708388
AP1S1	0.949127
AP1S2	1.51715
AP1S3	0.502492
AP2A1	0.938951
AP2A2	0.720417
AP2B1	0.894021
AP2M1	0.430076
AP2S1	0.695451
AP3B1	0.844905
AP3B2	2.85089
AP3D1	0.917506
AP3M1	1.34637
AP3M2	0.943101
AP3S1	0.856065
AP3S2	0.910382
AP4B1	0.631538
AP4E1	0.483342
AP4M1	0.768896
AP4S1	1.25984
AP5B1	0.734569
AP5M1	1.23055
AP5S1	0.764928
AP5Z1	0.873033
APAF1	1.51415
APBA1	2.40555
APBA2	0.737067
APBB1	0.984156
APBB2	0.522396
APC	0.777942
APC2	1.71481
APCDD1	3.12973
APEH	0.772911
APEX1	0.706126
APEX2	0.811201
APH1A	1.26913
APH1B	0.794581
API5	1.02391
APIP	1.19411
APITD1	1.05182
APLP1	0.93247
APLP2	0.815022
APOA1BP	0.981214
APOBEC3B	1.10095
APOBEC3C	0.428948
APOBEC3F	0.631155
APOE	1.10413
APOL2	1.18647
APOL4	1.74989
APOL6	1.05375
APOLD1	2.46106
APOO	1.50938
APOOL	0.874805
APOPT1	1.14032
APP	1.20113
APPBP2	1.17002
APPL1	0.929993
APPL2	1.10501
APRT	1.15603
APTX	1.11411
AQP1	2.44795
AQP4	3.41682
AQR	1.00048
AR	2.31024
ARAF	0.895298
ARAP1	0.597326
ARAP2	4.78404
ARCN1	0.874178
ARF1	0.629013
ARF3	1.06326
ARF4	0.618648
ARF5	1.12171
ARF6	0.62456
ARFGAP1	0.551954
ARFGAP2	0.654157
ARFGAP3	0.465529
ARFGEF1	1.17458
ARFGEF2	0.764976
ARFIP1	0.801185
ARFIP2	0.624556
ARFRP1	0.603807
ARG2	0.624861
ARGLU1	1.23283
ARHGAP1	0.517014
ARHGAP10	0.935639
ARHGAP11A	2.52683
ARHGAP12	1.30688
ARHGAP17	1.09534
ARHGAP18	0.51836
ARHGAP19	1.917
ARHGAP21	1.16895
ARHGAP22	0.955817
ARHGAP23	1.42845
ARHGAP24	4.83589
ARHGAP26	0.397221
ARHGAP28	2.97925
ARHGAP29	0.336989
ARHGAP31	1.47055
ARHGAP32	1.02221
ARHGAP33	2.39537
ARHGAP35	1.36908
ARHGAP39	1.44012
ARHGAP42	0.903563
ARHGAP5	1.37977
ARHGDIA	0.923636
ARHGEF1	0.729539
ARHGEF10	1.91593
ARHGEF10L	0.400739
ARHGEF11	0.815623
ARHGEF12	1.12862
ARHGEF17	0.850478
ARHGEF18	1.69927
ARHGEF19	0.921842
ARHGEF2	1.17189
ARHGEF25	1.76998
ARHGEF26	2.35164
ARHGEF3	0.491268
ARHGEF37	0.340237
ARHGEF4	0.144933
ARHGEF40	0.71162
ARHGEF6	2.32311
ARHGEF7	1.1174
ARHGEF9	1.30275
ARID1A	0.971795
ARID1B	1.19582
ARID2	1.13174
ARID4A	1.29695
ARID4B	1.10683
ARID5A	7.33756
ARID5B	1.22757
ARIH1	0.836914
ARIH2	1.1392
ARL1	0.499002
ARL10	1.09858
ARL13B	0.889996
ARL15	0.471645
ARL16	0.981922
ARL17A	0.896628
ARL2	0.889876
ARL2BP	0.596926
ARL3	0.899406
ARL4A	0.242266
ARL4C	1.30351
ARL4D	1.3998
ARL5A	0.937745
ARL5B	1.55152
ARL6IP1	1.24861
ARL6IP4	0.775155
ARL6IP5	1.35732
ARL6IP6	2.77185
ARL8A	1.0531
ARL8B	1.50481
ARMC1	0.963023
ARMC10	0.768122
ARMC2	1.04629
ARMC5	1.23153
ARMC6	0.913627
ARMC7	0.976514
ARMC8	0.852301
ARMC9	0.62631
ARMCX1	0.803986
ARMCX2	0.777402
ARMCX3	0.936467
ARMCX4	0.82163
ARMCX5	0.793838
ARMCX5-GPRASP2	0.774772
ARMCX6	0.975931
ARNT	0.881676
ARNT2	0.512901
ARNTL	2.27455
ARNTL2	0.214036
ARPC1A	1.10077
ARPC1B	0.732262
ARPC2	0.664863
ARPC3	0.700323
ARPC4	0.991442
ARPC4-TTLL3	0.772657
ARPC5	0.658414
ARPC5L	1.01163
ARPP19	1.16788
ARRB2	1.48247
ARRDC1	0.779948
ARRDC3	1.66868
ARRDC4	4.60193
ARSA	0.754918
ARSB	0.691113
ARSD	0.805277
ARSJ	0.190162
ARSK	0.869703
ARV1	0.838709
ARVCF	0.803087
ARX	18.556
AS3MT	0.982775
ASAH1	0.501955
ASAP1	1.54073
ASAP2	1.30894
ASAP3	0.976245
ASB1	0.78104
ASB13	1.1083
ASB3	1.22809
ASB6	1.06374
ASB7	1.03518
ASB8	0.763884
ASCC1	0.948945
ASCC2	0.856395
ASCC3	0.527898
ASCL1	1.87361
ASF1A	1.36736
ASF1B	2.71288
ASH1L	1.12284
ASH2L	0.771108
ASIC1	0.850076
ASL	0.939458
ASMTL	1.01918
ASNA1	0.955483
ASNS	0.334625
ASNSD1	0.921064
ASPH	2.13741
ASPM	2.97417
ASPSCR1	1.1419
ASRGL1	1.63079
ASS1	1.13376
ASTE1	1.08097
ASTN2	0.927674
ASUN	1.02646
ASXL1	1.06184
ASXL2	1.18282
ATAD1	0.786045
ATAD2	2.60104
ATAD2B	1.09533
ATAD3A	0.996571
ATAD3B	1.68846
ATAD5	3.92006
ATAT1	1.39824
ATCAY	1.29746
ATE1	0.616429
ATF1	0.716685
ATF2	1.21544
ATF3	5.02716
ATF4	1.02882
ATF5	1.05058
ATF6	0.832652
ATF6B	0.650642
ATF7	1.09936
ATF7IP	1.21025
ATG10	0.996657
ATG12	1.55923
ATG13	0.90952
ATG14	0.954818
ATG16L1	0.882773
ATG2A	0.653181
ATG2B	0.786498
ATG3	1.0035
ATG4A	0.913919
ATG4B	1.09042
ATG4C	1.07692
ATG4D	0.999826
ATG5	1.23691
ATG7	0.834988
ATG9A	0.752624
ATHL1	1.32491
ATIC	0.767145
ATL1	0.980478
ATL2	1.99741
ATL3	1.04099
ATM	1.01965
ATMIN	1.25302
ATN1	0.95565
ATOH8	7.01742
ATOX1	0.92049
ATP10A	0.314755
ATP10B	34.4753
ATP10D	1.21292
ATP11A	0.26383
ATP11B	0.843683
ATP11C	0.329914
ATP13A1	0.707814
ATP13A2	0.748068
ATP13A3	0.582017
ATP1A1	0.695661
ATP1A2	0.979966
ATP1B1	2.3852
ATP1B2	0.739452
ATP1B3	0.879591
ATP2A2	2.05804
ATP2B1	1.07863
ATP2B4	0.772376
ATP2C1	0.8969
ATP5A1	1.11648
ATP5B	1.06873
ATP5C1	1.1163
ATP5D	1.01725
ATP5E	0.852166
ATP5F1	0.904913
ATP5G1	1.04647
ATP5G2	1.13189
ATP5G3	0.930697
ATP5H	0.860376
ATP5I	0.919801
ATP5J	0.986246
ATP5J2	0.814167
ATP5J2-PTCD1	1.23247
ATP5L	0.892699
ATP5O	1.12418
ATP5S	1.05995
ATP5SL	1.2024
ATP6AP1	0.62447
ATP6AP2	0.801131
ATP6V0A1	0.770649
ATP6V0A2	0.910035
ATP6V0B	0.698487
ATP6V0C	0.953225
ATP6V0D1	0.792669
ATP6V0E1	0.481526
ATP6V0E2	0.883133
ATP6V1A	0.766796
ATP6V1B2	0.691566
ATP6V1C1	1.99418
ATP6V1D	0.645576
ATP6V1E1	0.880804
ATP6V1F	0.633413
ATP6V1G1	0.88368
ATP6V1G2	0.814285
ATP6V1H	0.727562
ATP7A	0.625681
ATP7B	0.691906
ATP8B1	0.343776
ATP8B2	0.96207
ATP9A	0.843932
ATP9B	0.797374
ATPAF1	0.722842
ATPAF2	0.621718
ATPBD4	0.581212
ATPIF1	0.937127
ATR	0.627591
ATRIP	1.1586
ATRN	1.15445
ATRNL1	0.541105
ATRX	1.15931
ATXN1	1.60933
ATXN10	0.76753
ATXN1L	1.01813
ATXN2	0.93571
ATXN2L	1.33576
ATXN3	0.98935
ATXN7	2.34216
ATXN7L1	1.97018
ATXN7L2	1.18971
ATXN7L3	1.21071
ATXN7L3B	1.00079
AUP1	0.851169
AURKA	2.19002
AURKAIP1	0.918671
AURKB	2.54602
AUTS2	3.06572
AVEN	0.505245
AVIL	4.88493
AVL9	1.86624
AXIN1	1.17466
AXIN2	0.860021
AXL	0.54854
AZI1	1.14669
AZI2	0.889052
AZIN1	1.93349
B2M	1.76199
B3GALNT1	0.166668
B3GALNT2	1.03176
B3GALT1	2.63823
B3GALT5	3.6223
B3GALT6	1.24287
B3GALTL	1.74487
B3GAT1	0.252926
B3GAT3	1.17889
B3GNT1	0.978533
B3GNT2	1.16684
B3GNT5	0.932711
B3GNT9	0.694567
B4GALNT1	2.63503
B4GALNT3	0.49422
B4GALNT4	3.72103
B4GALT1	0.556629
B4GALT2	0.852561
B4GALT3	0.94346
B4GALT4	1.15772
B4GALT5	2.38172
B4GALT6	1.37039
B4GALT7	0.448836
B7H6	1.14287
B9D1	0.726695
BAALC	4.9016
BABAM1	0.863639
BACE1	0.576008
BACE2	0.13408
BACH1	0.969247
BACH2	1.61657
BAD	0.925095
BAG1	0.773478
BAG2	0.455218
BAG3	0.504832
BAG4	0.894423
BAG5	0.938189
BAG6	1.00488
BAHCC1	1.93891
BAHD1	0.772319
BAI2	1.97612
BAIAP2	0.452578
BAK1	0.562617
BAMBI	3.10059
BANF1	0.915226
BANP	1.21236
BAP1	1.16037
BARD1	1.84064
BASP1	0.958737
BAX	0.526394
BAZ1A	1.56233
BAZ1B	1.71114
BAZ2A	1.05468
BAZ2B	1.11862
BBC3	1.36732
BBIP1	1.08821
BBS1	0.663957
BBS10	0.965449
BBS12	0.693864
BBS2	0.735365
BBS4	0.876997
BBS5	0.976102
BBS7	0.645054
BBS9	0.728169
BBX	1.11985
BCAM	0.417613
BCAP29	1.0551
BCAP31	0.500068
BCAR1	1.16899
BCAR3	1.32161
BCAS2	0.751554
BCAS3	0.570486
BCAT1	0.378214
BCAT2	0.399299
BCCIP	1.17758
BCDIN3D	0.951198
BCHE	2.18392
BCKDHA	0.811563
BCKDHB	0.663035
BCKDK	0.723282
BCL10	1.22229
BCL2	1.59289
BCL2L1	0.398598
BCL2L11	1.21063
BCL2L12	1.09211
BCL2L13	1.05483
BCL2L2	1.43261
BCL2L2-PABPN1	1.33455
BCL6	0.398043
BCL7A	1.22098
BCL7B	0.890401
BCL7C	1.16817
BCL9	2.15334
BCL9L	1.17141
BCLAF1	1.10815
BCOR	0.764767
BCORL1	0.960585
BCR	0.813269
BCS1L	0.879655
BDH2	0.99648
BDNF	0.190815
BDP1	1.08403
BECN1	0.582817
BEGAIN	7.51891
BEND3	1.37381
BEND6	2.98528
BEND7	0.438884
BET1	0.545486
BET1L	0.523814
BEX1	3.17502
BEX4	0.681687
BFAR	1.00658
BGN	6.84308
BHLHB9	1.11255
BHLHE40	2.05173
BICC1	0.46046
BICD1	0.382731
BICD2	0.724939
BID	1.05492
BIN1	0.923689
BIN3	1.20591
BIRC2	1.24719
BIRC5	2.31955
BIRC6	0.879374
BIVM	0.526742
BIVM-ERCC5	0.680706
BLCAP	0.46369
BLM	3.53846
BLMH	1.30663
BLOC1S1	1.08199
BLOC1S2	0.688591
BLOC1S3	0.879182
BLVRA	1.00449
BLVRB	0.815684
BLZF1	0.779738
BMF	1.14111
BMI1	0.707504
BMP1	0.515996
BMP2	6.04088
BMP2K	0.771957
BMP7	0.412373
BMPR1A	1.09028
BMPR1B	0.819608
BMPR2	0.823139
BMS1	0.893088
BNC2	0.480089
BNIP1	0.927429
BNIP2	0.839684
BNIP3	0.902012
BNIP3L	1.05654
BOC	2.58802
BOD1	1.00355
BOD1L	0.919391
BOK	1.11719
BOLA2	1.06568
BOLA2B	1.06568
BOLA3	0.660347
BOP1	0.806779
BORA	2.22334
BPGM	0.969792
BPHL	0.934207
BPNT1	0.767708
BPTF	1.14541
BRAF	1.21797
BRAP	0.984915
BRAT1	0.970835
BRCA1	4.42305
BRCA2	3.10797
BRCC3	1.27967
BRD1	1.27964
BRD2	1.01898
BRD3	1.46317
BRD4	1.72676
BRD7	1.2433
BRD8	1.49384
BRD9	0.692283
BRE	0.724853
BRF1	0.960312
BRF2	0.729572
BRI3	1.19003
BRI3BP	1.70488
BRIP1	2.7845
BRIX1	1.0554
BRK1	0.912254
BRMS1	1.25671
BRMS1L	0.934959
BROX	1.16662
BRP44	0.470643
BRP44L	0.597285
BRPF1	1.13168
BRPF3	1.06072
BRSK1	0.830554
BRWD1	1.08854
BRWD3	1.1175
BSCL2	0.673533
BSDC1	0.900262
BSG	0.69929
BSN	1.92629
BTAF1	1.38975
BTBD1	0.731837
BTBD10	0.612035
BTBD11	0.69056
BTBD2	1.30713
BTBD3	2.41176
BTBD6	0.802954
BTBD7	1.01893
BTBD9	0.654228
BTD	0.866748
BTF3	1.20472
BTF3L4	0.758845
BTG1	2.59431
BTG2	0.660387
BTG3	0.960274
BTN2A1	0.826718
BTN2A2	0.884083
BTN3A1	2.04578
BTN3A2	3.7116
BTN3A3	2.91612
BTRC	0.916702
BUB1	2.3725
BUB1B	2.94037
BUB3	1.40911
BUD13	1.35602
BUD31	0.950584
BVES	1.45966
BYSL	0.754727
BZRAP1	0.44542
BZW1	1.22819
BZW2	0.980403
C10orf114	0.937362
C10orf118	0.474091
C10orf12	0.8744
C10orf125	2.51638
C10orf137	1.12083
C10orf140	1.50653
C10orf2	1.1878
C10orf26	0.748826
C10orf28	1.28574
C10orf32	0.967185
C10orf46	0.890401
C10orf47	0.909075
C10orf57	0.751206
C10orf76	0.784353
C10orf88	0.826413
C11orf1	1.04934
C11orf10	1.0458
C11orf2	0.928361
C11orf24	0.579724
C11orf30	1.06085
C11orf31	1.15304
C11orf41	0.874578
C11orf46	0.56686
C11orf48	0.963509
C11orf49	0.985049
C11orf51	1.05806
C11orf54	1.17511
C11orf57	0.993312
C11orf58	1.01696
C11orf63	0.441639
C11orf67	1.0163
C11orf68	0.631846
C11orf73	1.06635
C11orf74	0.850974
C11orf80	1.01173
C11orf82	2.73085
C11orf83	1.32375
C11orf84	1.91655
C11orf87	11.7225
C11orf95	1.51093
C11orf96	9.5058
C12orf10	0.81154
C12orf23	0.674524
C12orf29	0.882927
C12orf32	1.7142
C12orf34	5.20915
C12orf35	1.39104
C12orf4	0.798578
C12orf43	0.777557
C12orf44	0.825577
C12orf45	1.19059
C12orf49	0.879592
C12orf5	0.947513
C12orf51	0.7207
C12orf52	0.742935
C12orf53	0.790695
C12orf57	0.799598
C12orf65	1.17884
C12orf73	0.642285
C12orf75	1.93928
C12orf76	0.969002
C14orf1	0.788484
C14orf101	0.926439
C14orf102	1.06745
C14orf109	0.865047
C14orf118	1.00986
C14orf119	0.926725
C14orf126	0.55001
C14orf129	0.912475
C14orf132	1.18845
C14orf133	0.623412
C14orf135	1.04719
C14orf142	1.26432
C14orf149	1.93638
C14orf159	0.637178
C14orf166	0.797998
C14orf169	0.817779
C14orf2	1.12633
C14orf21	0.837977
C14orf37	0.860888
C14orf43	1.0299
C14orf45	0.673379
C14orf49	3.59322
C14orf79	0.719806
C14orf93	1.30001
C15orf23	1.16699
C15orf24	0.636021
C15orf29	0.840139
C15orf38	1.507
C15orf38-AP3S2	2.37715
C15orf39	1.19675
C15orf40	0.997762
C15orf41	0.917409
C15orf42	4.20119
C15orf44	1.03634
C15orf52	0.32795
C15orf57	0.993842
C15orf59	1.31518
C15orf63	0.770032
C16orf13	0.947634
C16orf42	0.845185
C16orf45	1.092
C16orf46	2.2458
C16orf48	1.28259
C16orf5	0.703478
C16orf52	0.977322
C16orf53	0.83916
C16orf55	1.21351
C16orf57	0.740966
C16orf58	0.671479
C16orf59	2.51691
C16orf62	0.920353
C16orf7	0.565128
C16orf70	0.847848
C16orf72	1.0823
C16orf74	1.34112
C16orf80	0.867159
C16orf87	0.84753
C16orf88	1.12692
C17orf101	1.07628
C17orf103	1.15491
C17orf39	0.664332
C17orf48	0.238417
C17orf49	1.1479
C17orf53	2.67863
C17orf56	0.991299
C17orf58	1.05081
C17orf61	1.37874
C17orf62	1.10806
C17orf63	1.08104
C17orf65	0.869071
C17orf70	0.570588
C17orf75	0.976467
C17orf79	0.713949
C17orf80	0.996466
C17orf81	1.25614
C17orf85	0.716448
C17orf89	0.62046
C17orf96	2.68611
C18orf1	0.531814
C18orf21	1.06327
C18orf25	0.79666
C18orf32	1.278
C18orf54	2.17471
C18orf8	0.88584
C19orf10	0.797902
C19orf12	1.08412
C19orf24	0.902792
C19orf25	1.03827
C19orf26	1.05972
C19orf29	1.06241
C19orf42	1.26898
C19orf43	1.11981
C19orf44	1.13304
C19orf47	1.21659
C19orf48	1.28765
C19orf52	1.1302
C19orf53	0.684747
C19orf54	0.995584
C19orf55	1.04991
C19orf57	5.16848
C19orf6	0.878871
C19orf63	0.762108
C19orf66	0.59768
C19orf70	0.790588
C19orf79	0.913259
C1D	0.826252
C1GALT1	1.36515
C1GALT1C1	0.694219
C1orf106	2.66514
C1orf109	1.13336
C1orf112	2.65448
C1orf114	1.06581
C1orf122	0.726851
C1orf123	0.736136
C1orf124	1.02971
C1orf131	0.971324
C1orf135	2.47348
C1orf144	0.885342
C1orf151-NBL1	2.0556
C1orf159	1.72523
C1orf174	1.39917
C1orf187	0.525533
C1orf198	0.877122
C1orf201	1.06628
C1orf21	0.868151
C1orf212	0.812247
C1orf216	1.16926
C1orf226	0.636038
C1orf233	1.51605
C1orf27	1.019
C1orf31	0.911241
C1orf35	1.31056
C1orf43	0.91956
C1orf50	0.548774
C1orf51	1.22225
C1orf52	1.22885
C1orf54	1.57206
C1orf55	1.06165
C1orf56	0.887795
C1orf61	5.48126
C1orf63	1.82066
C1orf85	0.807999
C1orf86	0.694054
C1orf88	0.332603
C1orf9	1.23729
C1orf95	4.53175
C1orf96	1.23385
C1QBP	0.792991
C1QL1	1.39607
C1QTNF1	7.75482
C1QTNF5	0.370856
C1QTNF6	2.28373
C1R	2.71979
C1RL	1.11047
C1S	1.7013
C20orf11	0.972322
C20orf111	1.13672
C20orf112	0.851907
C20orf194	1.00617
C20orf20	1.18525
C20orf24	0.660917
C20orf27	1.30844
C20orf3	1.58061
C20orf4	0.875415
C20orf43	0.798938
C20orf7	1.02095
C20orf72	1.67644
C20orf96	1.63018
C21orf2	1.59992
C21orf33	0.852325
C21orf56	0.950595
C21orf58	2.1992
C21orf59	0.835693
C21orf62	0.821354
C21orf91	1.99354
C22orf13	1.54057
C22orf23	0.921189
C22orf25	0.618587
C22orf28	0.979436
C22orf29	0.98813
C22orf32	1.0854
C22orf39	0.624433
C22orf40	0.670854
C22orf46	1.00974
C2CD2	0.307696
C2CD2L	0.713276
C2CD3	1.06499
C2orf18	0.914471
C2orf28	1.06536
C2orf29	0.730526
C2orf42	0.962456
C2orf43	1.2912
C2orf44	1.17494
C2orf47	0.939644
C2orf49	1.11838
C2orf56	0.862389
C2orf63	0.736776
C2orf68	1.27365
C2orf69	1.32688
C2orf72	1.75125
C2orf76	0.88369
C2orf81	1.12455
C3orf14	1.91338
C3orf17	0.992181
C3orf18	0.87211
C3orf19	0.851464
C3orf23	1.14575
C3orf26	1.04928
C3orf37	0.907392
C3orf38	1.08015
C3orf39	0.37186
C3orf58	0.487996
C3orf62	1.35665
C3orf64	0.619423
C3orf70	1.06706
C3orf75	0.730063
C4A	3.08948
C4B	3.43472
C4orf19	8.74504
C4orf21	2.94421
C4orf27	1.09563
C4orf29	0.994382
C4orf3	0.68035
C4orf34	0.471008
C4orf46	1.65092
C4orf52	0.931772
C5	1.61208
C5orf15	0.821366
C5orf22	0.753397
C5orf24	0.9434
C5orf25	1.13206
C5orf28	0.521246
C5orf30	0.83705
C5orf34	1.92713
C5orf4	0.949858
C5orf42	0.741555
C5orf43	0.862176
C5orf44	0.738574
C5orf45	0.936051
C5orf51	1.10481
C5orf54	1.9621
C5orf62	0.683971
C6orf1	0.87894
C6orf106	0.943303
C6orf108	0.89706
C6orf120	1.47241
C6orf130	1.45565
C6orf136	0.876708
C6orf141	8.86413
C6orf162	1.19258
C6orf170	1.01676
C6orf203	0.824873
C6orf211	1.0046
C6orf223	0.410914
C6orf225	0.498057
C6orf228	1.43269
C6orf47	1.09294
C6orf48	0.841145
C6orf62	0.883728
C6orf70	0.5937
C6orf72	0.783868
C6orf89	0.686904
C7orf23	0.83656
C7orf25	0.824699
C7orf26	1.1528
C7orf31	1.26754
C7orf41	0.584824
C7orf42	1.04295
C7orf43	0.738441
C7orf44	1.24763
C7orf49	0.932046
C7orf50	0.926341
C7orf59	0.813446
C7orf60	1.11187
C7orf73	0.502039
C8orf33	0.897685
C8orf37	1.12528
C8orf38	0.958772
C8orf40	0.949005
C8orf42	0.658424
C8orf44-SGK3	0.650689
C8orf58	0.738423
C8orf59	1.22736
C8orf76	0.930248
C8orf82	0.841301
C8orf83	0.920827
C9orf100	1.16401
C9orf102	0.805497
C9orf114	0.845723
C9orf116	1.06728
C9orf123	0.826299
C9orf125	0.73542
C9orf142	0.828003
C9orf156	0.959917
C9orf16	0.82929
C9orf3	0.456504
C9orf37	1.30569
C9orf40	0.828083
C9orf41	0.619849
C9orf46	0.662474
C9orf69	1.14407
C9orf72	3.38542
C9orf78	0.965447
C9orf80	0.863544
C9orf82	0.72989
C9orf85	1.16662
C9orf86	1.15789
C9orf89	0.730474
C9orf91	0.980986
CA11	0.695495
CA12	0.598302
CA13	2.53027
CA14	3.41959
CA5B	0.801432
CAB39	0.986397
CAB39L	0.948173
CABIN1	1.22427
CABLES2	1.2943
CACFD1	1.00547
CACHD1	2.45391
CACNA1C	4.37151
CACNA1H	0.452313
CACNA2D1	0.207214
CACNA2D3	7.6697
CACNB1	1.10661
CACNB2	1.14634
CACNB3	1.42293
CACNB4	2.16637
CACNG4	4.74085
CACNG5	7.04133
CACNG7	1.48011
CACNG8	0.957875
CACYBP	1.3493
CAD	1.07406
CADM1	1.22373
CADM2	0.128967
CADM3	0.0652942
CADM4	2.25889
CADPS	2.3662
CALCOCO1	0.544689
CALCOCO2	0.656308
CALCRL	100.136
CALD1	0.582368
CALHM2	1.10864
CALM1	0.883448
CALM2	0.67077
CALM3	1.08488
CALML4	1.34529
CALN1	0.616943
CALR	0.984672
CALU	0.531809
CAMK1	0.738773
CAMK1D	1.6714
CAMK2D	1.29075
CAMK2G	0.513627
CAMK2N1	0.706295
CAMK4	2.37264
CAMKK1	0.759263
CAMKK2	1.00166
CAMLG	1.21704
CAMSAP1	1.08345
CAMSAP2	0.866383
CAMTA1	0.974376
CAMTA2	0.680928
CAND1	0.950681
CAND2	0.937027
CANT1	1.37565
CANX	0.878155
CAP1	0.716567
CAP2	0.347178
CAPG	0.381446
CAPN1	0.813812
CAPN10	0.89293
CAPN2	1.07694
CAPN5	2.66174
CAPN7	0.734858
CAPNS1	0.681884
CAPRIN1	1.20199
CAPRIN2	0.410451
CAPS	0.589777
CAPZA1	0.768409
CAPZA2	0.786496
CAPZB	0.762261
CARD10	1.23625
CARD8	1.53475
CARHSP1	2.23096
CARKD	0.881266
CARM1	0.995946
CARS	0.900452
CARS2	0.823091
CASC3	0.989715
CASC4	0.753876
CASC5	2.04781
CASD1	0.820086
CASK	1.98999
CASKIN2	1.1359
CASP2	1.57464
CASP3	2.37431
CASP6	1.57455
CASP7	1.83959
CASP8	0.654299
CASP8AP2	1.69424
CASP9	0.793097
CASQ1	1.36162
CAST	0.608923
CAT	383.062
CAV1	0.197269
CAV2	0.0804267
CBFA2T2	1.19601
CBFB	1.57282
CBL	1.07986
CBLB	1.29578
CBLL1	1.32944
CBR1	1.08534
CBR3	1.96584
CBR4	0.678069
CBS	0.767334
CBWD1	0.970243
CBWD2	0.807951
CBWD3	0.928913
CBX1	1.30712
CBX2	5.08597
CBX3	1.47873
CBX4	1.74481
CBX5	1.15563
CBX6	0.930999
CBX8	2.20504
CBY1	0.823597
CC2D1A	0.58403
CC2D1B	0.4316
CC2D2A	0.939982
CCAR1	1.4105
CCBL1	1.04372
CCBL2	1.10986
CCDC101	0.868787
CCDC102A	0.853626
CCDC104	0.922993
CCDC106	0.934135
CCDC107	0.495669
CCDC109B	0.851629
CCDC111	1.29221
CCDC112	1.14611
CCDC113	0.948537
CCDC115	0.861878
CCDC117	0.959521
CCDC12	1.56935
CCDC120	1.50061
CCDC121	0.701554
CCDC124	1.14379
CCDC126	0.342154
CCDC127	1.0528
CCDC130	0.671633
CCDC132	1.37214
CCDC134	0.987116
CCDC136	2.20914
CCDC137	1.11237
CCDC138	1.5104
CCDC14	1.60291
CCDC142	0.985816
CCDC149	0.660875
CCDC15	1.42802
CCDC159	0.936756
CCDC160	2.44753
CCDC167	1.37209
CCDC18	1.33723
CCDC22	0.822143
CCDC23	1.02684
CCDC25	0.808758
CCDC28A	0.490526
CCDC28B	1.14267
CCDC3	1.62658
CCDC30	1.39986
CCDC34	2.75714
CCDC40	0.881084
CCDC41	1.27716
CCDC43	0.793424
CCDC47	1.25107
CCDC50	0.6647
CCDC51	0.991105
CCDC53	0.862555
CCDC56	0.82366
CCDC57	0.751158
CCDC58	1.31337
CCDC59	0.876999
CCDC6	1.06016
CCDC66	1.18718
CCDC71	0.581481
CCDC71L	1.45051
CCDC72	0.905049
CCDC74A	0.87403
CCDC74B	0.752149
CCDC75	1.55008
CCDC76	1.03523
CCDC77	1.90534
CCDC8	0.413085
CCDC80	0.113568
CCDC82	1.26387
CCDC84	0.685555
CCDC85C	1.17341
CCDC86	0.795177
CCDC88A	1.5831
CCDC88C	1.75336
CCDC9	0.896219
CCDC90A	1.4624
CCDC90B	0.484629
CCDC91	0.698924
CCDC92	0.694712
CCDC93	0.955227
CCDC94	1.15117
CCDC97	1.25926
CCDC99	0.841909
CCHCR1	1.73656
CCL2	0.859951
CCM2	0.906868
CCNA2	2.33731
CCNB1	1.63325
CCNB1IP1	1.19151
CCNB2	2.12394
CCNC	1.11561
CCND1	0.247849
CCND2	0.42774
CCND3	0.868103
CCNDBP1	0.314461
CCNE1	0.999937
CCNE2	3.00596
CCNF	2.07174
CCNG1	0.728446
CCNG2	2.71455
CCNH	0.904509
CCNI	0.986493
CCNJ	1.0543
CCNJL	1.69649
CCNK	1.46238
CCNL1	1.25332
CCNL2	0.937957
CCNT1	1.02186
CCNT2	0.778831
CCNY	1.0502
CCNYL1	0.566678
CCP110	1.48597
CCPG1	0.344897
CCS	0.903422
CCT2	1.04874
CCT3	1.10564
CCT4	1.18574
CCT5	0.955864
CCT6A	1.1996
CCT7	0.935406
CCT8	0.99214
CCZ1	1.00343
CCZ1B	0.964037
CD109	0.265908
CD151	0.933545
CD164	1.17434
CD200	0.520449
CD24	0.289965
CD276	0.839011
CD2AP	0.744994
CD2BP2	1.55959
CD302	0.843004
CD320	1.10649
CD38	15.0789
CD3EAP	0.528244
CD44	3.75564
CD46	0.566815
CD47	1.31813
CD58	0.992076
CD59	0.880211
CD63	1.0434
CD68	0.958193
CD74	60.7794
CD81	0.64196
CD83	1.73244
CD9	0.778979
CD97	1.93026
CD99	0.473392
CD99L2	0.798625
CDADC1	1.28365
CDAN1	0.740837
CDC123	1.2051
CDC14A	1.50223
CDC14B	0.484543
CDC16	0.828428
CDC20	2.163
CDC23	0.97805
CDC25A	3.31777
CDC25B	3.1734
CDC25C	2.03023
CDC26	1.14836
CDC27	1.04332
CDC34	0.886871
CDC37	0.819966
CDC37L1	0.857337
CDC40	1.08646
CDC42	0.876684
CDC42BPA	0.769643
CDC42BPB	0.852838
CDC42EP1	1.31808
CDC42EP2	0.815169
CDC42EP3	1.67839
CDC42EP4	1.22798
CDC42SE1	0.985501
CDC42SE2	0.92934
CDC45	3.09167
CDC5L	1.44122
CDC6	1.98466
CDC7	4.55144
CDC73	0.922033
CDCA2	2.72245
CDCA3	2.18624
CDCA4	1.34384
CDCA5	4.32299
CDCA7	12.101
CDCA7L	2.71449
CDCA8	2.11629
CDH11	0.444898
CDH13	0.810202
CDH2	0.790282
CDH20	4.19991
CDH24	1.24853
CDH4	0.70067
CDH6	9.63704
CDHR3	3.97863
CDIPT	0.596181
CDK1	2.53075
CDK10	0.69743
CDK11A	0.898627
CDK11B	1.12869
CDK12	0.891365
CDK13	1.04683
CDK14	1.32362
CDK16	1.11199
CDK17	1.08709
CDK18	1.30266
CDK19	1.85571
CDK2	2.62587
CDK20	0.701046
CDK2AP1	1.03003
CDK2AP2	0.821669
CDK4	1.44266
CDK5	0.792211
CDK5R1	1.95735
CDK5RAP1	0.928281
CDK5RAP2	0.926426
CDK5RAP3	0.961911
CDK6	0.574687
CDK7	0.868852
CDK8	0.828751
CDK9	0.629419
CDKAL1	1.45577
CDKL5	2.44963
CDKN1A	0.381873
CDKN1B	2.11206
CDKN2AIP	1.14337
CDKN2AIPNL	1.05628
CDKN2B	0.0955545
CDKN2C	1.48486
CDKN2D	1.25397
CDKN3	1.15
CDO1	1.30951
CDON	1.71351
CDR2	0.529383
CDR2L	0.964488
CDS2	0.893483
CDT1	4.11567
CDV3	0.848553
CDYL	0.775199
CEBPD	6.15023
CEBPG	0.59926
CEBPZ	1.17
CECR2	2.39137
CECR5	0.9917
CELF1	1.55497
CELF2	0.417444
CELSR1	1.29354
CELSR2	2.55445
CELSR3	1.71299
CEND1	0.862975
CENPA	3.07887
CENPB	1.39541
CENPBD1	1.44534
CENPC1	1.34082
CENPE	2.21633
CENPF	2.62688
CENPH	3.19941
CENPI	2.16252
CENPJ	1.98593
CENPK	3.61652
CENPL	2.26673
CENPM	2.30462
CENPN	3.20135
CENPO	1.89922
CENPP	1.57087
CENPQ	2.67305
CENPT	0.944552
CENPV	4.7427
CENPW	1.40353
CEP104	0.722465
CEP112	0.815119
CEP120	1.13854
CEP128	2.32322
CEP135	1.76481
CEP152	2.70618
CEP164	0.832186
CEP170	0.886233
CEP19	1.44363
CEP192	1.15791
CEP250	1.26751
CEP290	1.11297
CEP350	1.20936
CEP41	1.68821
CEP44	1.04539
CEP55	1.62812
CEP57	1.43298
CEP57L1	1.19288
CEP63	0.910464
CEP68	1.33804
CEP70	1.20563
CEP72	1.75282
CEP76	1.22073
CEP78	0.948315
CEP85	1.88688
CEP85L	1.14349
CEP89	0.869445
CEP95	1.43582
CEP97	1.6501
CEPT1	1.24349
CERCAM	0.67983
CERK	0.865444
CERS1	1.66223
CERS2	0.66643
CERS4	0.899149
CERS5	0.72506
CERS6	1.07684
CES1	0.657556
CES2	0.851442
CES3	1.04761
CETN2	0.723367
CETN3	0.654095
CFDP1	1.63573
CFI	13.3931
CFL1	0.934486
CFL2	0.673163
CFLAR	0.75478
CGGBP1	0.945315
CGN	1.2261
CGNL1	5.36384
CGRRF1	0.783025
CHAC1	0.252308
CHAF1A	2.53498
CHAF1B	2.75452
CHAMP1	1.35464
CHCHD1	0.950185
CHCHD10	0.535778
CHCHD2	228.572
CHCHD3	1.25783
CHCHD4	0.582641
CHCHD5	0.837671
CHCHD6	0.69619
CHCHD7	0.752532
CHCHD8	0.636013
CHD1	1.92753
CHD1L	1.35589
CHD2	1.12697
CHD3	1.35179
CHD4	1.11503
CHD5	0.435765
CHD6	0.914123
CHD7	1.26434
CHD8	1.01315
CHD9	0.976784
CHDH	1.0418
CHEK1	2.74725
CHEK2	1.86805
CHERP	1.42307
CHFR	0.864653
CHIC1	0.851829
CHIC2	1.39305
CHID1	0.835291
CHKA	2.70199
CHKB	0.79944
CHL1	2.28768
CHM	1.14003
CHML	1.1613
CHMP1A	1.20246
CHMP1B	0.916729
CHMP2A	0.702732
CHMP2B	0.848718
CHMP3	0.902682
CHMP4A	0.976268
CHMP4B	0.662402
CHMP5	0.800879
CHMP6	0.613056
CHMP7	0.81641
CHN1	0.166475
CHN2	12.3358
CHORDC1	0.832862
CHP	0.814935
CHPF	0.726685
CHPF2	0.560965
CHPT1	0.95339
CHRAC1	1.59657
CHRDL1	8.47126
CHRFAM7A	0.912469
CHRM3	1.00438
CHRNA5	2.01696
CHRNA7	1.86194
CHRNB1	0.512244
CHST10	3.62729
CHST11	0.693464
CHST12	0.998691
CHST14	1.25599
CHST15	0.436254
CHST2	2.7524
CHST3	0.614764
CHST6	0.743011
CHSY1	0.970269
CHSY3	2.39973
CHTF18	2.18911
CHTF8	1.19629
CHTOP	1.51846
CHUK	0.745624
CHURC1	0.808338
CHURC1-FNTB	0.733618
CIAO1	0.985043
CIAPIN1	0.932396
CIB1	0.611256
CIB2	1.05525
CIC	1.54357
CIDEB	0.837931
CIITA	13.0051
CINP	0.728642
CIR1	1.11648
CIRBP	0.787549
CIRH1A	0.976166
CISD1	0.942659
CISD2	1.10375
CISD3	0.513172
CIT	1.58442
CITED1	2.77564
CITED2	0.599839
CIZ1	1.05157
CKAP2	1.47637
CKAP2L	2.68571
CKAP4	1.04407
CKAP5	1.4429
CKB	1.83229
CKLF	1.03431
CKS1B	2.2813
CKS2	2.20442
CLASP1	1.30307
CLASP2	1.23598
CLASRP	1.10303
CLCC1	0.784664
CLCN2	0.68043
CLCN3	1.17606
CLCN4	0.275817
CLCN5	1.18607
CLCN6	1.32347
CLCN7	1.05399
CLDN1	1.6898
CLDN12	0.99999
CLDN15	2.04435
CLDND1	1.32633
CLEC16A	0.965127
CLEC18A	0.256112
CLEC18B	0.637895
CLEC19A	1.08554
CLEC2D	0.848976
CLIC1	0.727363
CLIC4	1.0042
CLINT1	0.925847
CLIP1	1.07825
CLIP2	0.922922
CLIP3	1.05679
CLIP4	0.636411
CLK1	1.36271
CLK2	1.1396
CLK3	0.758887
CLK4	1.11997
CLMN	5.19322
CLMP	0.387728
CLN3	0.657265
CLN5	0.447057
CLN6	2.01746
CLN8	1.33525
CLNS1A	1.31652
CLOCK	0.923147
CLP1	0.924429
CLPB	1.18153
CLPP	0.850131
CLPTM1	0.726671
CLPTM1L	0.499784
CLPX	1.16127
CLSPN	4.03729
CLSTN1	0.732127
CLSTN3	0.537673
CLTA	0.908395
CLTB	0.53493
CLTC	0.705917
CLTCL1	0.301294
CLU	2.6184
CLUAP1	0.715013
CLYBL	1.13309
CMAS	0.847098
CMBL	0.799496
CMC1	0.87709
CMC2	1.66034
CMIP	0.823318
CMPK1	0.528103
CMTM3	1.30313
CMTM4	0.797442
[truncated: 9,147 more rows]

## Sheet: Down 2 fold sorted
	R88/C88
SLC15A4	1360.31
PCDHGA3	566.389
CAT	383.062
CHCHD2	228.572
PRSS56	227.535
POU2F3	166.065
KIAA1239	163.517
MAB21L2	149.146
SFRP4	137.205
ZNF248	129.804
PSMD5	127.148
GRHL3	120.423
CALCRL	100.136
PIRT	96.6178
GRM7	87.5114
DACH1	87.4613
PCDHB5	83.6973
ITGA8	81.3196
HLA-DRA	70.151
AJAP1	69.026
HLA-DMB	68.3676
EPHA7	67.6446
HLA-DRB5	67.3019
HLA-DRB1	63.1347
LRRC3B	60.9415
CD74	60.7794
HLA-DPA1	56.9834
HLA-DQA1	53.1357
ADAMTS18	45.4088
GLRA2	44.978
SP9	43.6078
PRND	43.3405
HLA-DQB1	42.2188
SLC10A4	41.9271
SPINK5	41.2032
PXDNL	40.8888
IRX2	37.7493
PLD5	36.3406
PRIMA1	36.0515
SLC1A3	35.8906
PNOC	34.9666
LMO3	34.7428
ATP10B	34.4753
ECEL1	33.7543
ADCY8	33.5267
PCDH20	32.9087
FAM69C	31.6733
MEIS1	29.6426
COL2A1	29.5803
GATA3	28.1327
TMTC1	28.0032
NPY2R	27.4718
RAPGEF5	26.5652
DCC	26.288
SLC26A7	26.2415
RASSF10	25.6292
IRX5	23.6025
NR2F2	23.3328
NEFL	23.2829
COL8A2	22.884
VGF	22.3552
GREM1	22.3431
STAC2	21.5367
GALNTL4	20.8933
PTPRN2	20.717
PMP2	19.4125
ARX	18.556
GPR55	18.3853
GABRB2	18.0603
ALK	17.763
KCNK1	17.4421
LDB2	17.2392
LRRC16A	16.7613
HRH2	16.5238
NBL1	16.3633
GPR37	16.2785
RGS6	16.1799
AK5	16.1761
SLC1A2	16.0326
DLX6	15.8699
TMCC3	15.7541
CD38	15.0789
AGPAT9	14.4459
TRIL	14.1284
SCN4B	14.0513
RTN4RL1	13.9331
CNGA3	13.8986
MKX	13.7735
GABRQ	13.6636
DTX4	13.4887
CFI	13.3931
KIAA1324L	13.3111
DRP2	13.2624
PRRX1	13.0954
DES	13.0733
DPF3	13.0299
CIITA	13.0051
HNMT	12.7909
THRB	12.4207
CHN2	12.3358
COL7A1	12.2703
STOX1	12.2627
NRXN3	12.1366
CDCA7	12.101
QPCT	11.8793
MMP2	11.7597
NOL4	11.7429
C11orf87	11.7225
DLX1	11.6724
ANKRD34B	11.6347
PTCHD2	11.5712
RHBDL3	11.4959
ST6GAL2	11.3229
FAM189A2	11.3044
LOC388630	11.214
VSNL1	11.1222
PCDHGA6	11.0648
PSRC1	11.0002
TBX2	10.9818
HLA-DMA	10.9737
RARRES3	10.9671
DTX3L	10.8198
NKAIN3	10.7641
HECW1	10.754
PTPRG	10.6919
TFAP2C	10.6533
NLGN1	10.5684
ITPRIPL1	10.3994
GFAP	10.2444
CSGALNACT1	10.2118
SNCAIP	10.2017
VAV3	10.1919
PLA2G4A	10.055
SEMA6A	10.0514
ZNF257	10.05
HLA-DOA	9.91623
PDE8B	9.9143
PERP	9.90885
SMAGP	9.79569
KLHDC8A	9.75635
CDH6	9.63704
GCNT2	9.62452
MAB21L1	9.56186
C11orf96	9.5058
EFHD1	9.47802
DDN	9.43211
TEX15	9.41702
NRP1	9.40455
DPYSL5	9.31797
MSX2	9.19301
GRIN3A	9.1257
RGS17	9.10121
DLX5	8.97062
CXCR4	8.93457
HS3ST3B1	8.87116
C6orf141	8.86413
ODZ4	8.79482
F2RL2	8.75154
C4orf19	8.74504
DCT	8.66747
LIPG	8.63772
DPP10	8.60542
HS3ST3A1	8.59988
HLA-DPB1	8.58927
CHRDL1	8.47126
SYT12	8.42302
TIAF1	8.40735
NEFM	8.35974
PPP1R16B	8.34886
GLI3	8.31452
ZNF385D	8.27038
E2F2	8.1184
PROM1	8.09149
SEMA5B	8.00844
LMO2	7.93112
FAM167A	7.87007
SOCS2	7.8655
ENOX1	7.86369
PLCH1	7.81486
PAX6	7.79847
C1QTNF1	7.75482
GPC3	7.73072
PCDHGB3	7.70288
NTNG1	7.67674
CACNA2D3	7.6697
IFITM1	7.6693
TSPAN18	7.52906
BEGAIN	7.51891
LUM	7.48971
MAFB	7.477
NLGN4X	7.43953
HS3ST1	7.39452
ARID5A	7.33756
SLC7A8	7.31392
SNAI2	7.27922
SORCS1	7.19771
ZBTB7C	7.17816
EGLN3	7.16391
NR2E1	7.14321
EFHD2	7.06724
CACNG5	7.04133
ATOH8	7.01742
PCDHGA1	7.01012
NTM	6.90779
IL1R1	6.90622
BGN	6.84308
PPM1E	6.73617
ETV4	6.72984
SNTG1	6.70129
GRB14	6.66455
TNFSF4	6.65764
NOD1	6.5135
NTF3	6.45224
GYPC	6.36915
RASL11B	6.33468
KCND2	6.30481
FAM124A	6.30059
PCDHGA5	6.28208
WNT5A	6.27944
P2RX7	6.22903
LIFR	6.22893
CNR1	6.19927
SHROOM4	6.19446
FABP7	6.17622
CEBPD	6.15023
PDGFRA	6.14974
PSMB9	6.13438
DCLK1	6.12995
FOS	6.11426
PHOSPHO2-KLHL23	6.08545
NRXN2	6.05145
FSTL4	6.05122
BMP2	6.04088
PEG10	6.02396
F3	5.98247
LRRTM3	5.94252
TPD52L1	5.93854
PDE3B	5.86612
FRMD4B	5.81704
PCOLCE2	5.80708
GPR56	5.75491
SLC32A1	5.74972
SEZ6	5.73724
NXPH3	5.72814
KIAA1804	5.72492
FUT9	5.71134
GULP1	5.70559
SCN5A	5.69414
CPM	5.66026
CNTFR	5.65771
PARP9	5.62657
TXNIP	5.59926
ST8SIA3	5.59552
NT5E	5.59285
TRIM67	5.57126
PLK4	5.56944
PLXNA4	5.55928
PDGFD	5.51758
MLLT3	5.49569
C1orf61	5.48126
SLC9A2	5.44473
ST8SIA2	5.43942
LHFPL3	5.41331
GFPT2	5.41016
TRPC4	5.40027
FAM65B	5.39838
PLXNA2	5.37514
CGNL1	5.36384
LRRCC1	5.3381
PCDH8	5.33499
FAM49A	5.32586
WBSCR17	5.31048
DLK1	5.3062
FAM46B	5.29581
KCNJ12	5.28266
PROX1	5.27344
S1PR3	5.26792
PRKD3	5.24765
GRIK4	5.22687
C12orf34	5.20915
LZTS1	5.20848
SPON1	5.20496
NDP	5.19982
CLMN	5.19322
FAM111B	5.18968
C19orf57	5.16848
GAS1	5.14447
ESCO2	5.13552
PARP14	5.11678
SCN1A	5.11552
CBX2	5.08597
SKAP2	5.08327
ATF3	5.02716
IL7R	4.97636
ZNF90	4.97471
TMEM51	4.96148
MT2A	4.9535
DAPK1	4.92222
LRP11	4.92017
LPCAT2	4.91895
CTNNAL1	4.91567
BAALC	4.9016
LTBP1	4.89077
AVIL	4.88493
PDP1	4.84341
MBNL3	4.83841
ARHGAP24	4.83589
OPCML	4.82256
MOB3B	4.81931
SEPT4	4.79207
ARAP2	4.78404
MCM10	4.78284
FAM123A	4.77744
EXO1	4.75904
UNC5C	4.74449
CENPV	4.7427
CACNG4	4.74085
TLE1	4.73384
VCAM1	4.72509
ZIC3	4.70922
KBTBD11	4.70185
PASK	4.6687
FAM111A	4.64749
PLAT	4.61323
ARRDC4	4.60193
IFI16	4.59504
RERE	4.59468
GPD1L	4.5538
CDC7	4.55144
NRCAM	4.5511
PKMYT1	4.53697
C1orf95	4.53175
MCM2	4.51048
TFPI2	4.50136
SLC25A18	4.49503
GLIPR2	4.48946
ACSS1	4.47917
ST8SIA1	4.45051
CPXM1	4.44696
SCG2	4.42978
LGI1	4.42346
BRCA1	4.42305
PREX2	4.40352
CACNA1C	4.37151
LAMA1	4.36977
TMEM35	4.36731
ACSL1	4.36308
ADCY2	4.36268
CDCA5	4.32299
NCALD	4.3193
PLSCR1	4.31752
DTL	4.31684
POU3F2	4.30326
FZD7	4.27521
PLB1	4.2665
HMGA2	4.26117
SLC5A3	4.25025
DEPTOR	4.2307
PDE2A	4.22576
MOXD1	4.21803
KIF15	4.21653
NETO2	4.21593
TNFRSF19	4.21163
ADD3	4.20771
CSMD2	4.20717
FRZB	4.20279
C15orf42	4.20119
CDH20	4.19991
RASAL2	4.19916
MCM4	4.19797
MND1	4.197
FIBCD1	4.18048
EPHA3	4.17381
ELAVL3	4.17085
ADAMTS15	4.16199
ETV6	4.15778
FLRT1	4.14651
PRDX6	4.14125
MLF1IP	4.13827
GPR88	4.13214
FAM212B	4.13068
E2F1	4.11958
KIF26A	4.11642
CDT1	4.11567
LRRC66	4.10858
MEIS2	4.10189
SORL1	4.0998
PCDH19	4.09795
TFAP4	4.08503
ELAVL2	4.08502
SLC6A20	4.08451
LAMP5	4.06744
UBASH3B	4.06036
SETBP1	4.05537
PDE9A	4.04979
CLSPN	4.03729
AIF1L	4.0217
PRIM1	4.00726
SOCS3	4.00571
ST8SIA4	4.00008
LMNB1	3.99005
GAD1	3.98714
SIRPA	3.98661
CDHR3	3.97863
ANK1	3.97673
PRIM2	3.97227
MEGF11	3.97161
DLX2	3.95981
KCNQ3	3.95774
GRB10	3.95523
GINS3	3.95329
XYLT1	3.94653
IQGAP2	3.9414
SYT14	3.92367
ATAD5	3.92006
NCAPH	3.88654
ANKFN1	3.83734
GAS7	3.82755
UHRF1	3.82539
FOXC1	3.81996
TMSB15A	3.79977
ETV1	3.79176
DLX3	3.77551
CSF1	3.76598
MDGA2	3.76035
CD44	3.75564
ADRA1A	3.74748
MAPK4	3.74634
ORC6	3.74315
B4GALNT4	3.72103
BTN3A2	3.7116
KCNJ14	3.7028
KREMEN2	3.69894
ST8SIA5	3.67593
STARD8	3.67581
SCN2B	3.66914
NR4A1	3.66361
GINS1	3.65958
ADD2	3.65007
LIMD1	3.64546
PCDHGA4	3.63639
CHST10	3.62729
WDR76	3.62562
B3GALT5	3.6223
GINS2	3.61972
CENPK	3.61652
PHF21B	3.60583
STON1	3.605
MCM5	3.6029
SIPA1L2	3.59465
C14orf49	3.59322
KCNN3	3.5823
KCNMA1	3.58004
PDE4B	3.57898
ESPL1	3.57876
TNC	3.57339
ABLIM1	3.573
KCNJ10	3.5694
RRM2	3.56724
GNAI1	3.56394
HDAC9	3.54888
ADAMTS3	3.54352
IGF2BP2	3.54339
RELL1	3.54023
BLM	3.53846
LPAR6	3.53397
WNT10B	3.5335
FGFR4	3.52723
SNAP25	3.52401
GLCE	3.51939
GLUL	3.51544
ERCC6L	3.51298
SH3BP5	3.51079
HEPACAM	3.50439
ALPL	3.50425
SAT1	3.50299
AKAP6	3.50189
THSD4	3.48813
MCM6	3.47819
HRH1	3.46717
DACT1	3.46146
MTUS1	3.45218
PODXL2	3.43816
SVIL	3.43766
THBS4	3.43629
C4B	3.43472
LOC100293534	3.43472
ENHO	3.4338
F2RL1	3.42737
CA14	3.41959
FAM196A	3.41906
ZNF501	3.41808
AQP4	3.41682
SEPT3	3.41566
ORC1	3.41284
RCOR2	3.4127
DOCK9	3.39962
PCNA	3.39192
IFIT1	3.38946
C9orf72	3.38542
DHRS4	3.38028
KIF18B	3.37869
EFNB1	3.37859
SOX21	3.34866
MBOAT1	3.34117
AGT	3.3264
MCM7	3.32382
KNTC1	3.32334
PCYT1B	3.31936
CDC25A	3.31777
RMI2	3.31674
ELMO1	3.31199
GRIA3	3.30902
MCC	3.30588
SEPP1	3.29928
TRNP1	3.29775
KIAA0101	3.29699
PDZD2	3.2954
SHF	3.28918
P2RY11	3.27366
TRIM4	3.2735
TFAP2B	3.27182
LOXL4	3.27163
SPATA5L1	3.26628
GAS2L3	3.26609
CTDSP2	3.26034
FRMD3	3.22878
WLS	3.22549
DOCK10	3.22401
PBX1	3.21848
HEPH	3.21321
PBK	3.20977
LRRC8C	3.20637
GNG2	3.20535
SPOCK1	3.20499
CENPN	3.20135
KIF11	3.20081
CENPH	3.19941
PELI2	3.19261
CNTNAP3B	3.1878
WNT1	3.17768
TMED7-TICAM2	3.17724
BEX1	3.17502
POLE2	3.17502
CDC25B	3.1734
SKA3	3.1723
KIF18A	3.16222
LRRC20	3.15639
SAPCD2	3.15348
HELLS	3.15222
HECW2	3.14842
NDC80	3.1483
P2RX4	3.13995
KIFC1	3.1393
ANO4	3.13739
APCDD1	3.12973
DPY19L1	3.12666
GAP43	3.12377
KLHL13	3.12067
TSPAN7	3.11577
MELK	3.11295
MYBL2	3.11146
BRCA2	3.10797
TMEM178	3.10729
SGOL1	3.10327
BAMBI	3.10059
SYNPR	3.09392
CDC45	3.09167
C4A	3.08948
NASP	3.08835
PID1	3.08495
STOX2	3.08468
NEIL3	3.0802
CENPA	3.07887
PLXNC1	3.0722
ZNF395	3.06934
AUTS2	3.06572
RAD54L	3.05944
PRRT2	3.05552
DUSP2	3.05302
MPPED2	3.05202
KDELC2	3.04429
LPAR4	3.03395
SLC35F1	3.03206
FGF7	3.02737
ZPLD1	3.01949
GXYLT2	3.01896
ROBO1	3.01154
KCNIP4	3.00684
CCNE2	3.00596
FANCD2	3.00123
ZNF436	2.99599
KIF4A	2.99509
PIF1	2.98994
ALDH1A3	2.98767
BEND6	2.98528
MXD3	2.98314
ARHGAP28	2.97925
MAPT	2.97707
POU3F3	2.97547
PPP1R14C	2.97455
ASPM	2.97417
SBK1	2.97208
CNIH3	2.97041
TTK	2.96828
MTSS1	2.96551
NEDD4L	2.95664
KIF5C	2.94917
GPRC5B	2.9474
ILDR2	2.94591
HMGB2	2.94524
RBL1	2.94478
C4orf21	2.94421
FUS	2.94375
BUB1B	2.94037
NUSAP1	2.94012
TOX2	2.9391
CYP1B1	2.93847
ADAM22	2.92518
BTN3A3	2.91612
TIAM1	2.91186
TCP11L2	2.9111
NAMPT	2.90928
GRAMD1B	2.90747
GPM6B	2.90624
AMPH	2.90477
PSMC3IP	2.89987
RUNX2	2.89963
TNIK	2.89857
MRPS6	2.89379
USP13	2.88132
DUSP4	2.88037
GNG3	2.87921
KIAA1161	2.87833
TYMS	2.87492
PIK3C2B	2.87117
GRIA4	2.87069
SRPX	2.86072
POU6F1	2.86064
DHFR	2.85974
NOTCH1	2.85967
MEST	2.85419
AP3B2	2.85089
MGAT5B	2.83956
STON2	2.83892
THSD1	2.83679
TMEM194A	2.8364
OIP5	2.83487
EPDR1	2.83333
SOX11	2.83271
ZNF718	2.8256
PTX3	2.82376
FOXM1	2.82181
NHSL1	2.82049
TNXB	2.81378
PECR	2.81312
RAD51	2.80741
TRIM9	2.80585
GBP2	2.79504
SEMA3A	2.79421
FAM184B	2.79353
ZIK1	2.78977
BRIP1	2.7845
ERRFI1	2.78407
UBE2T	2.78078
DSCC1	2.77925
CNKSR3	2.77743
CITED1	2.77564
MCM8	2.77561
HIVEP2	2.7742
PTTG1	2.77308
KIF24	2.773
ARL6IP6	2.77185
PDZRN3	2.77145
FILIP1L	2.76753
TOP2A	2.76341
KIF2C	2.76294
RFX4	2.76081
SEZ6L	2.7585
CCDC34	2.75714
TMTC4	2.75712
XRCC2	2.75514
ABHD3	2.75469
CHAF1B	2.75452
SALL1	2.75349
CHST2	2.7524
PCDHB12	2.75116
DHRS13	2.74741
CHEK1	2.74725
DLGAP5	2.7417
MKI67	2.74148
TIMELESS	2.73889
RCC1	2.73694
TTC28	2.73454
C11orf82	2.73085
SCG3	2.72973
TMPRSS5	2.72858
CDCA2	2.72245
FAM22D	2.72044
C1R	2.71979
PLEKHF1	2.71673
GMNN	2.71574
CCNG2	2.71455
CDCA7L	2.71449
PCDH9	2.71424
ASF1B	2.71288
UBE2C	2.71192
ZNF695	2.70987
KIAA1549	2.709
VWA5A	2.70863
CEP152	2.70618
KCND3	2.70307
CHKA	2.70199
SLFN11	2.69037
NRM	2.69004
C17orf96	2.68611
CKAP2L	2.68571
FBN3	2.68144
WSCD2	2.67924
C17orf53	2.67863
ZWINT	2.67547
RTKN2	2.67468
FBXO5	2.67317
CENPQ	2.67305
RECQL4	2.67235
DPYSL2	2.66717
C1orf106	2.66514
PAPOLG	2.66469
CAPN5	2.66174
PIP4K2A	2.66155
STIM2	2.66128
RBMXL1	2.66086
FAM46A	2.66027
PLEKHG4B	2.65811
C1orf112	2.65448
FLOT1	2.65315
MMS22L	2.65277
RAD51AP1	2.64788
PCDHA11	2.64243
DOK3	2.64213
B3GALT1	2.63823
MRVI1	2.63739
TCF4	2.63613
B4GALNT1	2.63503
PAQR4	2.63435
LRRC58	2.63276
SLC18B1	2.63079
CENPF	2.62688
MICAL2	2.62662
HMGA1	2.62649
LYPD6	2.62594
CDK2	2.62587
POLA1	2.62512
GATA2	2.62112
SFRP1	2.61931
CLU	2.6184
RIMS3	2.61723
FMN1	2.61548
FANCB	2.61209
MAOB	2.61208
OLFM1	2.60642
CRYM	2.60431
ATAD2	2.60104
SFPQ	2.59752
SMC2	2.59683
RASGRP1	2.59597
KLHL23	2.59533
BTG1	2.59431
SH3BGRL3	2.59183
AGAP2	2.59034
BOC	2.58802
PLK1	2.58705
PTN	2.58689
ZNF519	2.58368
TMEM170A	2.58191
MCM3	2.58118
DLL1	2.57943
SALL4	2.57526
LRRN3	2.57249
PLEKHA4	2.571
PER3	2.56935
GTSE1	2.5688
GPC1	2.56656
SKA1	2.56547
THAP10	2.5617
FANCI	2.55966
SCARA3	2.55878
LIG1	2.55692
SLC25A29	2.55652
SORCS3	2.55602
CELSR2	2.55445
RBBP8	2.54987
AURKB	2.54602
NUF2	2.54247
ZNF829	2.54207
GSG2	2.53546
CHAF1A	2.53498
PCDHA2	2.53377
CDK1	2.53075
CA13	2.53027
ADRBK2	2.5301
ZNF93	2.52989
LEF1	2.52978
PANK1	2.52829
ARHGAP11A	2.52683
E2F8	2.52425
MLXIP	2.52017
ZNF492	2.52
C16orf59	2.51691
C10orf125	2.51638
MGAT3	2.5133
AKAP1	2.5121
RFC4	2.50957
SVEP1	2.50931
DOCK11	2.50419
GPSM2	2.5028
H2AFX	2.50265
RNF157	2.5018
ROBO2	2.49651
OSMR	2.4964
ZNF558	2.49552
PALM2	2.49071
LONRF1	2.48979
GRIA2	2.48734
PTP4A3	2.48541
PLCXD1	2.48184
VASH2	2.47932
TMEM132B	2.47901
F2R	2.47421
C1orf135	2.47348
DCLK2	2.47174
TMEFF1	2.47078
ZNF530	2.47028
KIAA1456	2.46932
TMPO	2.46902
GPD1	2.46714
TCF19	2.46141
APOLD1	2.46106
LMNB2	2.46057
SPATA13	2.4594
SCUBE2	2.45418
CACHD1	2.45391
RBMX	2.45144
GSTM4	2.4504
ZNF681	2.44981
CDKL5	2.44963
EXTL3	2.44851
AQP1	2.44795
CCDC160	2.44753
AMOT	2.44461
SP6	2.44321
STON1-GTF2A1L	2.44164
SULT1C4	2.43915
KCTD6	2.43896
DNA2	2.43789
INCENP	2.43784
SEMA5A	2.43774
TONSL	2.42975
PRR11	2.42528
SYTL2	2.42006
ALPK2	2.41929
NCAPG	2.41714
TMEM45A	2.41703
PPP1R1B	2.41632
MDFI	2.41536
ZNF850	2.41436
BTBD3	2.41176
CXorf57	2.4094
ZFP3	2.40742
MREG	2.40648
RFTN2	2.40628
APBA1	2.40555
ANKRD45	2.40399
SYNE2	2.40357
EBF4	2.40228
CHSY3	2.39973
MTERF	2.39661
NUDT4	2.39586
ARHGAP33	2.39537
KAT6B	2.39213
CECR2	2.39137
TMEM169	2.38578
ATP1B1	2.3852
NCAM1	2.38252
B4GALT5	2.38172
HOPX	2.38116
PRKAR2B	2.38085
MFSD2A	2.3801
C15orf38-AP3S2	2.37715
MAPK8IP2	2.3768
PPP1CB	2.37653
CASP3	2.37431
STK17A	2.37395
CAMK4	2.37264
COL1A2	2.37262
BUB1	2.3725
CRTC3	2.36895
LOXL2	2.36809
CADPS	2.3662
IFIT2	2.36438
DPF1	2.36022
NPAS2	2.35653
ADCY1	2.35624
IRAK2	2.35552
JPH4	2.35464
ARHGEF26	2.35164
POLQ	2.35081
HAUS6	2.34986
ZNF610	2.34944
ZNF221	2.34757
ATXN7	2.34216
CCNA2	2.33731
POT1	2.33359
MTHFD1	2.33357
TRIM47	2.33229
TRAIP	2.3312
TMEM237	2.32546
MAD2L1	2.32499
SEC16B	2.32473
CEP128	2.32322
ARHGEF6	2.32311
BIRC5	2.31955
LRP2	2.31774
ZBTB12	2.31766
TROAP	2.31398
FZD3	2.31196
NAB1	2.31157
KIF22	2.3107
AR	2.31024
GINS4	2.30639
CENPM	2.30462
CNTLN	2.30262
FOXO3	2.30067
RNASET2	2.30016
IGDCC3	2.29967
DPYSL3	2.29824
MIS18BP1	2.29499
TCF7L1	2.29219
ACHE	2.29056
SPAG5	2.28944
NEK2	2.28775
CHL1	2.28768
FAM64A	2.28552
C1QTNF6	2.28373
SRRT	2.28346
CKS1B	2.2813
TNS3	2.27982
ARNTL	2.27455
CNNM2	2.27418
KIF20B	2.27289
SNTB1	2.27107
CTDSPL	2.26928
PLS3	2.2692
COLEC12	2.26919
WDR62	2.26835
HAS3	2.26766
CENPL	2.26673
GJC1	2.26653
MTBP	2.26457
IMMP2L	2.26229
ZNF423	2.26115
MASTL	2.2611
RNF122	2.25908
CADM4	2.25889
IFNGR2	2.25567
SLC15A2	2.25296
CSRP2	2.25132
TMC7	2.24856
KIF20A	2.2461
HMHA1	2.24599
C16orf46	2.2458
NCK2	2.24338
KIAA1958	2.24223
TOPBP1	2.24086
FAM43A	2.24047
DEPDC1	2.2395
SUV39H1	2.23945
TEAD4	2.23907
HIRIP3	2.23869
FANCA	2.2372
LAPTM4B	2.2363
S100A10	2.2356
PGAP1	2.23475
ZNF443	2.23406
WDHD1	2.23337
SFMBT1	2.23246
MNS1	2.2324
CARHSP1	2.23096
ZNF286B	2.22865
PPIF	2.2271
ITGA9	2.22663
CX3CL1	2.2265
HMGN2	2.22503
BORA	2.22334
GAB1	2.22244
ZNF367	2.22067
TLR3	2.21783
CENPE	2.21633
A2M	2.21543
PLEKHA5	2.2115
DSN1	2.2098
DEPDC1B	2.20942
CCDC136	2.20914
SLC25A12	2.20607
RACGAP1	2.20511
CBX8	2.20504
ZNRF2	2.20488
CKS2	2.20442
C21orf58	2.1992
THUMPD2	2.19902
SSBP3	2.19823
FGFR1	2.19634
ADCY5	2.19395
AURKA	2.19002
GPR137B	2.18919
CHTF18	2.18911
TACC3	2.18669
CDCA3	2.18624
MGLL	2.18521
FXYD6	2.18467
BCHE	2.18392
ACBD7	2.17712
C18orf54	2.17471
RNASEH2A	2.16677
CACNB4	2.16637
EME1	2.16505
RFC3	2.1646
CDC20	2.163
CENPI	2.16252
ZNF704	2.15996
COL9A3	2.15964
NCAPG2	2.15576
BCL9	2.15334
ZC3H7B	2.14888
HMG20A	2.14267
FIGN	2.14131
PRNP	2.14117
GPRIN3	2.14076
ASPH	2.13741
CNTNAP3	2.13696
RFC2	2.13392
SOX1	2.13354
FAM134B	2.13334
EGR1	2.12899
FAM213B	2.12835
PCDH17	2.12781
TMEM132E	2.12671
TSHZ1	2.12547
CCNB2	2.12394
HJURP	2.12299
DFNB31	2.12256
TLN2	2.12225
POC1A	2.12192
SEMA4C	2.11934
EIF2C3	2.1189
LHFPL2	2.11808
FAM76B	2.11768
TSPAN4	2.11763
ECE1	2.1164
CDCA8	2.11629
RGNEF	2.11402
HCFC1R1	2.11356
CDKN1B	2.11206
NT5DC2	2.1105
DEK	2.10659
TP53I11	2.10548
FANCG	2.1048
NET1	2.10261
MMRN2	2.1025
ZMYND8	2.10211
RMI1	2.10051
GGCT	2.1001
HNRNPM	2.09985
TAGLN2	2.09074
SLC44A5	2.0867
CXCL16	2.08562
TPX2	2.08541
RAB27B	2.08506
DUT	2.08296
GNB4	2.08075
PRC1	2.08058
ADAMTS16	2.08003
ANKRD32	2.07867
NCAM2	2.07866
GPR153	2.07723
ZNF836	2.07295
CCNF	2.07174
DDX11	2.07113
GPT2	2.07057
FAM72D	2.07044
ZNF454	2.06961
SYT17	2.06645
MAGI2	2.06623
SMC4	2.06386
SEMA4B	2.06088
DUSP16	2.06086
LONRF2	2.06049
CNTRL	2.05834
ATP2A2	2.05804
UVRAG	2.05688
ZNF678	2.05622
C1orf151-NBL1	2.0556
NPY	2.05419
FSD1L	2.05382
PCDHGB2	2.05207
BHLHE40	2.05173
VRK1	2.0503
TK1	2.04782
CASC5	2.04781
TXNL4B	2.04661
KIF23	2.04608
BTN3A1	2.04578
FREM2	2.04528
SFXN5	2.0449
CLDN15	2.04435
DGKH	2.04401
HMGB1	2.04379
DOK5	2.04266
XRCC3	2.04198
ZNF69	2.0402
TMEM159	2.03857
SRCIN1	2.03392
COL4A3BP	2.03267
PCSK5	2.03259
NCOR2	2.03145
CDC25C	2.03023
PLEKHO2	2.02771
POLD1	2.02742
NFE2L3	2.02554
DBNDD1	2.02481
FEN1	2.0247
PLEKHG1	2.02457
ZNF682	2.02373
ZNF362	2.02229
GTF2H2C	2.02116
IRF1	2.01909
FAM107A	2.01835
CLN6	2.01746
CHRNA5	2.01696
KCTD15	2.01683
LRRC4C	2.01674
HIP1	2.01591
PALM2-AKAP2	2.01517
TMEM189	2.01445
ZNF256	2.01272
FUZ	2.01259
TULP3	2.00664
METTL7A	2.00544
NECAB1	2.0039
GUCY1B3	2.0038
