# Supplementary material for: Mutations in GFAP Disrupt the Distribution and Function of Organelles in Human Astrocytes
Source: Cell Rep. Author manuscript; Available in PMC 2018 Dec 2. (PMC6275075; doi:10.1016/j.celrep.2018.09.083)
Supplement: 3 [file NIHMS1511534-supplement-3.xlsx]

## Sheet: 100 TPM cut off
	R416 Avg	W416 Avg
A1BG	209.049	215.178
A1CF	1.71916	2.7504
A2LD1	49.8989	18.1701
A2M	146309	91476.2
A2ML1	1.3203	29.2612
A4GALT	57.3075	7.9572
A4GNT	0	0.669191
AAAS	811.738	1114.66
AACS	936.575	811.466
AADAC	0	0
AADACL2	0	0
AADACL3	0	0
AADACL4	0.320751	0
AADAT	384.989	384.141
AAED1	353.164	102.25
AAGAB	1818.91	1694.11
AAK1	2438.7	1490.83
AAMP	2188.27	2606.17
AANAT	0	0.370851
AARS	5898.86	5410.8
AARS2	597.287	745.319
AARSD1	688.141	780.607
AASDH	397.535	503.827
AASDHPPT	2898.08	3381.66
AASS	1092.11	1744.46
AATF	1104.81	1221.25
AATK	45.1473	50.1355
ABAT	4025.5	13117.4
ABCA1	11402	8205.68
ABCA10	108.595	89.2253
ABCA12	19.4892	5.95734
ABCA13	9.15531	11.2916
ABCA2	4058.92	3170.77
ABCA3	4882.28	3788.71
ABCA4	40.6831	2.74156
ABCA5	59.6532	415.911
ABCA6	0	0
ABCA7	185.885	98.4475
ABCA8	14.3284	233.21
ABCA9	35.5509	84.9917
ABCB1	4.49124	12.6566
ABCB10	845.841	407.661
ABCB11	6.69847	0.338453
ABCB4	3.80096	14.6504
ABCB5	14.0154	21.5479
ABCB6	826.518	820.908
ABCB7	947.767	833.899
ABCB8	734.677	1091.4
ABCB9	336.954	70.9616
ABCC1	3327.06	848.957
ABCC10	509.199	522.474
ABCC11	4.77601	8.57085
ABCC12	0	0
ABCC2	9.30324	6.70676
ABCC3	803.38	4.44308
ABCC4	1377.2	1630.96
ABCC5	508.241	493.998
ABCC6	198.251	79.6434
ABCC8	65.2303	32.1272
ABCC9	1023.57	2854.35
ABCD1	533.574	246.854
ABCD2	36.2195	373.17
ABCD3	3077.71	3687.01
ABCD4	798.76	1213.17
ABCE1	3039.98	2765.97
ABCF1	2785.33	2700.52
ABCF2	2592.09	2072.88
ABCF3	1317.92	1078
ABCG1	229.013	122.641
ABCG2	1.91207	2.41854
ABCG4	36.1099	16.5913
ABCG5	1.27298	0.330738
ABCG8	0.313144	0
ABHD1	4.78684	13.5298
ABHD10	1451.34	2442.15
ABHD11	346.391	367.564
ABHD12	3978.38	1802.35
ABHD12B	4.16856	3.74149
ABHD13	964.358	698.697
ABHD14A	291.285	514.044
ABHD14B	294.664	327.076
ABHD15	536.382	425.897
ABHD16A	1450.02	1080.06
ABHD16B	73.2301	176.98
ABHD2	7276.64	9546.88
ABHD3	545.855	583.326
ABHD4	3330.27	3487.7
ABHD5	1113.86	990.861
ABHD6	620.726	977.535
ABHD8	217.227	636.344
ABI1	2654.53	2008.47
ABI2	7231.54	9300.92
ABI3	0.320751	0
ABI3BP	191.152	14.4079
ABL1	4012.12	5583.01
ABL2	3171.7	1849.16
ABLIM1	4308.67	7417.76
ABLIM2	52.2053	102.519
ABLIM3	13.4569	3.45858
ABO	0	0
ABP1	0	0.370851
ABR	7798.57	7936.9
ABRA	0	0
ABRACL	590.323	530.393
ABT1	436.575	430.582
ABTB1	121.381	78.3498
ABTB2	139.262	112.284
ACAA1	1355.95	1553.83
ACAA2	2157.73	1263.02
ACACA	6006	7159.32
ACACB	143.215	201.336
ACAD10	836.683	1059.48
ACAD11	524.204	866.582
ACAD8	557.996	837.846
ACAD9	1253.65	1075.57
ACADL	6.72648	84.6951
ACADM	1224.03	1650.35
ACADS	297.642	108.038
ACADSB	851.742	1004.31
ACADVL	3950.09	3541.09
ACAN	1290.68	0.99993
ACAP1	9.2199	27.5037
ACAP2	1885.91	1806.6
ACAP3	975.791	704.127
ACAT1	1486.35	1473.82
ACAT2	3388.64	3846.7
ACBD3	2131	1435.67
ACBD4	85.803	114.466
ACBD5	2189.33	2857.88
ACBD6	970.759	1061.26
ACBD7	144.717	2805.89
ACCS	13.4205	1.37078
ACCSL	0	0
ACD	376.837	445.585
ACE	73.1346	12.7619
ACE2	62.6383	13.9377
ACER1	0.320751	0
ACER2	57.2607	111.789
ACER3	1140.66	1020.06
ACHE	351.7	62.0899
ACIN1	2068.75	2747.04
ACLY	10050.7	11316.5
ACMSD	2.24562	2.19271
ACN9	250.911	344.878
ACO1	2484.7	2101.09
ACO2	5188.14	8241.64
ACOT1	85.5679	111.45
ACOT11	38.0482	3.2871
ACOT12	16.3089	3.10316
ACOT13	709.237	814.086
ACOT2	634.246	542.938
ACOT4	22.6978	13.1435
ACOT6	1.58093	6.11838
ACOT7	1656.8	1207.75
ACOT8	415.046	385.252
ACOT9	1127.29	708.564
ACOX1	3256.74	3403.98
ACOX2	40.3132	26.4867
ACOX3	812.687	655.073
ACOXL	2.22521	12.7156
ACP1	2317.46	2450.94
ACP2	2675.81	1987.34
ACP5	54.57	0.330738
ACP6	376.003	251.47
ACPL2	1695.16	5903.83
ACPP	7.66072	0.914788
ACPT	0	1.3785
ACR	1.28059	1.07244
ACRBP	0.639088	3.45858
ACRC	11.1866	18.855
ACRV1	3.5058	5.85243
ACSBG1	120.264	29.1526
ACSBG2	0.959839	5.07062
ACSF2	151.56	267.619
ACSF3	286.265	305.177
ACSL1	874.101	235.881
ACSL3	4196.49	2888.93
ACSL4	1952.77	513.967
ACSL5	1.94528	1.04776
ACSL6	57.6947	223.989
ACSM1	0	0.661477
ACSM2A	0	0
ACSM2B	0	0
ACSM3	2.09506	5.27843
ACSM4	0	0
ACSM5	0.641502	0
ACSS1	475.993	115.168
ACSS2	1436.09	778.07
ACSS3	1073.45	426.967
ACTA1	563.682	11.2176
ACTA2	32075.3	9911.7
ACTB	173387	116349
ACTBL2	11.8769	0
ACTC1	1226.99	19.7917
ACTG1	151338	130407
ACTG2	1017.5	103.25
ACTL10	7.31715	5.47387
ACTL6A	1698.1	2089.36
ACTL6B	49.6033	10.3449
ACTL7A	0	0
ACTL7B	0	0
ACTL8	0.965032	0
ACTL9	0	0
ACTN1	17376.5	4622.16
ACTN2	82.9402	78.8041
ACTN3	85.9034	55.1577
ACTN4	20611.4	7448.9
ACTR10	2548.79	1707.16
ACTR1A	6996.5	5684.88
ACTR1B	1700.1	1719.09
ACTR2	19447.9	12528.1
ACTR3	9555.43	5690.95
ACTR3B	256.382	436.793
ACTR3C	0	1.19397
ACTR5	208.842	223.863
ACTR6	822.279	978.079
ACTR8	1668.53	1475.02
ACTRT1	0	0
ACTRT2	0	0
ACVR1	731.391	742.701
ACVR1B	1025	1807.46
ACVR1C	2.54597	1.3461
ACVR2A	1288.82	1490.08
ACVR2B	763.811	2320.64
ACVRL1	13.0945	6.99939
ACY1	289.924	427.595
ACY3	0	0
ACYP1	80.8244	72.5422
ACYP2	320.88	549.79
ADA	107.812	356.344
ADAD1	0	0
ADAD2	0	0
ADAL	272.311	397.604
ADAM10	4832.09	4249.96
ADAM11	274.35	56.7297
ADAM12	4196.48	1358.43
ADAM15	2340.54	1674.18
ADAM17	2934.18	3158.25
ADAM18	0	0
ADAM19	2100.86	643.715
ADAM2	0	0
ADAM20	1.28578	10.5454
ADAM21	17.3279	17.1247
ADAM22	623.656	1675.1
ADAM23	886.486	726.858
ADAM28	1.28059	0
ADAM29	0	0
ADAM30	0	0
ADAM32	7.68632	5.20021
ADAM33	64.2578	3.83715
ADAM7	0	0
ADAM8	4.16771	11.5346
ADAM9	34569.2	19948.2
ADAMDEC1	0	0
ADAMTS1	261.018	13.465
ADAMTS10	607.814	303.592
ADAMTS12	1268.86	2323.47
ADAMTS13	29.1635	56.1484
ADAMTS14	504.331	87.4172
ADAMTS15	5614.63	422.468
ADAMTS16	3.83532	507.294
ADAMTS17	5.16208	4.88107
ADAMTS18	0.967446	2.40311
ADAMTS19	2.89232	5.11999
ADAMTS2	195.355	14.8112
ADAMTS20	0	1.70152
ADAMTS3	1624.3	6573.63
ADAMTS4	237.59	341.274
ADAMTS5	104.584	1.71695
ADAMTS6	11.1693	134.682
ADAMTS7	361.718	469.511
ADAMTS8	111.566	6.58642
ADAMTS9	1659.51	340.788
ADAMTSL1	1443.79	502.012
ADAMTSL2	64.4077	16.1197
ADAMTSL3	15.0035	10.0712
ADAMTSL4	240.261	58.4478
ADAMTSL5	21.4631	3.92564
ADAP1	225.765	21.8085
ADAP2	1.60653	2.41453
ADAR	11485.1	11807.7
ADARB1	778.693	637.08
ADARB2	7.24838	3.29862
ADAT1	591.726	515.143
ADAT2	90.2697	113.218
ADAT3	63.0418	95.1856
ADC	195.91	100.856
ADCK1	214.482	255.169
ADCK2	540.879	528.594
ADCK3	305.916	271.678
ADCK4	696.273	883.931
ADCK5	85.5103	58.8971
ADCY1	1458.9	1004.42
ADCY10	0.320751	0.676906
ADCY2	3406.08	964.663
ADCY3	1012.57	882.395
ADCY4	0.320751	0
ADCY5	306.724	104.979
ADCY6	2019.27	1722.49
ADCY7	422.922	148.228
ADCY8	93.6975	213.156
ADCY9	6498.77	1936.79
ADCYAP1	4.80161	0
ADCYAP1R1	822.517	566.667
ADD1	9822.44	11259.5
ADD2	731.876	2381.31
ADD3	8869.93	10185.8
ADGB	0	0.676906
ADH1A	0	0.70159
ADH1B	0	0.669191
ADH1C	0	0
ADH4	10.2761	20.8773
ADH5	7509.13	7860.24
ADH6	2.89751	5.2249
ADH7	0.967446	0.669191
ADHFE1	34.4574	97.5172
ADI1	1872.83	1259.94
ADIG	0	0
ADIPOQ	9.81952	7.76244
ADIPOR1	2722.14	2078.69
ADIPOR2	3186.28	2930.72
ADK	2142.47	2866.3
ADM	378.792	60.2311
ADM2	95.3193	8.88905
ADNP	4288.48	5891.63
ADNP2	1259.05	2004.14
ADO	1519.33	1692.38
ADORA1	1445.88	2286.72
ADORA2A	76.0753	31.7779
ADORA2B	154.99	285.194
ADORA3	0	0.330738
ADPGK	2195.99	1443.68
ADPRH	60.5183	6.24951
ADPRHL1	35.8763	31.8044
ADPRHL2	885.071	925.282
ADRA1A	49.6777	17.5321
ADRA1B	13.7357	0
ADRA1D	424.17	13.8359
ADRA2A	18.8912	1.70152
ADRA2B	5.76905	1.01536
ADRA2C	112.84	0.661477
ADRB1	17.0383	1.33067
ADRB2	53.697	1.03233
ADRB3	0	0
ADRBK1	1266.72	1100.64
ADRBK2	453.616	120.722
ADRM1	1943.26	1678.7
ADSL	1691.97	1740.7
ADSS	1329.78	1785.79
ADSSL1	42.8128	181.984
ADTRP	3.86361	0
AEBP1	11936	8911.4
AEBP2	1034.18	1057.72
AEN	1374.43	1704.94
AES	5439.86	2381.29
AFAP1	3515.36	3046.52
AFAP1L1	188.06	4.23073
AFAP1L2	53.6124	40.179
AFF1	1755.84	2852.96
AFF2	628.338	3312.65
AFF3	851.281	1748.58
AFF4	10600.5	9265.84
AFG3L2	2232.49	1835.98
AFM	0	0
AFMID	275.187	276.393
AFP	0	0
AFTPH	760.556	791.665
AGA	401.942	361.331
AGAP1	4189.83	4230.39
AGAP11	5.68277	10.874
AGAP2	659.591	883.384
AGAP3	1397.4	1164.9
AGAP4	22.4554	57.9067
AGAP5	19.4538	51.5169
AGAP6	79.1269	144.477
AGAP7	8.49533	12.475
AGAP8	38.5574	72.4252
AGAP9	65.4716	141.128
AGBL1	0	0
AGBL2	4.51406	0
AGBL3	3.5442	6.95727
AGBL4	2.19962	9.32798
AGBL5	973.803	1728.66
AGER	32.3366	30.4583
AGFG1	3256.48	3657.96
AGFG2	333.348	291.012
AGGF1	2386.85	2767.35
AGK	801.036	838.864
AGL	1966.58	1590.07
AGMAT	31.3093	31.4611
AGMO	2.92361	1.62695
AGPAT1	4691.52	5379.21
AGPAT2	1109.25	46.2052
AGPAT3	3773.45	4413.05
AGPAT4	1761.38	1486.1
AGPAT5	3628.93	5889.56
AGPAT6	3881.16	2569.16
AGPAT9	151.367	10.957
AGPHD1	11.8316	21.0755
AGPS	3308.08	3161.08
AGR2	0	0
AGR3	0.313144	0
AGRN	30478.4	20926.8
AGRP	0	0.70159
AGT	2177.39	736.642
AGTPBP1	1216.94	1367.25
AGTR1	30.0121	2.08009
AGTR2	0	0
AGTRAP	994.395	961.458
AGXT	0.325944	0
AGXT2	0	0
AGXT2L1	0	25.496
AGXT2L2	346.399	572.779
AHCTF1	1985.84	1927.93
AHCY	4287.88	5348.9
AHCYL1	3830.6	4939.09
AHCYL2	4059.9	2895.97
AHDC1	1418.36	3168.88
AHI1	447.082	373.188
AHNAK	70873.1	51004.5
AHNAK2	5152.76	1480.62
AHR	7949.74	197.99
AHRR	1590.24	236.729
AHSA1	2351.55	1842.56
AHSA2	95.9504	157.733
AHSG	0	0
AHSP	0	0.669191
AICDA	10.8229	12.6119
AIDA	4640.1	3837.92
AIF1	0	0
AIF1L	2676.18	2762.32
AIFM1	901.885	1023.31
AIFM2	351.888	162.879
AIFM3	15.2937	11.9091
AIG1	1160.65	722.33
AIM1	128.699	8.88396
AIM1L	0.639088	0
AIM2	9.5932	54.6343
AIMP1	1156.65	926.603
AIMP2	629.596	532.117
AIP	860.126	957.206
AIPL1	19.2401	23.9593
AIRE	1.54132	1.35088
AJAP1	357.759	1.3785
AJUBA	5055.5	2381.55
AK1	1956.64	2251.53
AK2	2357.28	1856.67
AK3	3190.06	1924.04
AK4	1544.4	777.604
AK5	1253.52	444.878
AK7	56.1723	104.77
AK8	43.8879	60.9676
AKAP1	625.607	821.536
AKAP10	974.21	770.286
AKAP11	4472.74	5809.58
AKAP12	4347.62	3387.87
AKAP13	3822.41	4514.96
AKAP14	67.7386	107.251
AKAP17A	617.99	768.706
AKAP2	1389.31	739.433
AKAP3	28.1616	41.7668
AKAP4	0	0
AKAP5	687.196	227.613
AKAP6	987.858	4007.14
AKAP7	716.002	416.244
AKAP8	674.577	577.868
AKAP8L	1294.4	2049.34
AKAP9	1248.88	1197.14
AKD1	192.501	191.871
AKIP1	667.459	434.446
AKIRIN1	3871.75	3998.54
AKIRIN2	1269.44	1328.94
AKNA	518.529	770.248
AKNAD1	0.641502	1.41089
AKR1A1	1540	2558.89
AKR1B1	2358.52	2231.4
AKR1B10	4.45274	2.92678
AKR1B15	5.79465	7.13138
AKR1C1	17.9825	65.7415
AKR1C2	4.74934	11.3873
AKR1C3	10.9182	128.96
AKR1C4	0	0
AKR1D1	1.64668	3.36406
AKR1E2	6.07737	2.08009
AKR7A2	1562.73	2278.96
AKR7A3	4.49522	3.10747
AKT1	5422.89	4558.56
AKT1S1	1584.24	1589.89
AKT2	2680.34	2140.56
AKT3	3263.25	3444.77
AKTIP	864.155	1179.87
ALAD	1044.98	633.658
ALAS1	1676.97	1082.53
ALAS2	0	0.330738
ALB	0	1.01536
ALCAM	9523.91	6493.78
ALDH16A1	613.877	652.495
ALDH18A1	3200.36	3099.09
ALDH1A1	7.7095	0.338453
ALDH1A2	25.023	1.41089
ALDH1A3	72.3829	7.58635
ALDH1B1	1889.07	662.12
ALDH1L1	10.2555	4.44308
ALDH1L2	683.907	390.649
ALDH2	2060.08	3649.46
ALDH3A1	6.71368	9.44986
ALDH3A2	2838.47	4365.73
ALDH3B1	729.37	401.437
ALDH3B2	32.5934	15.7156
ALDH4A1	1948.14	2119.29
ALDH5A1	1003.35	2212.3
ALDH6A1	1023.91	3367.82
ALDH7A1	2784.81	3688.97
ALDH8A1	2.68735	3.93033
ALDH9A1	5120.84	7349.58
ALDOA	17874.5	8115.75
ALDOB	1.62453	3.08773
ALDOC	310.409	52.3998
ALG1	1125.49	1101.08
ALG10	119.313	114.004
ALG10B	603.034	710.007
ALG11	680.672	726.557
ALG12	930.771	537.615
ALG13	784.166	1115.63
ALG14	272.852	249.261
ALG1L	33.7437	90.4547
ALG1L2	9.7594	31.9587
ALG2	1044.63	730.568
ALG3	640.831	505.261
ALG5	813.837	567.233
ALG6	294.141	281.345
ALG8	1319.35	981.542
ALG9	1268.16	1466.47
ALK	2575.97	1242.3
ALKBH1	338.025	353.003
ALKBH2	208.234	298.228
ALKBH3	249.219	178.417
ALKBH4	351.698	359.69
ALKBH5	2806.31	2971.84
ALKBH6	118.951	101.776
ALKBH7	604.686	893.853
ALKBH8	517.689	308.731
ALLC	0	0.669191
ALMS1	1211.29	2248.66
ALOX12	7.37837	17.2532
ALOX12B	0.947039	2.73231
ALOX15	2.26386	3.10692
ALOX15B	0	0.287742
ALOX5	69.7378	0.70159
ALOX5AP	3.5186	1.3461
ALOXE3	0.967446	1.03233
ALPI	0	0
ALPK1	43.9016	42.8568
ALPK2	7260.41	74.5319
ALPK3	29.0284	43.2539
ALPL	856.296	55.0781
ALPP	2.22763	0.992215
ALPPL2	0	0
ALS2	3059.51	2138.58
ALS2CL	295.702	0.661477
ALS2CR11	0.320751	1.04004
ALS2CR12	1.59132	1.72466
ALS2CR8	302.676	628.423
ALX1	1.61173	0
ALX3	20.5109	30.3992
ALX4	13.1198	7.99886
ALYREF	1455.9	1943.68
AMACR	750.791	537.805
AMBN	196.253	0
AMBP	1.27298	0.669191
AMBRA1	1244.62	1506.8
AMD1	4138.88	2603.21
AMDHD1	5.13275	0.330738
AMDHD2	381.959	376.965
AMELX	0.320751	0
AMELY	0	0
AMFR	6517.98	6421.24
AMH	6.69327	9.65564
AMHR2	0.313144	0.370851
AMICA1	0	0
AMIGO1	244.672	292.16
AMIGO2	2801.71	24.3667
AMIGO3	271.177	331.519
AMMECR1	742.754	457.2
AMMECR1L	1543.46	1560.68
AMN	3.21826	2.72613
AMN1	231.553	344.832
AMOT	4305.52	2974.08
AMOTL1	3963.24	4843.06
AMOTL2	8100.85	3447.99
AMPD1	0	0
AMPD2	1350.95	1532.52
AMPD3	24.2787	38.0953
AMPH	848.846	1404.85
AMT	80.1675	407.327
AMTN	0	0
AMY1A	0	0.470981
AMY1B	0.947039	0.330738
AMY1C	0	1.82088
AMY2A	0	0
AMY2B	4.90303	22.6682
AMZ1	13.2626	18.2759
AMZ2	1665.61	1735.68
ANAPC1	2383.07	2578.42
ANAPC10	221.576	249.365
ANAPC11	1274.76	1653.55
ANAPC13	2909.56	2468.33
ANAPC16	1900.29	2011.4
ANAPC2	678.046	734.18
ANAPC4	564.432	511.966
ANAPC5	2490.55	2220.18
ANAPC7	1713.78	1812.99
ANG	87.024	3.76563
ANGEL1	545.532	377.591
ANGEL2	925.511	1308.06
ANGPT1	787.317	1102.27
ANGPT2	131.745	39.2151
ANGPT4	0	0.330738
ANGPTL1	38.1804	573.054
ANGPTL2	1014.15	3122.68
ANGPTL3	0	0.661477
ANGPTL4	1949.88	484.368
ANGPTL5	0	0
ANGPTL6	2.00655	3.55291
ANGPTL7	8.3434	8.86919
ANK1	1574.24	2.71688
ANK2	5234.02	16751.7
ANK3	400.509	548.403
ANKAR	17.5322	3.03836
ANKDD1A	115.912	63.3356
ANKFN1	108.881	676.959
ANKFY1	5848.3	7416.11
ANKH	597.01	120.304
ANKHD1	2392.61	2930.08
ANKHD1-EIF4EBP3	1157.7	1501.44
ANKIB1	3515.27	4267.18
ANKK1	0.320751	1.02795
ANKLE1	26.6984	38.1583
ANKLE2	2101.18	1579.75
ANKMY1	58.7661	91.1504
ANKMY2	919.217	1178.09
ANKRA2	293.32	309.107
ANKRD1	8226.96	8.24783
ANKRD10	625.644	589.812
ANKRD11	2589.58	2693.57
ANKRD12	989.056	1050.87
ANKRD13A	2929.03	1453.93
ANKRD13B	589.127	1148.68
ANKRD13C	2375.19	1541.62
ANKRD13D	405.73	313.2
ANKRD16	220.123	201.027
ANKRD17	5283.74	6640.09
ANKRD18A	19.106	103.666
ANKRD18B	13.3133	54.7676
ANKRD2	3.84455	4.76302
ANKRD20A1	0.385167	4.89255
ANKRD20A2	6.79983	8.10036
ANKRD20A3	6.19671	3.19303
ANKRD20A4	2.95355	5.43935
ANKRD22	0.68472	0
ANKRD23	25.2634	32.05
ANKRD24	5.11995	10.5136
ANKRD26	550.066	465.886
ANKRD27	533.178	442.947
ANKRD28	1831.03	1879.14
ANKRD29	4.14489	0
ANKRD30A	0.325944	0.370851
ANKRD30B	0	0
ANKRD31	6.07181	3.85412
ANKRD32	430.81	742.808
ANKRD33	0	0
ANKRD33B	745.995	53.8477
ANKRD34A	140.552	36.4056
ANKRD34B	228.778	30.421
ANKRD34C	0.325944	0
ANKRD35	11.5845	52.6785
ANKRD36	125.634	156.912
ANKRD36B	143.025	208.738
ANKRD37	38.6876	17.476
ANKRD39	172.332	93.8542
ANKRD40	2791.13	2362.14
ANKRD42	236.221	128.752
ANKRD44	269.152	181.354
ANKRD45	708.014	904.474
ANKRD46	559.393	592.749
ANKRD49	204.494	226.799
ANKRD5	75.2802	7.61875
ANKRD50	2563.55	1837.52
ANKRD52	5417.97	2694.61
ANKRD53	18.5809	14.9638
ANKRD54	578.153	705.989
ANKRD55	2.87432	1.3785
ANKRD6	1310.73	2126.42
ANKRD63	50.4507	14.182
ANKRD65	12.61	6.58014
ANKRD7	0	0
ANKRD9	207.58	281.55
ANKS1A	1157.17	1537.32
ANKS1B	319.541	183.103
ANKS3	165.054	149.751
ANKS4B	14.2327	13.9364
ANKS6	524.693	718.991
ANKUB1	7.07827	13.8596
ANKZF1	331.736	282.71
ANLN	2521.24	788.225
ANO1	24.8434	10.6818
ANO10	1508.59	860.79
ANO2	2.22521	1.04004
ANO3	0.639088	0.338453
ANO4	77.3218	7.47373
ANO5	7.49679	215.103
ANO6	4796.57	3418.63
ANO7	7.43518	15.5873
ANO8	576.867	454.972
ANO9	0	0
ANP32A	5471.03	6109.68
ANP32B	2783.75	2654.82
ANP32C	0	0.370851
ANP32D	0	0
ANP32E	2844.55	4566.4
ANPEP	25.6105	20.7916
ANTXR1	15820.8	16135.4
ANTXR2	1789.4	4407.27
ANXA1	15285.1	4984.71
ANXA10	0	0
ANXA11	1182.06	9.65872
ANXA13	5.10956	0.99993
ANXA2	56302.6	2139.2
ANXA2R	9.88835	193.251
ANXA3	65.5022	3.15253
ANXA4	1175.18	971.725
ANXA5	11427.3	13359.2
ANXA6	13244	16449.1
ANXA7	3075.07	2462.42
ANXA8	0	0
ANXA8L1	0	0
ANXA8L2	0	0
ANXA9	43.9724	32.115
AOAH	17.9117	0.709304
AOC2	18.1702	29.9545
AOC3	5.6826	9.30947
AOX1	54.6876	44.4302
AP1AR	471.994	818.005
AP1B1	4026.86	4195.79
AP1G1	7569.98	6519.76
AP1G2	88.9311	19.3905
AP1M1	2865.37	2735.87
AP1M2	24.615	0
AP1S1	2553.94	1508.93
AP1S2	16516.3	8082
AP1S3	208.951	81.8589
AP2A1	4767.12	4824.15
AP2A2	3769.44	3940.12
AP2B1	19013.9	21765.8
AP2M1	16601.8	9977.38
AP2S1	2508.88	2021.36
AP3B1	2542.23	1893.85
AP3B2	66.5371	60.9876
AP3D1	4526.19	4461.41
AP3M1	4129.08	4427.17
AP3M2	957.298	1592.99
AP3S1	1758.27	1560.95
AP3S2	1999.06	2288.19
AP4B1	362.47	312.807
AP4E1	773.276	541.212
AP4M1	286.293	371.597
AP4S1	301.682	407.289
AP5B1	374.129	536.173
AP5M1	2033.97	1734.51
AP5S1	507.419	328.348
AP5Z1	1145.01	978.997
APAF1	1065.95	1291.27
APBA1	475.589	369.17
APBA2	3095.5	2273.16
APBA3	110.156	109.862
APBB1	3050.52	3549.29
APBB1IP	0	0
APBB2	3588.46	3977.29
APBB3	115.019	85.9433
APC	3675.92	21664.5
APC2	2191.72	7576.99
APCDD1	615.725	1617.45
APCDD1L	34.1795	2.39385
APCS	0	0
APEH	2981.7	3550.83
APEX1	5198.1	5730.7
APEX2	537.967	492.106
APH1A	5934.34	6128.4
APH1B	688.801	579.947
API5	4976.62	5458.34
APIP	371.616	359.371
APITD1	214.338	158.017
APITD1-CORT	160.778	130.756
APLF	55.1288	16.2897
APLN	492.348	181.618
APLNR	16.6717	1.03233
APLP1	7406.62	7283.02
APLP2	33964.6	26856.8
APOA1	13.4326	2.03997
APOA1BP	1637.7	2534.95
APOA2	0	0
APOA4	0	0
APOA5	0.313144	0
APOB	0	0
APOBEC1	0	0
APOBEC2	0.633895	1.82186
APOBEC3A	5.87	8.85836
APOBEC3B	255.155	7.62733
APOBEC3C	721.091	64.6495
APOBEC3D	47.4159	16.7005
APOBEC3F	259.516	50.0742
APOBEC3G	15.2474	2.36108
APOBEC3H	0.641502	0
APOBEC4	0.954646	2.0878
APOBR	6.78375	7.75402
APOC1	20.1826	6.43523
APOC2	0	0
APOC3	0	0
APOC4	0	0
APOD	13.1927	0
APOE	2606.65	1619.84
APOF	4.00962	4.41601
APOH	1.27298	0.669191
APOL1	26.7161	14.2288
APOL2	865.77	565.189
APOL3	7.40675	1.04776
APOL4	123.982	102.09
APOL5	0	0
APOL6	321.349	198.811
APOLD1	114.41	68.9623
APOM	42.4067	107.069
APOO	588.906	613.291
APOOL	1100.23	1425.83
APOPT1	924.07	812.983
APP	74686.8	47843.1
APPBP2	3767.11	4053.32
APPL1	2066.25	2379.01
APPL2	1171.36	2167.85
APRT	1322.44	1279.1
APTX	776.523	663.642
AQP1	1232.47	165.278
AQP10	0	0
AQP11	107.336	151.111
AQP12A	0	0
AQP12B	0	0
AQP2	0.977831	0
AQP3	1006.71	9.02964
AQP4	3874.65	15430.7
AQP5	18.2293	0.338453
AQP6	12.3735	12.5463
AQP7	2.54077	1.44329
AQP8	0	0
AQP9	0	0
AQPEP	1.28578	2.11248
AQR	1812.05	2409
AR	2610.5	2153.44
ARAF	1260.53	1387.5
ARAP1	1044.21	1087.16
ARAP2	822.528	5589.04
ARAP3	173.497	9.34495
ARC	41.4651	16.9489
ARCN1	7763.81	5100.43
AREG	0	0
ARF1	8338.29	6445.11
ARF3	11647.8	7316.67
ARF4	9164.57	5100.67
ARF5	3027.86	3766.14
ARF6	3559.98	2236.1
ARFGAP1	1282.62	1303.42
ARFGAP2	2385.06	2684.09
ARFGAP3	1647.71	1207.68
ARFGEF1	3966.87	2974.62
ARFGEF2	1834.47	1315.7
ARFIP1	1384.94	1180.18
ARFIP2	1223.19	1225.69
ARFRP1	614.634	518.734
ARG1	0	0.330738
ARG2	639.335	241.858
ARGFX	45.123	36.185
ARGLU1	692.809	706.654
ARHGAP1	2342.34	4000.53
ARHGAP10	307.199	43.2193
ARHGAP11A	1576.52	949.735
ARHGAP11B	21.6734	19.3083
ARHGAP12	1893.58	3582.96
ARHGAP15	1.28578	1.04004
ARHGAP17	2035.64	1500.5
ARHGAP18	177.789	815.336
ARHGAP19	764.315	2029.89
ARHGAP20	8.32818	19.5365
ARHGAP21	4273.62	7084.9
ARHGAP22	138.52	183.253
ARHGAP23	1289.24	1323.37
ARHGAP24	75.5037	54.022
ARHGAP25	13.1222	0
ARHGAP26	307.063	382.843
ARHGAP27	43.7821	13.859
ARHGAP28	63.6845	238.151
ARHGAP29	1450.58	593.193
ARHGAP30	11.4973	42.1316
ARHGAP31	3549.29	3321.39
ARHGAP32	1781	2006.07
ARHGAP33	734.197	1194.2
ARHGAP35	6137.95	10297
ARHGAP36	1.60895	0
ARHGAP39	404.263	623.575
ARHGAP4	21.886	32.7362
ARHGAP40	0.320751	0
ARHGAP42	820.291	1512.28
ARHGAP44	16.5508	21.9221
ARHGAP5	4901.74	8083.27
ARHGAP6	102.686	33.7509
ARHGAP8	1.2754	0
ARHGAP9	3.18747	1.45101
ARHGDIA	9732.29	6126.25
ARHGDIB	23.668	1.08016
ARHGDIG	81.1095	39.5157
ARHGEF1	710.299	448.756
ARHGEF10	2002.04	2222.8
ARHGEF10L	710.377	1033.97
ARHGEF11	1486.04	1018.31
ARHGEF12	8918.3	9053.55
ARHGEF15	0	0
ARHGEF16	2.8771	1.08016
ARHGEF17	3376.32	1500.65
ARHGEF18	2084.1	2151.88
ARHGEF19	94.0913	8.5616
ARHGEF2	2211.38	2316.57
ARHGEF25	551.508	1259.88
ARHGEF26	905.618	3634.71
ARHGEF3	1200.99	1475.89
ARHGEF33	5.42307	11.674
ARHGEF35	1.25971	0
ARHGEF37	792.179	190.981
ARHGEF38	2.57676	4.21354
ARHGEF4	434.946	1373.97
ARHGEF40	2761.37	2668.81
ARHGEF5	4.49413	0
ARHGEF6	2779.12	2624.21
ARHGEF7	2522.55	5099.4
ARHGEF9	4798.84	5713.01
ARID1A	3859.58	6575.15
ARID1B	2621.58	2594.71
ARID2	1580.57	1966.29
ARID3A	84.9949	46.5252
ARID3B	70.777	183.916
ARID3C	0.967446	0.330738
ARID4A	860.858	1300.4
ARID4B	1451.76	1990.27
ARID5A	247.413	85.3278
ARID5B	12427.2	2521.88
ARIH1	2944.19	2736.73
ARIH2	2164	1929.11
ARL1	2827.09	2093.56
ARL10	911.289	823.767
ARL11	8.75245	11.4593
ARL13A	0	0.661477
ARL13B	631.807	824.113
ARL14	0.313144	0
ARL15	524.121	685.115
ARL16	488.199	653.13
ARL17A	707.775	879.916
ARL17B	32.1932	16.8412
ARL2	1515.12	1009.47
ARL2BP	3344.56	2488.28
ARL3	2514.17	2586.53
ARL4A	482.922	1117.64
ARL4C	5386.99	6418.85
ARL4D	339.84	499.342
ARL5A	1888.28	2152.29
ARL5B	1303	1383.73
ARL5C	0.320751	0.330738
ARL6	118.398	64.9623
ARL6IP1	14108	12020.1
ARL6IP4	1557.36	1392.87
ARL6IP5	6400.18	6574.91
ARL6IP6	1083.78	1277.92
ARL8A	1756.61	2101.64
ARL8B	4657.48	4684.21
ARL9	4.48364	22.1469
ARMC1	1846.49	1576.18
ARMC10	1314.43	1386.58
ARMC12	7.36557	12.3108
ARMC2	153.119	215.448
ARMC3	72.1755	60.7568
ARMC4	68.7109	126.232
ARMC5	257.23	376.671
ARMC6	1084.44	933.161
ARMC7	350.964	337.706
ARMC8	1317.58	1346.61
ARMC9	878.933	546.821
ARMCX1	833.757	1139.01
ARMCX2	2019.77	1227.15
ARMCX3	4770.21	3080.25
ARMCX4	653.975	478.907
ARMCX5	428.541	391.487
ARMCX5-GPRASP2	465.18	383.32
ARMCX6	1326.74	1072.09
ARMS2	0.646695	0
ARNT	1171.28	1111.05
ARNT2	9692.83	16590.3
ARNTL	319.967	667.213
ARNTL2	794.931	544.834
ARPC1A	2963.47	3010.96
ARPC1B	966.03	292.821
ARPC2	7544.46	5253.96
ARPC3	4095.11	3487.19
ARPC4	5985.51	4381.05
ARPC4-TTLL3	86.8327	137.693
ARPC5	7395.07	4356.85
ARPC5L	953.802	637.835
ARPM1	22.0451	31.2213
ARPP19	12447.8	15938.6
ARPP21	34.3026	4.2404
ARR3	0	0
ARRB1	71.2472	17.5203
ARRB2	382.423	605.942
ARRDC1	258.246	258.53
ARRDC2	40.278	16.4895
ARRDC3	4031.73	3062.34
ARRDC4	6331.71	5351
ARRDC5	0.320751	0.370851
ARSA	651.361	701.322
ARSB	1663.11	1209.89
ARSD	1708.19	2155.55
ARSE	106.175	167.336
ARSF	0.879504	0.489811
ARSG	50.3192	36.3481
ARSH	1.29339	0
ARSI	28.508	227.623
ARSJ	772.669	204.424
ARSK	453.463	358.289
ART1	0	0
ART3	49.5057	21.2519
ART4	0	0
ART5	1.27298	1.03233
ARTN	7.33755	1.35381
ARV1	513.452	456.733
ARVCF	972.419	2681.32
ARX	79.6966	967.434
AS3MT	412.512	438.48
ASAH1	10305.9	5458.07
ASAH2	21.2305	27.2209
ASAH2B	48.043	39.7225
ASAP1	7360.06	2677.75
ASAP2	866.628	2066.14
ASAP3	2212.02	1733.08
ASB1	2315.97	2547.13
ASB10	0	0
ASB11	10.3208	6.94451
ASB12	0.646695	3.78932
ASB13	528.841	758.661
ASB14	10.2503	12.23
ASB15	0	0
ASB16	10.4117	12.2394
ASB17	0	0
ASB18	0	0
ASB2	85.4108	0
ASB3	675.041	430.812
ASB4	7.93916	18.5798
ASB5	6.67287	0
ASB6	1612.03	1135.42
ASB7	697.636	844.833
ASB8	910.787	907.913
ASB9	7.68632	6.92488
ASCC1	1297.34	1603.58
ASCC2	1122.62	1027.08
ASCC3	3741.95	4798.02
ASCL1	753.494	2747.54
ASCL2	0	0
ASCL3	0.313144	0
ASCL4	0	0
ASF1A	1497.93	1996.19
ASF1B	640.346	627.888
ASGR1	88.3308	171.239
ASGR2	0.646695	1.3461
ASH1L	3887.1	3971.73
ASH2L	1638.68	1984.8
ASIC1	655.292	1666.3
ASIC2	74.2191	0
ASIC3	7.99705	5.57878
ASIC4	3.82656	0.709304
ASIC5	0	0.370851
ASIP	1.60134	0.330738
ASL	533.613	469.9
ASMT	0.643435	1.00764
ASMTL	579.088	1326.73
ASNA1	2926.99	4269.68
ASNS	720.586	399.281
ASNSD1	1813.27	1359.28
ASPA	6.37494	0.70159
ASPDH	0.962253	0.370851
ASPG	0	0
ASPH	3166.2	5002.76
ASPHD1	198.037	30.5228
ASPHD2	115.142	65.6427
ASPM	1491.71	1129.77
ASPN	369.633	2.0554
ASPRV1	10.5762	32.0948
ASPSCR1	300.296	431.849
ASRGL1	557.132	561.357
ASS1	3489.19	2143.33
ASTE1	167.153	264.025
ASTL	0.325944	0
ASTN1	561.521	1383.55
ASTN2	1350.9	2680.24
ASUN	976.571	718.951
ASXL1	3430.28	3499.46
ASXL2	1286.15	1260.39
ASXL3	9.28042	92.6708
ASZ1	0	0
ATAD1	2818.71	2877.26
ATAD2	2474	2445.84
ATAD2B	596.323	862.051
ATAD3A	958.383	1023.41
ATAD3B	266.086	103.732
ATAD3C	19.4206	24.2342
ATAD5	201.355	291.776
ATAT1	2048.23	3531.51
ATCAY	3068.53	1224.29
ATE1	551.927	758.18
ATF1	406.406	324.76
ATF2	2371.13	2536.3
ATF3	844.467	333.83
ATF4	2748.75	2012.97
ATF5	1055.84	347.764
ATF6	4800.67	3640.73
ATF6B	2636.59	3231.7
ATF7	2231.12	1933.42
ATF7IP	4122.2	4982.24
ATF7IP2	60.0971	33.0518
ATG10	200.522	232.891
ATG12	1874.3	1526.97
ATG13	2644.74	2553.07
ATG14	599.018	776.314
ATG16L1	837.812	567.715
ATG16L2	31.3415	47.4335
ATG2A	984.418	1266.48
ATG2B	1860.43	1625.28
ATG3	1096.91	1060.56
ATG4A	376.462	188.21
ATG4B	1440.89	1549.38
ATG4C	324.877	399.459
ATG4D	449.601	380.053
ATG5	1217.64	992.424
ATG7	957.948	1158.24
ATG9A	3620.75	1991.4
ATG9B	2.79236	7.47085
ATHL1	313.423	209.712
ATIC	1963.96	2240.18
ATL1	1276.1	1078.49
ATL2	1387.98	838.664
ATL3	1335.34	496.412
ATM	1946.05	2316.42
ATMIN	4233.46	6357.31
ATN1	5530.46	9948.42
ATOH1	0	0
ATOH7	1.92487	1.44329
ATOH8	637.161	1571.34
ATOX1	885.073	758.654
ATP10A	348.913	612.705
ATP10B	160.96	46.4773
ATP10D	554.203	401.05
ATP11A	2242.12	575.237
ATP11B	1573.23	1174.14
ATP11C	938.197	519.351
ATP12A	0	0
ATP13A1	2621.36	2206.33
ATP13A2	2412.01	3120.91
ATP13A3	4224.4	2522.27
ATP13A4	2.57398	42.9169
ATP13A5	0	0.709304
ATP1A1	9754.07	4971.16
ATP1A2	276.387	11797.6
ATP1A3	673.819	123.656
ATP1A4	0.320751	0
ATP1B1	3570.99	8023.52
ATP1B2	3313.52	6830.84
ATP1B3	5044.03	2970.53
ATP1B4	15.6413	10.7951
ATP2A1	14.6775	10.3596
ATP2A2	19429.7	13757.7
ATP2A3	14.7719	2.99979
ATP2B1	3242.89	4189.84
ATP2B2	100.027	34.1903
ATP2B3	7.34516	0.70159
ATP2B4	15749.8	13259.9
ATP2C1	5479.19	4424.27
ATP2C2	0.962253	1.00764
ATP4A	0	0
ATP4B	0	0.338453
ATP5A1	14970.4	18050
ATP5B	17593	16294.2
ATP5C1	3849.73	3486.17
ATP5D	980.662	1067.99
ATP5E	5800.94	7022.11
ATP5F1	5376.64	5074.74
ATP5G1	925.66	1005.57
ATP5G2	4701.52	7015.11
ATP5G3	4056.41	3748.93
ATP5H	2244	2047.55
ATP5I	1338.06	1409.31
ATP5J	2136.34	2096.36
ATP5J2	2483.96	2544.04
ATP5J2-PTCD1	90.9172	165.845
ATP5L	3054.1	2864.07
ATP5L2	3.44691	2.32069
ATP5O	4822.15	5674.28
ATP5S	268.691	504.889
ATP5SL	1263.76	1545.51
ATP6AP1	7572.06	6700.26
ATP6AP1L	18.4989	62.8166
ATP6AP2	7313.5	6268.16
ATP6V0A1	4148.66	3762.86
ATP6V0A2	1090.37	1078.49
ATP6V0A4	1.60134	0
ATP6V0B	3107.45	1776.6
ATP6V0C	4282.4	4523.94
ATP6V0D1	4174.07	3792.35
ATP6V0D2	8.32974	4.29081
ATP6V0E1	4510.62	2271.69
ATP6V0E2	2982.08	4838.46
ATP6V1A	4671.58	3721.92
ATP6V1B1	4.81441	10.0543
ATP6V1B2	5522.99	4584.83
ATP6V1C1	3890.37	2785.48
ATP6V1C2	46.1858	34.6031
ATP6V1D	3636.89	2762.49
ATP6V1E1	4112.67	1897.88
ATP6V1E2	58.2021	65.0412
ATP6V1F	2513.89	3163.44
ATP6V1G1	3690	3957.36
ATP6V1G2	374.555	605.365
ATP6V1G3	0	0
ATP6V1H	1964.7	1670.17
ATP7A	845.468	547.094
ATP7B	721.071	670.536
ATP8A1	148.456	195.076
ATP8A2	7.39636	5.21564
ATP8B1	153.441	7.74282
ATP8B2	1530.59	1173.39
ATP8B3	40.9935	2.74156
ATP8B4	0.313144	0
ATP9A	10968.1	10131
ATP9B	735.147	875.848
ATPAF1	1455.21	2079.43
ATPAF1-AS1	0.639088	3.12784
ATPAF2	342.189	446.902
ATPBD4	246.604	526.02
ATPIF1	1426.08	1661.26
ATR	1001.6	916.099
ATRIP	251.124	249.584
ATRN	5017.57	5860.03
ATRNL1	2416.97	769.945
ATRX	5368.01	7622.74
ATXN1	2293.55	2336.87
ATXN10	5978.46	8552.24
ATXN1L	2410.34	2763.07
ATXN2	1303.5	1435.75
ATXN2L	2940.78	3092.28
ATXN3	452.595	473.791
ATXN3L	0	0
ATXN7	585.958	876.626
ATXN7L1	272.636	400.438
ATXN7L2	133.061	189.153
ATXN7L3	1896.13	1851.09
ATXN7L3B	4118.67	5191.19
AUH	198.943	135.732
AUP1	2217.67	1412.17
AURKA	731.397	335.436
AURKAIP1	1060.86	1042.49
AURKB	324.839	222.34
AURKC	5.75662	5.91723
AUTS2	3603.48	5039.97
AVEN	359.365	330.455
AVIL	38.4834	49.6609
AVL9	802.788	839.378
AVP	0	0
AVPI1	145.51	95.3485
AVPR1A	0.325944	0.330738
AVPR1B	1.26779	0
AVPR2	0.325944	0
AWAT1	0	0
AWAT2	0	0.709304
AXDND1	0.967446	1.74163
AXIN1	778.704	826.466
AXIN2	670.381	1471.77
AXL	5079.13	1612.05
AZGP1	18.8165	0.330738
AZI1	395.589	525.981
AZI2	1523.28	1516.93
AZIN1	10305.3	10870.5
AZU1	1.58613	3.83715
B2M	26624.9	15216
B3GALNT1	1253.79	714.144
B3GALNT2	755.645	582.108
B3GALT1	881.59	564.524
B3GALT2	203.155	27.1312
B3GALT4	104.282	22.3589
B3GALT5	216.077	687.508
B3GALT6	1508.84	1797.63
B3GALTL	1473.98	4321.75
B3GAT1	1519.88	1693.03
B3GAT2	188.746	15.454
B3GAT3	1785.31	905.76
B3GNT1	3427.86	4289.48
B3GNT2	767.699	285.208
B3GNT3	0	0
B3GNT4	21.058	2.16031
B3GNT5	1182.77	2829.5
B3GNT6	11.7341	17.151
B3GNT7	49.471	53.3928
B3GNT8	33.1428	8.99107
B3GNT9	722.841	1091.1
B3GNTL1	75.121	144.981
B4GALNT1	876.248	396.317
B4GALNT2	0.639088	0
B4GALNT3	152.584	173.612
B4GALNT4	2425.46	3837.06
B4GALT1	2410.99	119.776
B4GALT2	2235.44	2985.14
B4GALT3	986.959	940.809
B4GALT4	1015.72	848.145
B4GALT5	8187.2	4448.93
B4GALT6	947.119	270.207
B4GALT7	964.729	841.098
B7H6	406.768	367.658
B9D1	349.877	560.219
B9D2	158.677	161.543
BAALC	3057.94	3985.39
BAAT	4.20648	11.7512
BABAM1	1962.34	2183.02
BACE1	4613.55	3459.23
BACE2	217.018	489.464
BACH1	1532.61	1667.31
BACH2	1100.24	1950.38
BAD	1547.88	1416.1
BAG1	1213.07	1200.07
BAG2	854.929	347.396
BAG3	1412.71	932.43
BAG4	1276.1	887.596
BAG5	2119.42	2322.39
BAG6	7175.9	7815.63
BAGE	5.72106	8.35974
BAGE2	0	0.252179
BAGE3	0	0.252179
BAGE4	1.65346	0
BAGE5	0	0
BAHCC1	580.823	747.431
BAHD1	1662.24	1638.9
BAI1	530.845	123.993
BAI2	3020.74	4769.3
BAI3	133.314	1897.22
BAIAP2	1969.21	1853.93
BAIAP2L1	18.7245	18.7416
BAIAP2L2	1.91968	2.023
BAIAP3	362.447	3336.08
BAK1	907.235	666.606
BAMBI	1128.44	334.27
BANF1	2984.79	3657.11
BANF2	0.320751	0
BANK1	2.87432	0.741703
BANP	293.669	279.035
BAP1	2970.71	2883.36
BARD1	604.639	458.344
BARHL1	0.313144	0
BARHL2	0	0
BARX1	63.6165	0.330738
BARX2	0	0.330738
BASP1	3175.15	3275.71
BATF	0	0
BATF2	5.77183	1.78175
BATF3	91.0454	17.7955
BAX	1546.72	1530.29
BAZ1A	1464.79	1203.97
BAZ1B	4521.9	4970.12
BAZ2A	2853.23	2818.97
BAZ2B	1121.36	1845.87
BBC3	150.376	1022.87
BBIP1	628.015	610.99
BBOX1	239.004	900.622
BBS1	1197.37	1887.02
BBS10	1142.04	1403.63
BBS12	306.798	391.165
BBS2	1102.73	1405.74
BBS4	515.952	1147.8
BBS5	821.335	1244.42
BBS7	570.361	477.162
BBS9	600.669	697.335
BBX	3285.69	4135.83
BCAM	1455.07	243.39
BCAN	3421.74	12100.3
BCAP29	2340.71	2181.82
BCAP31	5094.87	3394.28
BCAR1	2880.69	1670.55
BCAR3	483.404	636.213
BCAS1	63.5434	14.0386
BCAS2	1155.75	1063.77
BCAS3	497.489	621.282
BCAS4	119.926	28.0756
BCAT1	7193.49	2581.19
BCAT2	551.284	202.183
BCCIP	1504.93	1974.81
BCDIN3D	217.84	354.735
BCHE	1420.6	1280.47
BCKDHA	404.688	808.746
BCKDHB	892.863	1826.34
BCKDK	1505.23	1430.78
BCL10	534.527	498.287
BCL11A	138.066	114.81
BCL11B	49.8812	60.5304
BCL2	930.888	3160.51
BCL2A1	0.320751	0
BCL2L1	3332.86	2511.57
BCL2L10	0.325944	0.669191
BCL2L11	933.231	1637.53
BCL2L12	223.864	142.478
BCL2L13	2763.03	1979.94
BCL2L14	4.82238	4.49862
BCL2L15	12.7699	20.6231
BCL2L2	625.106	429.986
BCL2L2-PABPN1	1015.64	971.77
BCL3	423.105	50.0368
BCL6	1308.39	375.509
BCL6B	0	0.330738
BCL7A	733.289	1327.49
BCL7B	865.447	738.53
BCL7C	574.158	813.673
BCL9	2222.57	3115.24
BCL9L	3120.45	2876.04
BCLAF1	6876.48	7555.86
BCMO1	7.32717	5.94963
BCO2	3.21548	2.70916
BCOR	947.99	945.741
BCORL1	949.654	690.291
BCR	2774.78	4131.3
BCS1L	311.22	316.002
BDH1	77.2655	97.2301
BDH2	868.55	1659.2
BDKRB1	3.5058	0.330738
BDKRB2	376.254	4.4508
BDNF	131.24	18.8355
BDP1	1635.36	1633.58
BEAN1	21.05	16.5296
BECN1	2073.1	1640.81
BEGAIN	412.606	183.399
BEND2	9.67227	8.85075
BEND3	462.691	729.306
BEND4	0.646695	1.69381
BEND5	173.53	308.547
BEND6	397.571	420.539
BEND7	230.207	165.417
BEST1	29.0918	24.1373
BEST2	0.320751	0.338453
BEST3	201.868	207.783
BEST4	5.46907	2.04769
BET1	688.702	535.223
BET1L	1212.19	830.13
BET3L	0	0
BEX1	4086.77	1676.47
BEX2	161.298	41.6677
BEX4	1596.59	1253.86
BEX5	1.31147	2.08009
BFAR	2581.42	2091.85
BFSP1	25.9489	0.992215
BFSP2	0.320751	0.370851
BGLAP	0.175361	0
BGN	1569	33.027
BHLHA15	1.28059	0.709304
BHLHA9	0	0
BHLHB9	809.207	856.685
BHLHE22	1.60134	1.3785
BHLHE23	0	0
BHLHE40	1199.68	3276.32
BHLHE41	301.117	1105.54
BHMT	0.313144	0.669191
BHMT2	22.2566	26.2909
BICC1	344.828	65.9924
BICD1	1533.4	812.381
BICD2	1815.38	1171.58
BID	595.091	435.207
BIK	18.3061	3.814
BIN1	803.66	265.381
BIN2	0	0
BIN3	448.792	297.952
BIRC2	3500.76	2799.58
BIRC3	94.3106	3.8464
BIRC5	1927.3	1291.33
BIRC6	4488.2	4815.94
BIRC7	0	0.370851
BIRC8	0	0
BIVM	961.69	914.755
BIVM-ERCC5	588.182	517.808
BLCAP	1624.17	3980.07
BLID	0	0.338453
BLK	0	0
BLM	314.075	352.782
BLMH	1700.25	1786.18
BLNK	0	0.338453
BLOC1S1	1112.04	1478.87
BLOC1S2	1402.84	1556.45
BLOC1S3	396.135	381.529
BLVRA	1751.41	908.781
BLVRB	442.937	585.315
BLZF1	517.051	337.426
BMF	554.169	292.409
BMI1	916.872	1790.44
BMP1	3233.88	1497.13
BMP10	0	0
BMP15	0	0
BMP2	38.9098	15.5712
BMP2K	1236.56	939.148
BMP3	4.76691	3.97635
BMP4	68.1589	2.70145
BMP5	42.9827	94.0907
BMP6	4.90053	2.45912
BMP7	3080.2	6810.35
BMP8A	12.9492	15.2159
BMP8B	395.421	15.3036
BMPER	23.0777	5.94192
BMPR1A	3291.41	2481.59
BMPR1B	751.94	2249.8
BMPR2	6910.66	6481.41
BMS1	2238.89	2058.99
BMX	0.651888	2.85419
BNC1	7.38839	1.00764
BNC2	357.383	440.53
BNIP1	236.11	274.056
BNIP2	1369.14	1156.24
BNIP3	1964.26	1573.21
BNIP3L	5697.13	9130.19
BNIPL	9.96995	15.0666
BOC	787.172	2183.13
BOD1	1523.92	1515.75
BOD1L	1095.66	1347.4
BOK	3038.5	1114.07
BOLA1	113.49	176.438
BOLA2	364.172	349.961
BOLA2B	364.172	349.961
BOLA3	355.677	219.38
BOLL	0.633895	0
BOP1	911.869	764.829
BORA	157.714	134.993
BPGM	979.653	862.661
BPHL	649.647	526.176
BPI	0	0
BPIFA1	0	0
BPIFA2	0	0
BPIFA3	0	0
BPIFB1	1.27818	0.661477
BPIFB2	0	0
BPIFB3	0	0
BPIFB4	17.4854	0
BPIFB6	0	0
BPIFC	0	0
BPNT1	696.046	731.541
BPTF	2603.25	3756.27
BPY2	0	0
BPY2B	0	0
BPY2C	0	0
BRAF	293.733	333.441
BRAP	1027.46	1223.2
BRAT1	944.031	1060.85
BRCA1	821.727	921.283
BRCA2	394.551	507.056
BRCC3	847.189	652.377
BRD1	901.399	1136.18
BRD2	5358.97	6002.64
BRD3	2426.8	3420.07
BRD4	2317.22	2354.38
BRD7	2351.87	2919.75
BRD8	1483.04	1832.99
BRD9	1067.68	1267.28
BRDT	9.73419	8.67745
BRE	1552.94	1359.54
BRF1	1217.56	1602.52
BRF2	428.965	428.582
BRI3	1793.76	1200.69
BRI3BP	175.468	163.441
BRIP1	676.574	907.082
BRIX1	580.984	538.636
BRK1	5270.53	5167.18
BRMS1	1381.84	948.705
BRMS1L	1038.87	826.907
BROX	815.443	1119.83
BRP44	978.98	746.494
BRP44L	882.453	2436.74
BRPF1	625.565	708.824
BRPF3	1728.59	1150.89
BRS3	0	0
BRSK1	353.046	258.568
BRSK2	266.025	304.301
BRWD1	2236.46	3394.03
BRWD3	974.266	1488.12
BSCL2	3259.3	4100.97
BSDC1	1941.51	1600.02
BSG	15193.6	14198.1
BSN	492.486	602.163
BSND	0	0
BSPH1	0	0
BSPRY	13.0814	2.70916
BST1	586.523	1.04776
BST2	137.982	100.776
BSX	0	0
BTAF1	2009.45	2050.71
BTBD1	5010.77	4746.97
BTBD10	1462	1427.76
BTBD11	111.55	548.262
BTBD16	0.626288	0
BTBD17	47.0141	1027.26
BTBD18	7.41677	4.50634
BTBD19	44.4502	14.5513
BTBD2	2441.36	4130.07
BTBD3	1841.54	4386.1
BTBD6	1552.53	971.373
BTBD7	2276.95	2438.38
BTBD8	33.0071	43.4081
BTBD9	1791.15	1089.6
BTC	0.633895	0.338453
BTD	548.048	615.789
BTF3	9556.19	11271.8
BTF3L4	2340.65	3197.58
BTG1	2402.44	1563.26
BTG2	1875.88	2996.58
BTG3	1176.14	1006.82
BTG4	0	0
BTK	0	1.41861
BTLA	1.91207	0.669191
BTN1A1	0.325944	0
BTN2A1	1028.97	489.431
BTN2A2	945.636	679.992
BTN3A1	469.464	394.649
BTN3A2	750.037	287.044
BTN3A3	553.332	370.851
BTNL2	0	4.78153
BTNL3	0	0
BTNL8	0.63885	0.338453
BTNL9	0.67877	0.709304
BTRC	1490.13	1519.15
BUB1	1656.44	921.052
BUB1B	1124.84	1124.34
BUB3	2796.22	2638.56
BUD13	547.348	605.532
BUD31	1617.83	1550.72
BVES	1571.25	39.4057
BYSL	609.248	557.564
BZRAP1	136.946	222.396
BZW1	12906.7	12141.9
BZW2	1179.11	909.123
C10orf10	131.359	33.1766
C10orf105	0.965032	22.4036
C10orf107	47.2193	10.1422
C10orf11	0.320751	0.338453
C10orf111	7.80369	18.9345
C10orf113	0.651888	0
C10orf114	1591.2	1706.51
C10orf116	0	2.0554
C10orf118	543.238	817.585
C10orf12	240.332	195.362
C10orf120	0	0
C10orf122	0	0
C10orf125	85.7232	264.28
C10orf128	0	0
C10orf129	0.320751	0.672576
C10orf131	3.84696	4.90282
C10orf137	493.066	587.414
C10orf140	663.891	535.683
C10orf2	387.8	517.13
C10orf25	136.13	168.905
C10orf26	3104.62	3719.86
C10orf27	0	0
C10orf28	535.616	614.839
C10orf32	1129.66	1165.85
C10orf35	83.1355	25.9008
C10orf46	2803.56	2412.38
C10orf47	102.112	1.04004
C10orf53	0	0
C10orf54	142.678	1.65369
C10orf55	26.8185	14.6355
C10orf57	662.84	1032.63
C10orf62	0.320751	1.3461
C10orf67	20.6918	15.8642
C10orf68	3.82136	1.45101
C10orf71	0	0
C10orf76	1318.18	1032.72
C10orf81	0.641502	0
C10orf82	0.972639	0
C10orf88	292.68	287.553
C10orf90	28.7464	3.13556
C10orf91	2.23041	0
C10orf95	4.92838	4.75685
C10orf96	0.494768	1.3785
C10orf99	0	0
C11orf1	194.072	300.399
C11orf10	924.452	1136.22
C11orf16	2.57398	2.03997
C11orf2	2003.41	3114.19
C11orf20	0.641502	0
C11orf21	0	0
C11orf24	1016.65	555.662
C11orf30	727.399	1120.99
C11orf31	1259.95	1482.8
C11orf34	0.320751	0
C11orf35	8.99251	5.24033
C11orf40	0	0
C11orf41	1954.44	3359.65
C11orf42	3.19266	4.08766
C11orf45	15.6422	1.48341
C11orf46	634.277	687.858
C11orf48	745.567	710.074
C11orf49	1664.4	2917.26
C11orf51	595.21	686.756
C11orf52	38.4247	3.50641
C11orf53	0	0
C11orf54	534.174	772.165
C11orf57	1441.39	1606.06
C11orf58	5916.08	5745.58
C11orf63	196.996	82.552
C11orf65	5.08155	11.4279
C11orf67	446.528	384.524
C11orf68	1225.09	1036.4
C11orf70	71.0771	14.8114
C11orf71	54.97	55.1593
C11orf73	968.356	973.6
C11orf74	0.959839	0.338453
C11orf75	159.821	369.018
C11orf80	258.698	234.244
C11orf82	320.945	323.923
C11orf83	360.793	336.72
C11orf84	714.081	743.111
C11orf85	0	0
C11orf86	3.51341	0
C11orf87	137.527	472.101
C11orf88	1.91726	0
C11orf9	227.893	12.5607
C11orf91	3.82656	2.0878
C11orf93	0.317544	0
C11orf94	0.320751	0
C11orf95	1724.05	2185.05
C11orf96	88.0315	27.5375
C12orf10	688.057	938.888
C12orf12	0	0
C12orf23	3438.6	3194.5
C12orf26	78.2113	66.2382
C12orf29	516.147	640.242
C12orf32	1197.31	1508.5
C12orf34	1466.1	447.566
C12orf35	757.357	668.672
C12orf39	0.633895	1.04004
C12orf4	986.854	735.904
C12orf40	0	0.709304
C12orf42	0.320751	0
C12orf43	464.229	535.726
C12orf44	877.217	777.082
C12orf45	157.85	277.714
C12orf49	1578.33	2194.44
C12orf5	1610.76	1442.56
C12orf50	0	0
C12orf51	3366.86	3461.35
C12orf52	470.146	302.581
C12orf53	773.901	763.356
C12orf54	0.313144	0.338453
C12orf56	0.325944	0
C12orf57	1105	1576.59
C12orf59	1.93798	1.14801
C12orf60	18.836	32.6687
C12orf61	7.36798	11.0696
C12orf65	394.133	452.518
C12orf66	107.774	147.899
C12orf68	700.515	533.653
C12orf69	0.325944	1.99986
C12orf70	1.94008	0.370851
C12orf71	0	0.330738
C12orf73	239.637	205.294
C12orf74	0	0
C12orf75	569.114	385.469
C12orf76	391.493	696.183
C12orf77	0	1.17257
C13orf33	10.8946	0
C13orf35	0	0
C14orf1	1728.26	2035.33
C14orf101	475.297	459.011
C14orf102	369	414.466
C14orf105	4.87411	7.72748
C14orf109	467.112	342.528
C14orf118	685.383	728.958
C14orf119	1183.18	991.753
C14orf126	953.69	990.723
C14orf129	1081.24	779.737
C14orf132	7739.34	7130.73
C14orf133	794.294	876.427
C14orf135	2288.67	3855.61
C14orf142	301.996	178.641
C14orf149	552.757	273.251
C14orf159	625.4	1034.74
C14orf166	3119.86	3055.22
C14orf166B	0.313144	0
C14orf169	333.067	312.053
C14orf176	7.98944	11.6586
C14orf177	0	0
C14orf178	5.2054	7.84022
C14orf180	2.23282	0.338453
C14orf182	6.5171	2.06585
C14orf183	0	0
C14orf2	1375.11	1631.3
C14orf21	746.298	758.291
C14orf28	80.9233	90.2928
C14orf37	4016.24	3357.44
C14orf38	0	3.52658
C14orf39	3.85457	14.0272
C14orf43	1120.33	1337.33
C14orf45	184.131	148.027
C14orf49	202.131	95.2225
C14orf79	273.505	344.924
C14orf80	238.931	183.701
C14orf93	129.56	233.773
C15orf2	26.9552	39.1956
C15orf23	940.91	501.76
C15orf24	1855.56	1318.77
C15orf26	2.26361	7.32813
C15orf27	9.84476	7.20006
C15orf29	860.579	870.984
C15orf32	0.313144	0
C15orf33	50.5475	97.8144
C15orf38	758.244	965.247
C15orf38-AP3S2	679.066	1058.71
C15orf39	213.536	196.521
C15orf40	239.713	238.22
C15orf41	175.629	178.321
C15orf42	367.113	441.523
C15orf43	0	0
C15orf44	1173.52	1107.27
C15orf48	4.18329	1.78175
C15orf52	1558.77	159.22
C15orf53	0	0
C15orf54	1.28578	0
C15orf55	0	0.338453
C15orf56	4.16289	0
C15orf57	467.049	371.774
C15orf58	61.4829	50.171
C15orf59	257.87	49.6527
C15orf60	0.320751	0
C15orf61	63.9089	60.7257
C15orf62	34.1331	24.8808
C15orf63	852.135	776.472
C16orf11	0	0
C16orf13	520.18	732.933
C16orf3	2.53558	0.370851
C16orf42	1073.61	1359.66
C16orf45	3365.74	3842.03
C16orf46	100.99	181.962
C16orf48	240.554	410.072
C16orf5	1731.96	2143.12
C16orf52	510.351	429.191
C16orf53	1041.89	980.773
C16orf54	4.04251	4.50342
C16orf55	319.873	311.181
C16orf57	1767.84	1417.63
C16orf58	930.991	1001.89
C16orf59	138.406	162.656
C16orf62	2307.73	3016.01
C16orf7	413.549	556.022
C16orf70	449.764	482.606
C16orf71	33.6224	56.6062
C16orf72	2402.33	2140.41
C16orf73	0.668721	1.38207
C16orf74	38.979	32.1487
C16orf78	0	0
C16orf79	7.82801	9.81844
C16orf80	1291.33	1836.98
C16orf82	0.313144	0
C16orf86	18.2577	34.5657
C16orf87	659.773	469.149
C16orf88	488.579	673.166
C16orf89	8.81948	16.6097
C16orf90	0	0
C16orf91	92.2353	104.497
C16orf92	0	0
C16orf93	68.2208	45.9805
C16orf95	52.5036	62.3979
C16orf96	7.33236	5.15239
C17orf100	80.7037	209.713
C17orf101	1134.55	1209.23
C17orf102	2.91344	0.423345
C17orf103	842.149	945.771
C17orf104	26.7883	25.4281
C17orf105	0	0.338453
C17orf107	1.27298	1.45101
C17orf108	94.3822	191.846
C17orf109	66.268	78.3765
C17orf110	0.320751	0.70159
C17orf28	241.338	65.7393
C17orf39	424.002	383.156
C17orf47	1.27818	0
C17orf48	124.04	112.811
C17orf49	867.666	1762.85
C17orf50	0	0
C17orf51	0.972639	0.338453
C17orf53	142.119	150.324
C17orf56	148.604	162.592
C17orf57	0.954646	1.37078
C17orf58	130.08	121.348
C17orf59	197.695	137.997
C17orf61	505.011	933.973
C17orf62	1330.04	1274.2
C17orf63	917.008	802.431
C17orf64	0.651888	0.330738
C17orf65	85.1836	142.06
C17orf66	0	0
C17orf67	0.954646	1.69381
C17orf70	1341.87	1435.54
C17orf72	27.5993	75.9981
C17orf74	0.641502	2.0878
C17orf75	351.131	615.57
C17orf77	4.72592	8.205
C17orf78	0.313144	0.338453
C17orf79	1095.68	834.255
C17orf80	1004.75	1412.46
C17orf81	868.96	902.621
C17orf82	5.41268	3.06459
C17orf85	1551.37	1567.08
C17orf89	459.813	533.22
C17orf90	112.714	126.158
C17orf96	104.882	174.41
C17orf97	268.909	330.801
C17orf98	0	0
C17orf99	0	0
C18orf1	1195.03	408.506
C18orf21	391.052	313.264
C18orf25	1322.68	941.359
C18orf26	10.0388	10.614
C18orf32	1952.73	2522.87
C18orf34	0	0.709304
C18orf42	0.313144	0.661477
C18orf54	529.11	625.504
C18orf56	43.5117	50.3442
C18orf62	0	0
C18orf63	0	0
C18orf8	598.964	396.54
C19orf10	2023.35	1118.86
C19orf12	1257.79	853.169
C19orf18	2.25842	2.1202
C19orf21	0.959839	3.11087
C19orf24	331.773	231.692
C19orf25	533.601	549.243
C19orf26	423.375	507.515
C19orf29	583.221	970.205
C19orf33	0	0
C19orf35	12.3466	13.2817
C19orf38	0.965032	0.330738
C19orf40	93.6641	99.2325
C19orf42	1594.59	1407.39
C19orf43	2371.28	2401.78
C19orf44	233.413	263.76
C19orf45	0.967446	1.70152
C19orf46	0.633895	0.338453
C19orf47	303.208	207.565
C19orf48	826.586	1093.26
C19orf52	307.681	260.798
C19orf53	1742.7	1370.93
C19orf54	211.038	416.224
C19orf55	186.102	159.684
C19orf57	76.1148	163.756
C19orf59	0	0
C19orf6	2269.38	2277.06
C19orf60	193.402	321.781
C19orf63	5958.09	6961.53
C19orf66	262.985	211.591
C19orf69	0	0
C19orf70	813.78	858.718
C19orf71	19.4995	31.3324
C19orf73	10.553	11.2393
C19orf75	0	0
C19orf76	7.31437	26.7181
C19orf77	0	0.741703
C19orf79	494.078	593.501
C19orf80	0	1.38621
C19orf81	3.80856	9.34341
C1D	541.859	583.558
C1GALT1	3505.31	2181.4
C1GALT1C1	716.67	509.655
C1orf100	0.320751	0.705596
C1orf101	4.18329	3.35367
C1orf105	0.325944	0
C1orf106	694.597	1307.53
C1orf109	557.676	587.96
C1orf110	2.89232	15.3347
C1orf111	11.0129	13.8872
C1orf112	386.696	307.902
C1orf114	122.235	205.13
C1orf115	32.6777	15.9468
C1orf116	3.4982	2.7971
C1orf122	1517.38	2807.55
C1orf123	629.2	863.374
C1orf124	609.571	538.028
C1orf127	0	0
C1orf129	0	0
C1orf130	95.1013	29.3295
C1orf131	270.926	270.166
[truncated: 17,085 more rows]

## Sheet: Up in W416
	R416 Avg	W416 Avg	W416 / R416
A1BG	209.049	215.178	1.02932
A2M	146309	91476.2	0.625225
AAAS	811.738	1114.66	1.37317
AACS	936.575	811.466	0.866419
AADAT	384.989	384.141	0.997799
AAED1	353.164	102.25	0.289527
AAGAB	1818.91	1694.11	0.931386
AAK1	2438.7	1490.83	0.61132
AAMP	2188.27	2606.17	1.19097
AARS	5898.86	5410.8	0.917263
AARS2	597.287	745.319	1.24784
AARSD1	688.141	780.607	1.13437
AASDH	397.535	503.827	1.26738
AASDHPPT	2898.08	3381.66	1.16686
AASS	1092.11	1744.46	1.59732
AATF	1104.81	1221.25	1.10539
ABAT	4025.5	13117.4	3.25858
ABCA1	11402	8205.68	0.719667
ABCA10	108.595	89.2253	0.821634
ABCA2	4058.92	3170.77	0.781184
ABCA3	4882.28	3788.71	0.776011
ABCA7	185.885	98.4475	0.529615
ABCB10	845.841	407.661	0.481959
ABCB6	826.518	820.908	0.993212
ABCB7	947.767	833.899	0.879857
ABCB8	734.677	1091.4	1.48555
ABCB9	336.954	70.9616	0.210597
ABCC1	3327.06	848.957	0.255167
ABCC10	509.199	522.474	1.02607
ABCC3	803.38	4.44308	0.00553049
ABCC4	1377.2	1630.96	1.18426
ABCC5	508.241	493.998	0.971976
ABCC6	198.251	79.6434	0.401729
ABCC9	1023.57	2854.35	2.78861
ABCD1	533.574	246.854	0.462643
ABCD3	3077.71	3687.01	1.19797
ABCD4	798.76	1213.17	1.51882
ABCE1	3039.98	2765.97	0.909864
ABCF1	2785.33	2700.52	0.969552
ABCF2	2592.09	2072.88	0.799694
ABCF3	1317.92	1078	0.817953
ABCG1	229.013	122.641	0.535518
ABHD10	1451.34	2442.15	1.68269
ABHD11	346.391	367.564	1.06113
ABHD12	3978.38	1802.35	0.453037
ABHD13	964.358	698.697	0.72452
ABHD14A	291.285	514.044	1.76474
ABHD14B	294.664	327.076	1.11
ABHD15	536.382	425.897	0.794017
ABHD16A	1450.02	1080.06	0.744864
ABHD2	7276.64	9546.88	1.31199
ABHD3	545.855	583.326	1.06865
ABHD4	3330.27	3487.7	1.04727
ABHD5	1113.86	990.861	0.889574
ABHD6	620.726	977.535	1.57483
ABHD8	217.227	636.344	2.9294
ABI1	2654.53	2008.47	0.756622
ABI2	7231.54	9300.92	1.28616
ABI3BP	191.152	14.4079	0.0753737
ABL1	4012.12	5583.01	1.39154
ABL2	3171.7	1849.16	0.583016
ABLIM1	4308.67	7417.76	1.72159
ABR	7798.57	7936.9	1.01774
ABRACL	590.323	530.393	0.898479
ABT1	436.575	430.582	0.986273
ABTB1	121.381	78.3498	0.645486
ABTB2	139.262	112.284	0.806281
ACAA1	1355.95	1553.83	1.14593
ACAA2	2157.73	1263.02	0.585344
ACACA	6006	7159.32	1.19203
ACACB	143.215	201.336	1.40584
ACAD10	836.683	1059.48	1.26629
ACAD11	524.204	866.582	1.65314
ACAD8	557.996	837.846	1.50153
ACAD9	1253.65	1075.57	0.85795
ACADM	1224.03	1650.35	1.34829
ACADS	297.642	108.038	0.362981
ACADSB	851.742	1004.31	1.17912
ACADVL	3950.09	3541.09	0.896458
ACAN	1290.68	0.99993	0.000774732
ACAP2	1885.91	1806.6	0.957948
ACAP3	975.791	704.127	0.721596
ACAT1	1486.35	1473.82	0.991569
ACAT2	3388.64	3846.7	1.13518
ACBD3	2131	1435.67	0.673707
ACBD5	2189.33	2857.88	1.30537
ACBD6	970.759	1061.26	1.09323
ACBD7	144.717	2805.89	19.3888
ACD	376.837	445.585	1.18243
ACER3	1140.66	1020.06	0.89427
ACHE	351.7	62.0899	0.176542
ACIN1	2068.75	2747.04	1.32787
ACLY	10050.7	11316.5	1.12594
ACN9	250.911	344.878	1.3745
ACO1	2484.7	2101.09	0.845608
ACO2	5188.14	8241.64	1.58856
ACOT13	709.237	814.086	1.14783
ACOT2	634.246	542.938	0.856038
ACOT7	1656.8	1207.75	0.728961
ACOT8	415.046	385.252	0.928216
ACOT9	1127.29	708.564	0.628554
ACOX1	3256.74	3403.98	1.04521
ACOX3	812.687	655.073	0.806058
ACP1	2317.46	2450.94	1.0576
ACP2	2675.81	1987.34	0.742706
ACP6	376.003	251.47	0.668798
ACPL2	1695.16	5903.83	3.48275
ACSBG1	120.264	29.1526	0.242405
ACSF2	151.56	267.619	1.76576
ACSF3	286.265	305.177	1.06606
ACSL1	874.101	235.881	0.269856
ACSL3	4196.49	2888.93	0.688414
ACSL4	1952.77	513.967	0.2632
ACSS1	475.993	115.168	0.241953
ACSS2	1436.09	778.07	0.541797
ACSS3	1073.45	426.967	0.397751
ACTA1	563.682	11.2176	0.0199006
ACTA2	32075.3	9911.7	0.309014
ACTB	173387	116349	0.671039
ACTC1	1226.99	19.7917	0.0161303
ACTG1	151338	130407	0.86169
ACTG2	1017.5	103.25	0.101475
ACTL6A	1698.1	2089.36	1.23041
ACTN1	17376.5	4622.16	0.266001
ACTN4	20611.4	7448.9	0.361398
ACTR10	2548.79	1707.16	0.669793
ACTR1A	6996.5	5684.88	0.812533
ACTR1B	1700.1	1719.09	1.01117
ACTR2	19447.9	12528.1	0.644189
ACTR3	9555.43	5690.95	0.595572
ACTR3B	256.382	436.793	1.70368
ACTR5	208.842	223.863	1.07192
ACTR6	822.279	978.079	1.18947
ACTR8	1668.53	1475.02	0.884021
ACVR1	731.391	742.701	1.01546
ACVR1B	1025	1807.46	1.76338
ACVR2A	1288.82	1490.08	1.15616
ACVR2B	763.811	2320.64	3.03824
ACY1	289.924	427.595	1.47485
ACYP2	320.88	549.79	1.71338
ADA	107.812	356.344	3.30525
ADAL	272.311	397.604	1.46011
ADAM10	4832.09	4249.96	0.879528
ADAM11	274.35	56.7297	0.206779
ADAM12	4196.48	1358.43	0.323706
ADAM15	2340.54	1674.18	0.715297
ADAM17	2934.18	3158.25	1.07637
ADAM19	2100.86	643.715	0.306405
ADAM22	623.656	1675.1	2.68594
ADAM23	886.486	726.858	0.819932
ADAM9	34569.2	19948.2	0.577051
ADAMTS1	261.018	13.465	0.0515865
ADAMTS10	607.814	303.592	0.499482
ADAMTS12	1268.86	2323.47	1.83114
ADAMTS14	504.331	87.4172	0.173333
ADAMTS15	5614.63	422.468	0.0752442
ADAMTS2	195.355	14.8112	0.0758166
ADAMTS3	1624.3	6573.63	4.04705
ADAMTS4	237.59	341.274	1.4364
ADAMTS5	104.584	1.71695	0.0164169
ADAMTS7	361.718	469.511	1.29801
ADAMTS8	111.566	6.58642	0.0590363
ADAMTS9	1659.51	340.788	0.205354
ADAMTSL1	1443.79	502.012	0.347705
ADAMTSL4	240.261	58.4478	0.243268
ADAP1	225.765	21.8085	0.0965984
ADAR	11485.1	11807.7	1.02808
ADARB1	778.693	637.08	0.818141
ADAT1	591.726	515.143	0.870577
ADC	195.91	100.856	0.514807
ADCK1	214.482	255.169	1.1897
ADCK2	540.879	528.594	0.977288
ADCK3	305.916	271.678	0.888082
ADCK4	696.273	883.931	1.26952
ADCY1	1458.9	1004.42	0.688479
ADCY2	3406.08	964.663	0.283218
ADCY3	1012.57	882.395	0.871439
ADCY5	306.724	104.979	0.342257
ADCY6	2019.27	1722.49	0.853025
ADCY7	422.922	148.228	0.350486
ADCY9	6498.77	1936.79	0.298024
ADCYAP1R1	822.517	566.667	0.688943
ADD1	9822.44	11259.5	1.1463
ADD2	731.876	2381.31	3.25371
ADD3	8869.93	10185.8	1.14835
ADH5	7509.13	7860.24	1.04676
ADI1	1872.83	1259.94	0.672747
ADIPOR1	2722.14	2078.69	0.763621
ADIPOR2	3186.28	2930.72	0.919795
ADK	2142.47	2866.3	1.33785
ADM	378.792	60.2311	0.159008
ADNP	4288.48	5891.63	1.37383
ADNP2	1259.05	2004.14	1.59178
ADO	1519.33	1692.38	1.1139
ADORA1	1445.88	2286.72	1.58154
ADORA2B	154.99	285.194	1.84007
ADPGK	2195.99	1443.68	0.657419
ADPRHL2	885.071	925.282	1.04543
ADRA1D	424.17	13.8359	0.0326187
ADRA2C	112.84	0.661477	0.00586208
ADRBK1	1266.72	1100.64	0.868894
ADRBK2	453.616	120.722	0.266134
ADRM1	1943.26	1678.7	0.863857
ADSL	1691.97	1740.7	1.0288
ADSS	1329.78	1785.79	1.34293
AEBP1	11936	8911.4	0.746598
AEBP2	1034.18	1057.72	1.02277
AEN	1374.43	1704.94	1.24047
AES	5439.86	2381.29	0.437749
AFAP1	3515.36	3046.52	0.866633
AFAP1L1	188.06	4.23073	0.0224967
AFF1	1755.84	2852.96	1.62484
AFF2	628.338	3312.65	5.27208
AFF3	851.281	1748.58	2.05406
AFF4	10600.5	9265.84	0.874092
AFG3L2	2232.49	1835.98	0.822391
AFMID	275.187	276.393	1.00438
AFTPH	760.556	791.665	1.0409
AGA	401.942	361.331	0.898964
AGAP1	4189.83	4230.39	1.00968
AGAP2	659.591	883.384	1.33929
AGAP3	1397.4	1164.9	0.833618
AGBL5	973.803	1728.66	1.77516
AGFG1	3256.48	3657.96	1.12329
AGFG2	333.348	291.012	0.872996
AGGF1	2386.85	2767.35	1.15942
AGK	801.036	838.864	1.04722
AGL	1966.58	1590.07	0.808542
AGPAT1	4691.52	5379.21	1.14658
AGPAT2	1109.25	46.2052	0.0416545
AGPAT3	3773.45	4413.05	1.1695
AGPAT4	1761.38	1486.1	0.843715
AGPAT5	3628.93	5889.56	1.62295
AGPAT6	3881.16	2569.16	0.661958
AGPAT9	151.367	10.957	0.0723869
AGPS	3308.08	3161.08	0.955564
AGRN	30478.4	20926.8	0.686612
AGT	2177.39	736.642	0.338314
AGTPBP1	1216.94	1367.25	1.12351
AGTRAP	994.395	961.458	0.966877
AGXT2L2	346.399	572.779	1.65352
AHCTF1	1985.84	1927.93	0.970837
AHCY	4287.88	5348.9	1.24745
AHCYL1	3830.6	4939.09	1.28938
AHCYL2	4059.9	2895.97	0.713312
AHDC1	1418.36	3168.88	2.23418
AHI1	447.082	373.188	0.834721
AHNAK	70873.1	51004.5	0.719659
AHNAK2	5152.76	1480.62	0.287345
AHR	7949.74	197.99	0.0249052
AHRR	1590.24	236.729	0.148863
AHSA1	2351.55	1842.56	0.783551
AIDA	4640.1	3837.92	0.827121
AIF1L	2676.18	2762.32	1.03219
AIFM1	901.885	1023.31	1.13464
AIFM2	351.888	162.879	0.462872
AIG1	1160.65	722.33	0.62235
AIM1	128.699	8.88396	0.0690287
AIMP1	1156.65	926.603	0.801112
AIMP2	629.596	532.117	0.845172
AIP	860.126	957.206	1.11287
AJAP1	357.759	1.3785	0.00385314
AJUBA	5055.5	2381.55	0.47108
AK1	1956.64	2251.53	1.15072
AK2	2357.28	1856.67	0.787633
AK3	3190.06	1924.04	0.603135
AK4	1544.4	777.604	0.503498
AK5	1253.52	444.878	0.354904
AKAP1	625.607	821.536	1.31318
AKAP10	974.21	770.286	0.790678
AKAP11	4472.74	5809.58	1.29889
AKAP12	4347.62	3387.87	0.779249
AKAP13	3822.41	4514.96	1.18118
AKAP17A	617.99	768.706	1.24388
AKAP2	1389.31	739.433	0.532231
AKAP5	687.196	227.613	0.33122
AKAP6	987.858	4007.14	4.05639
AKAP7	716.002	416.244	0.581345
AKAP8	674.577	577.868	0.856638
AKAP8L	1294.4	2049.34	1.58324
AKAP9	1248.88	1197.14	0.958565
AKD1	192.501	191.871	0.996727
AKIP1	667.459	434.446	0.650895
AKIRIN1	3871.75	3998.54	1.03275
AKIRIN2	1269.44	1328.94	1.04687
AKNA	518.529	770.248	1.48545
AKR1A1	1540	2558.89	1.66162
AKR1B1	2358.52	2231.4	0.946104
AKR7A2	1562.73	2278.96	1.45831
AKT1	5422.89	4558.56	0.840616
AKT1S1	1584.24	1589.89	1.00357
AKT2	2680.34	2140.56	0.798616
AKT3	3263.25	3444.77	1.05563
AKTIP	864.155	1179.87	1.36534
ALAD	1044.98	633.658	0.606384
ALAS1	1676.97	1082.53	0.645528
ALCAM	9523.91	6493.78	0.681839
ALDH16A1	613.877	652.495	1.06291
ALDH18A1	3200.36	3099.09	0.968359
ALDH1B1	1889.07	662.12	0.3505
ALDH1L2	683.907	390.649	0.571202
ALDH2	2060.08	3649.46	1.77152
ALDH3A2	2838.47	4365.73	1.53806
ALDH3B1	729.37	401.437	0.550388
ALDH4A1	1948.14	2119.29	1.08785
ALDH5A1	1003.35	2212.3	2.20491
ALDH6A1	1023.91	3367.82	3.28916
ALDH7A1	2784.81	3688.97	1.32468
ALDH9A1	5120.84	7349.58	1.43523
ALDOA	17874.5	8115.75	0.454041
ALDOC	310.409	52.3998	0.168809
ALG1	1125.49	1101.08	0.978311
ALG10	119.313	114.004	0.955505
ALG10B	603.034	710.007	1.17739
ALG11	680.672	726.557	1.06741
ALG12	930.771	537.615	0.577602
ALG13	784.166	1115.63	1.4227
ALG14	272.852	249.261	0.913538
ALG2	1044.63	730.568	0.699355
ALG3	640.831	505.261	0.788446
ALG5	813.837	567.233	0.696986
ALG6	294.141	281.345	0.956496
ALG8	1319.35	981.542	0.743957
ALG9	1268.16	1466.47	1.15638
ALK	2575.97	1242.3	0.482265
ALKBH1	338.025	353.003	1.04431
ALKBH2	208.234	298.228	1.43218
ALKBH3	249.219	178.417	0.715904
ALKBH4	351.698	359.69	1.02272
ALKBH5	2806.31	2971.84	1.05899
ALKBH6	118.951	101.776	0.855614
ALKBH7	604.686	893.853	1.47821
ALKBH8	517.689	308.731	0.596363
ALMS1	1211.29	2248.66	1.85642
ALPK2	7260.41	74.5319	0.0102655
ALPL	856.296	55.0781	0.0643213
ALS2	3059.51	2138.58	0.698992
ALS2CL	295.702	0.661477	0.00223697
ALS2CR8	302.676	628.423	2.07622
ALYREF	1455.9	1943.68	1.33504
AMACR	750.791	537.805	0.716318
AMBN	196.253	0	0
AMBRA1	1244.62	1506.8	1.21065
AMD1	4138.88	2603.21	0.628965
AMDHD2	381.959	376.965	0.986926
AMFR	6517.98	6421.24	0.985158
AMIGO1	244.672	292.16	1.19409
AMIGO2	2801.71	24.3667	0.00869706
AMIGO3	271.177	331.519	1.22252
AMMECR1	742.754	457.2	0.615547
AMMECR1L	1543.46	1560.68	1.01116
AMN1	231.553	344.832	1.48921
AMOT	4305.52	2974.08	0.69076
AMOTL1	3963.24	4843.06	1.22199
AMOTL2	8100.85	3447.99	0.425633
AMPD2	1350.95	1532.52	1.1344
AMPH	848.846	1404.85	1.65501
AMZ2	1665.61	1735.68	1.04207
ANAPC1	2383.07	2578.42	1.08198
ANAPC10	221.576	249.365	1.12541
ANAPC11	1274.76	1653.55	1.29715
ANAPC13	2909.56	2468.33	0.848352
ANAPC16	1900.29	2011.4	1.05847
ANAPC2	678.046	734.18	1.08279
ANAPC4	564.432	511.966	0.907046
ANAPC5	2490.55	2220.18	0.891442
ANAPC7	1713.78	1812.99	1.05789
ANGEL1	545.532	377.591	0.692151
ANGEL2	925.511	1308.06	1.41334
ANGPT1	787.317	1102.27	1.40004
ANGPT2	131.745	39.2151	0.297658
ANGPTL2	1014.15	3122.68	3.07909
ANGPTL4	1949.88	484.368	0.24841
ANK1	1574.24	2.71688	0.00172583
ANK2	5234.02	16751.7	3.20053
ANK3	400.509	548.403	1.36927
ANKDD1A	115.912	63.3356	0.546413
ANKFN1	108.881	676.959	6.21744
ANKFY1	5848.3	7416.11	1.26808
ANKH	597.01	120.304	0.201511
ANKHD1	2392.61	2930.08	1.22464
ANKHD1-EIF4EBP3	1157.7	1501.44	1.29692
ANKIB1	3515.27	4267.18	1.2139
ANKLE2	2101.18	1579.75	0.751842
ANKMY2	919.217	1178.09	1.28163
ANKRA2	293.32	309.107	1.05382
ANKRD1	8226.96	8.24783	0.00100254
ANKRD10	625.644	589.812	0.942728
ANKRD11	2589.58	2693.57	1.04016
ANKRD12	989.056	1050.87	1.06249
ANKRD13A	2929.03	1453.93	0.496385
ANKRD13B	589.127	1148.68	1.94981
ANKRD13C	2375.19	1541.62	0.64905
ANKRD13D	405.73	313.2	0.771941
ANKRD16	220.123	201.027	0.913247
ANKRD17	5283.74	6640.09	1.2567
ANKRD26	550.066	465.886	0.846964
ANKRD27	533.178	442.947	0.830767
ANKRD28	1831.03	1879.14	1.02627
ANKRD32	430.81	742.808	1.72421
ANKRD33B	745.995	53.8477	0.0721824
ANKRD34A	140.552	36.4056	0.259019
ANKRD34B	228.778	30.421	0.132972
ANKRD36	125.634	156.912	1.24895
ANKRD36B	143.025	208.738	1.45945
ANKRD39	172.332	93.8542	0.544612
ANKRD40	2791.13	2362.14	0.846304
ANKRD42	236.221	128.752	0.545051
ANKRD44	269.152	181.354	0.673795
ANKRD45	708.014	904.474	1.27748
ANKRD46	559.393	592.749	1.05963
ANKRD49	204.494	226.799	1.10907
ANKRD50	2563.55	1837.52	0.716785
ANKRD52	5417.97	2694.61	0.497346
ANKRD54	578.153	705.989	1.22111
ANKRD6	1310.73	2126.42	1.62232
ANKRD9	207.58	281.55	1.35634
ANKS1A	1157.17	1537.32	1.32852
ANKS1B	319.541	183.103	0.573019
ANKS3	165.054	149.751	0.907283
ANKS6	524.693	718.991	1.37031
ANKZF1	331.736	282.71	0.852214
ANLN	2521.24	788.225	0.312633
ANO10	1508.59	860.79	0.570594
ANO6	4796.57	3418.63	0.712724
ANO8	576.867	454.972	0.788695
ANP32A	5471.03	6109.68	1.11673
ANP32B	2783.75	2654.82	0.953685
ANP32E	2844.55	4566.4	1.60532
ANTXR1	15820.8	16135.4	1.01989
ANTXR2	1789.4	4407.27	2.46298
ANXA1	15285.1	4984.71	0.326115
ANXA11	1182.06	9.65872	0.00817106
ANXA2	56302.6	2139.2	0.0379947
ANXA4	1175.18	971.725	0.826876
ANXA5	11427.3	13359.2	1.16906
ANXA6	13244	16449.1	1.24201
ANXA7	3075.07	2462.42	0.80077
AP1AR	471.994	818.005	1.73308
AP1B1	4026.86	4195.79	1.04195
AP1G1	7569.98	6519.76	0.861265
AP1M1	2865.37	2735.87	0.954806
AP1S1	2553.94	1508.93	0.590822
AP1S2	16516.3	8082	0.489335
AP1S3	208.951	81.8589	0.391761
AP2A1	4767.12	4824.15	1.01196
AP2A2	3769.44	3940.12	1.04528
AP2B1	19013.9	21765.8	1.14473
AP2M1	16601.8	9977.38	0.600982
AP2S1	2508.88	2021.36	0.805684
AP3B1	2542.23	1893.85	0.744957
AP3D1	4526.19	4461.41	0.985688
AP3M1	4129.08	4427.17	1.07219
AP3M2	957.298	1592.99	1.66405
AP3S1	1758.27	1560.95	0.887774
AP3S2	1999.06	2288.19	1.14463
AP4B1	362.47	312.807	0.862989
AP4E1	773.276	541.212	0.699895
AP4M1	286.293	371.597	1.29796
AP4S1	301.682	407.289	1.35006
AP5B1	374.129	536.173	1.43312
AP5M1	2033.97	1734.51	0.852771
AP5S1	507.419	328.348	0.647095
AP5Z1	1145.01	978.997	0.85501
APAF1	1065.95	1291.27	1.21138
APBA1	475.589	369.17	0.776238
APBA2	3095.5	2273.16	0.734344
APBA3	110.156	109.862	0.997328
APBB1	3050.52	3549.29	1.1635
APBB2	3588.46	3977.29	1.10836
APBB3	115.019	85.9433	0.747209
APC	3675.92	21664.5	5.89361
APC2	2191.72	7576.99	3.4571
APCDD1	615.725	1617.45	2.62691
APEH	2981.7	3550.83	1.19088
APEX1	5198.1	5730.7	1.10246
APEX2	537.967	492.106	0.914751
APH1A	5934.34	6128.4	1.0327
APH1B	688.801	579.947	0.841966
API5	4976.62	5458.34	1.0968
APIP	371.616	359.371	0.96705
APITD1	214.338	158.017	0.737236
APITD1-CORT	160.778	130.756	0.813268
APLN	492.348	181.618	0.368882
APLP1	7406.62	7283.02	0.983313
APLP2	33964.6	26856.8	0.790729
APOA1BP	1637.7	2534.95	1.54788
APOBEC3B	255.155	7.62733	0.029893
APOBEC3C	721.091	64.6495	0.089655
APOBEC3F	259.516	50.0742	0.192952
APOE	2606.65	1619.84	0.621426
APOL2	865.77	565.189	0.652817
APOL4	123.982	102.09	0.823426
APOL6	321.349	198.811	0.618677
APOLD1	114.41	68.9623	0.602766
APOO	588.906	613.291	1.04141
APOOL	1100.23	1425.83	1.29594
APOPT1	924.07	812.983	0.879786
APP	74686.8	47843.1	0.640583
APPBP2	3767.11	4053.32	1.07598
APPL1	2066.25	2379.01	1.15137
APPL2	1171.36	2167.85	1.85071
APRT	1322.44	1279.1	0.967221
APTX	776.523	663.642	0.854634
AQP1	1232.47	165.278	0.134103
AQP11	107.336	151.111	1.40784
AQP3	1006.71	9.02964	0.00896943
AQP4	3874.65	15430.7	3.98248
AQR	1812.05	2409	1.32943
AR	2610.5	2153.44	0.824916
ARAF	1260.53	1387.5	1.10072
ARAP1	1044.21	1087.16	1.04113
ARAP2	822.528	5589.04	6.79496
ARAP3	173.497	9.34495	0.0538624
ARCN1	7763.81	5100.43	0.65695
ARF1	8338.29	6445.11	0.772953
ARF3	11647.8	7316.67	0.62816
ARF4	9164.57	5100.67	0.556563
ARF5	3027.86	3766.14	1.24383
ARF6	3559.98	2236.1	0.62812
ARFGAP1	1282.62	1303.42	1.01622
ARFGAP2	2385.06	2684.09	1.12538
ARFGAP3	1647.71	1207.68	0.732946
ARFGEF1	3966.87	2974.62	0.749866
ARFGEF2	1834.47	1315.7	0.717211
ARFIP1	1384.94	1180.18	0.852152
ARFIP2	1223.19	1225.69	1.00204
ARFRP1	614.634	518.734	0.843972
ARG2	639.335	241.858	0.378297
ARGLU1	692.809	706.654	1.01998
ARHGAP1	2342.34	4000.53	1.70792
ARHGAP10	307.199	43.2193	0.140688
ARHGAP11A	1576.52	949.735	0.602425
ARHGAP12	1893.58	3582.96	1.89217
ARHGAP17	2035.64	1500.5	0.737116
ARHGAP18	177.789	815.336	4.58597
ARHGAP19	764.315	2029.89	2.65583
ARHGAP21	4273.62	7084.9	1.65782
ARHGAP22	138.52	183.253	1.32294
ARHGAP23	1289.24	1323.37	1.02648
ARHGAP26	307.063	382.843	1.24679
ARHGAP29	1450.58	593.193	0.408934
ARHGAP31	3549.29	3321.39	0.93579
ARHGAP32	1781	2006.07	1.12637
ARHGAP33	734.197	1194.2	1.62653
ARHGAP35	6137.95	10297	1.6776
ARHGAP39	404.263	623.575	1.5425
ARHGAP42	820.291	1512.28	1.84359
ARHGAP5	4901.74	8083.27	1.64906
ARHGAP6	102.686	33.7509	0.32868
ARHGDIA	9732.29	6126.25	0.629477
ARHGEF1	710.299	448.756	0.631784
ARHGEF10	2002.04	2222.8	1.11027
ARHGEF10L	710.377	1033.97	1.45552
ARHGEF11	1486.04	1018.31	0.685251
ARHGEF12	8918.3	9053.55	1.01517
ARHGEF17	3376.32	1500.65	0.444464
ARHGEF18	2084.1	2151.88	1.03252
ARHGEF2	2211.38	2316.57	1.04757
ARHGEF25	551.508	1259.88	2.28443
ARHGEF26	905.618	3634.71	4.01351
ARHGEF3	1200.99	1475.89	1.22889
ARHGEF37	792.179	190.981	0.241083
ARHGEF4	434.946	1373.97	3.15895
ARHGEF40	2761.37	2668.81	0.966481
ARHGEF6	2779.12	2624.21	0.944259
ARHGEF7	2522.55	5099.4	2.02153
ARHGEF9	4798.84	5713.01	1.1905
ARID1A	3859.58	6575.15	1.70359
ARID1B	2621.58	2594.71	0.989749
ARID2	1580.57	1966.29	1.24404
ARID4A	860.858	1300.4	1.51059
ARID4B	1451.76	1990.27	1.37094
ARID5A	247.413	85.3278	0.344881
ARID5B	12427.2	2521.88	0.202932
ARIH1	2944.19	2736.73	0.929533
ARIH2	2164	1929.11	0.891456
ARL1	2827.09	2093.56	0.740536
ARL10	911.289	823.767	0.903958
ARL13B	631.807	824.113	1.30437
ARL15	524.121	685.115	1.30717
ARL16	488.199	653.13	1.33784
ARL17A	707.775	879.916	1.24321
ARL2	1515.12	1009.47	0.666265
ARL2BP	3344.56	2488.28	0.743977
ARL3	2514.17	2586.53	1.02878
ARL4A	482.922	1117.64	2.31432
ARL4C	5386.99	6418.85	1.19155
ARL4D	339.84	499.342	1.46935
ARL5A	1888.28	2152.29	1.13981
ARL5B	1303	1383.73	1.06195
ARL6	118.398	64.9623	0.548678
ARL6IP1	14108	12020.1	0.852009
ARL6IP4	1557.36	1392.87	0.894379
ARL6IP5	6400.18	6574.91	1.0273
ARL6IP6	1083.78	1277.92	1.17913
ARL8A	1756.61	2101.64	1.19642
ARL8B	4657.48	4684.21	1.00574
ARMC1	1846.49	1576.18	0.853607
ARMC10	1314.43	1386.58	1.0549
ARMC2	153.119	215.448	1.40706
ARMC5	257.23	376.671	1.46433
ARMC6	1084.44	933.161	0.860497
ARMC7	350.964	337.706	0.962224
ARMC8	1317.58	1346.61	1.02204
ARMC9	878.933	546.821	0.622142
ARMCX1	833.757	1139.01	1.36612
ARMCX2	2019.77	1227.15	0.60757
ARMCX3	4770.21	3080.25	0.645727
ARMCX4	653.975	478.907	0.732302
ARMCX5	428.541	391.487	0.913535
ARMCX5-GPRASP2	465.18	383.32	0.824025
ARMCX6	1326.74	1072.09	0.808058
ARNT	1171.28	1111.05	0.948574
ARNT2	9692.83	16590.3	1.71161
ARNTL	319.967	667.213	2.08526
ARNTL2	794.931	544.834	0.685385
ARPC1A	2963.47	3010.96	1.01602
ARPC1B	966.03	292.821	0.303117
ARPC2	7544.46	5253.96	0.696399
ARPC3	4095.11	3487.19	0.851549
ARPC4	5985.51	4381.05	0.731943
ARPC5	7395.07	4356.85	0.589156
ARPC5L	953.802	637.835	0.668729
ARPP19	12447.8	15938.6	1.28043
ARRB2	382.423	605.942	1.58448
ARRDC1	258.246	258.53	1.0011
ARRDC3	4031.73	3062.34	0.759562
ARRDC4	6331.71	5351	0.845111
ARSA	651.361	701.322	1.0767
ARSB	1663.11	1209.89	0.727485
ARSD	1708.19	2155.55	1.26189
ARSE	106.175	167.336	1.57605
ARSJ	772.669	204.424	0.264568
ARSK	453.463	358.289	0.790118
ARV1	513.452	456.733	0.889535
ARVCF	972.419	2681.32	2.75737
AS3MT	412.512	438.48	1.06295
ASAH1	10305.9	5458.07	0.529609
ASAP1	7360.06	2677.75	0.363822
ASAP2	866.628	2066.14	2.38412
ASAP3	2212.02	1733.08	0.783481
ASB1	2315.97	2547.13	1.09981
ASB13	528.841	758.661	1.43457
ASB3	675.041	430.812	0.638201
ASB6	1612.03	1135.42	0.704342
ASB7	697.636	844.833	1.21099
ASB8	910.787	907.913	0.996844
ASCC1	1297.34	1603.58	1.23605
ASCC2	1122.62	1027.08	0.914897
ASCC3	3741.95	4798.02	1.28222
ASCL1	753.494	2747.54	3.6464
ASF1A	1497.93	1996.19	1.33263
ASF1B	640.346	627.888	0.980544
ASH1L	3887.1	3971.73	1.02177
ASH2L	1638.68	1984.8	1.21122
ASIC1	655.292	1666.3	2.54284
ASL	533.613	469.9	0.880601
ASMTL	579.088	1326.73	2.29107
ASNA1	2926.99	4269.68	1.45873
ASNS	720.586	399.281	0.554106
ASNSD1	1813.27	1359.28	0.749632
ASPH	3166.2	5002.76	1.58005
ASPHD1	198.037	30.5228	0.154127
ASPHD2	115.142	65.6427	0.570104
ASPM	1491.71	1129.77	0.757364
ASPN	369.633	2.0554	0.00556066
ASPSCR1	300.296	431.849	1.43808
ASRGL1	557.132	561.357	1.00758
ASS1	3489.19	2143.33	0.614278
ASTE1	167.153	264.025	1.57955
ASTN1	561.521	1383.55	2.46393
ASTN2	1350.9	2680.24	1.98404
ASUN	976.571	718.951	0.736199
ASXL1	3430.28	3499.46	1.02017
ASXL2	1286.15	1260.39	0.979966
ATAD1	2818.71	2877.26	1.02077
ATAD2	2474	2445.84	0.988617
ATAD2B	596.323	862.051	1.44561
ATAD3A	958.383	1023.41	1.06785
ATAD3B	266.086	103.732	0.389845
ATAD5	201.355	291.776	1.44906
ATAT1	2048.23	3531.51	1.72417
ATCAY	3068.53	1224.29	0.398981
ATE1	551.927	758.18	1.3737
ATF1	406.406	324.76	0.799102
ATF2	2371.13	2536.3	1.06966
ATF3	844.467	333.83	0.395314
ATF4	2748.75	2012.97	0.732321
ATF5	1055.84	347.764	0.329371
ATF6	4800.67	3640.73	0.758379
ATF6B	2636.59	3231.7	1.22571
ATF7	2231.12	1933.42	0.866567
ATF7IP	4122.2	4982.24	1.20864
ATG10	200.522	232.891	1.16142
ATG12	1874.3	1526.97	0.814686
ATG13	2644.74	2553.07	0.965341
ATG14	599.018	776.314	1.29598
ATG16L1	837.812	567.715	0.677617
ATG2A	984.418	1266.48	1.28652
ATG2B	1860.43	1625.28	0.873604
ATG3	1096.91	1060.56	0.966866
ATG4A	376.462	188.21	0.499946
ATG4B	1440.89	1549.38	1.07529
ATG4C	324.877	399.459	1.22957
ATG4D	449.601	380.053	0.84531
ATG5	1217.64	992.424	0.815041
ATG7	957.948	1158.24	1.20908
ATG9A	3620.75	1991.4	0.549996
ATHL1	313.423	209.712	0.6691
ATIC	1963.96	2240.18	1.14065
ATL1	1276.1	1078.49	0.845144
ATL2	1387.98	838.664	0.604232
ATL3	1335.34	496.412	0.37175
ATM	1946.05	2316.42	1.19032
ATMIN	4233.46	6357.31	1.50168
ATN1	5530.46	9948.42	1.79884
ATOH8	637.161	1571.34	2.46617
ATOX1	885.073	758.654	0.857165
ATP10A	348.913	612.705	1.75604
ATP10B	160.96	46.4773	0.28875
ATP10D	554.203	401.05	0.723651
ATP11A	2242.12	575.237	0.256559
ATP11B	1573.23	1174.14	0.746323
ATP11C	938.197	519.351	0.553563
ATP13A1	2621.36	2206.33	0.841675
ATP13A2	2412.01	3120.91	1.2939
ATP13A3	4224.4	2522.27	0.597073
ATP1A1	9754.07	4971.16	0.50965
ATP1A2	276.387	11797.6	42.6851
ATP1A3	673.819	123.656	0.183515
ATP1B1	3570.99	8023.52	2.24686
ATP1B2	3313.52	6830.84	2.0615
ATP1B3	5044.03	2970.53	0.58892
ATP2A2	19429.7	13757.7	0.708078
ATP2B1	3242.89	4189.84	1.29201
ATP2B2	100.027	34.1903	0.341809
ATP2B4	15749.8	13259.9	0.841908
ATP2C1	5479.19	4424.27	0.807467
ATP5A1	14970.4	18050	1.20571
ATP5B	17593	16294.2	0.92618
ATP5C1	3849.73	3486.17	0.905561
ATP5D	980.662	1067.99	1.08905
ATP5E	5800.94	7022.11	1.21051
ATP5F1	5376.64	5074.74	0.94385
ATP5G1	925.66	1005.57	1.08633
ATP5G2	4701.52	7015.11	1.49209
ATP5G3	4056.41	3748.93	0.9242
ATP5H	2244	2047.55	0.912455
ATP5I	1338.06	1409.31	1.05325
ATP5J	2136.34	2096.36	0.981285
ATP5J2	2483.96	2544.04	1.02419
ATP5L	3054.1	2864.07	0.937777
ATP5O	4822.15	5674.28	1.17671
ATP5S	268.691	504.889	1.87907
ATP5SL	1263.76	1545.51	1.22294
ATP6AP1	7572.06	6700.26	0.884866
ATP6AP2	7313.5	6268.16	0.857067
ATP6V0A1	4148.66	3762.86	0.907006
ATP6V0A2	1090.37	1078.49	0.989099
ATP6V0B	3107.45	1776.6	0.571724
ATP6V0C	4282.4	4523.94	1.0564
ATP6V0D1	4174.07	3792.35	0.908551
ATP6V0E1	4510.62	2271.69	0.503631
ATP6V0E2	2982.08	4838.46	1.62251
ATP6V1A	4671.58	3721.92	0.796715
ATP6V1B2	5522.99	4584.83	0.830136
ATP6V1C1	3890.37	2785.48	0.715995
ATP6V1D	3636.89	2762.49	0.759576
ATP6V1E1	4112.67	1897.88	0.461473
ATP6V1F	2513.89	3163.44	1.25838
ATP6V1G1	3690	3957.36	1.07245
ATP6V1G2	374.555	605.365	1.61622
ATP6V1H	1964.7	1670.17	0.85009
ATP7A	845.468	547.094	0.64709
ATP7B	721.071	670.536	0.929917
ATP8A1	148.456	195.076	1.31403
ATP8B1	153.441	7.74282	0.0504611
ATP8B2	1530.59	1173.39	0.766621
ATP9A	10968.1	10131	0.923675
ATP9B	735.147	875.848	1.19139
ATPAF1	1455.21	2079.43	1.42896
ATPAF2	342.189	446.902	1.30601
ATPBD4	246.604	526.02	2.13306
ATPIF1	1426.08	1661.26	1.16491
ATR	1001.6	916.099	0.914634
ATRIP	251.124	249.584	0.993868
ATRN	5017.57	5860.03	1.1679
ATRNL1	2416.97	769.945	0.318558
ATRX	5368.01	7622.74	1.42003
ATXN1	2293.55	2336.87	1.01889
ATXN10	5978.46	8552.24	1.43051
ATXN1L	2410.34	2763.07	1.14634
ATXN2	1303.5	1435.75	1.10146
ATXN2L	2940.78	3092.28	1.05152
ATXN3	452.595	473.791	1.04683
ATXN7	585.958	876.626	1.49606
ATXN7L1	272.636	400.438	1.46876
ATXN7L2	133.061	189.153	1.42155
ATXN7L3	1896.13	1851.09	0.976249
ATXN7L3B	4118.67	5191.19	1.26041
AUH	198.943	135.732	0.682266
AUP1	2217.67	1412.17	0.636782
AURKA	731.397	335.436	0.458623
AURKAIP1	1060.86	1042.49	0.982684
AURKB	324.839	222.34	0.684462
AUTS2	3603.48	5039.97	1.39864
AVEN	359.365	330.455	0.919554
AVL9	802.788	839.378	1.04558
AVPI1	145.51	95.3485	0.655272
AXIN1	778.704	826.466	1.06133
AXIN2	670.381	1471.77	2.19542
AXL	5079.13	1612.05	0.317387
AZI1	395.589	525.981	1.32962
AZI2	1523.28	1516.93	0.995829
AZIN1	10305.3	10870.5	1.05484
B2M	26624.9	15216	0.571493
B3GALNT1	1253.79	714.144	0.569589
B3GALNT2	755.645	582.108	0.770346
B3GALT1	881.59	564.524	0.640348
B3GALT2	203.155	27.1312	0.133549
B3GALT4	104.282	22.3589	0.214409
B3GALT5	216.077	687.508	3.18177
B3GALT6	1508.84	1797.63	1.1914
B3GALTL	1473.98	4321.75	2.93203
B3GAT1	1519.88	1693.03	1.11392
B3GAT2	188.746	15.454	0.0818774
B3GAT3	1785.31	905.76	0.50734
B3GNT1	3427.86	4289.48	1.25136
B3GNT2	767.699	285.208	0.371511
B3GNT5	1182.77	2829.5	2.39227
B3GNT9	722.841	1091.1	1.50946
B4GALNT1	876.248	396.317	0.452289
B4GALNT3	152.584	173.612	1.13781
B4GALNT4	2425.46	3837.06	1.58199
B4GALT1	2410.99	119.776	0.0496792
B4GALT2	2235.44	2985.14	1.33537
B4GALT3	986.959	940.809	0.953241
B4GALT4	1015.72	848.145	0.835018
B4GALT5	8187.2	4448.93	0.543401
B4GALT6	947.119	270.207	0.285293
B4GALT7	964.729	841.098	0.87185
B7H6	406.768	367.658	0.903853
B9D1	349.877	560.219	1.60119
B9D2	158.677	161.543	1.01807
BAALC	3057.94	3985.39	1.30329
BABAM1	1962.34	2183.02	1.11246
BACE1	4613.55	3459.23	0.749798
BACE2	217.018	489.464	2.2554
BACH1	1532.61	1667.31	1.08789
BACH2	1100.24	1950.38	1.77268
BAD	1547.88	1416.1	0.914862
BAG1	1213.07	1200.07	0.989288
BAG2	854.929	347.396	0.406345
BAG3	1412.71	932.43	0.660031
BAG4	1276.1	887.596	0.695552
BAG5	2119.42	2322.39	1.09576
BAG6	7175.9	7815.63	1.08915
BAHCC1	580.823	747.431	1.28685
BAHD1	1662.24	1638.9	0.985959
BAI1	530.845	123.993	0.233577
BAI2	3020.74	4769.3	1.57885
BAI3	133.314	1897.22	14.2312
BAIAP2	1969.21	1853.93	0.941455
BAIAP3	362.447	3336.08	9.20432
BAK1	907.235	666.606	0.734767
BAMBI	1128.44	334.27	0.296223
BANF1	2984.79	3657.11	1.22525
BANP	293.669	279.035	0.950169
BAP1	2970.71	2883.36	0.970597
BARD1	604.639	458.344	0.758046
BASP1	3175.15	3275.71	1.03167
BAX	1546.72	1530.29	0.989376
BAZ1A	1464.79	1203.97	0.821936
BAZ1B	4521.9	4970.12	1.09912
BAZ2A	2853.23	2818.97	0.987994
BAZ2B	1121.36	1845.87	1.6461
BBC3	150.376	1022.87	6.80209
BBIP1	628.015	610.99	0.972891
BBOX1	239.004	900.622	3.76824
BBS1	1197.37	1887.02	1.57597
BBS10	1142.04	1403.63	1.22905
BBS12	306.798	391.165	1.27499
BBS2	1102.73	1405.74	1.27479
BBS4	515.952	1147.8	2.22462
BBS5	821.335	1244.42	1.51512
BBS7	570.361	477.162	0.836596
BBS9	600.669	697.335	1.16093
BBX	3285.69	4135.83	1.25874
BCAM	1455.07	243.39	0.16727
BCAN	3421.74	12100.3	3.53629
BCAP29	2340.71	2181.82	0.932117
BCAP31	5094.87	3394.28	0.666216
BCAR1	2880.69	1670.55	0.579912
BCAR3	483.404	636.213	1.31611
BCAS2	1155.75	1063.77	0.920415
BCAS3	497.489	621.282	1.24884
BCAS4	119.926	28.0756	0.234106
BCAT1	7193.49	2581.19	0.358824
BCAT2	551.284	202.183	0.366749
BCCIP	1504.93	1974.81	1.31222
BCDIN3D	217.84	354.735	1.62842
BCHE	1420.6	1280.47	0.901359
BCKDHA	404.688	808.746	1.99844
BCKDHB	892.863	1826.34	2.04549
BCKDK	1505.23	1430.78	0.950541
BCL10	534.527	498.287	0.932201
BCL11A	138.066	114.81	0.831556
BCL2	930.888	3160.51	3.39515
BCL2L1	3332.86	2511.57	0.75358
BCL2L11	933.231	1637.53	1.75469
BCL2L12	223.864	142.478	0.63645
BCL2L13	2763.03	1979.94	0.716582
BCL2L2	625.106	429.986	0.687862
BCL2L2-PABPN1	1015.64	971.77	0.956802
BCL3	423.105	50.0368	0.118261
BCL6	1308.39	375.509	0.287
BCL7A	733.289	1327.49	1.81033
BCL7B	865.447	738.53	0.853351
BCL7C	574.158	813.673	1.41716
BCL9	2222.57	3115.24	1.40164
BCL9L	3120.45	2876.04	0.921672
BCLAF1	6876.48	7555.86	1.0988
BCOR	947.99	945.741	0.997628
BCORL1	949.654	690.291	0.726887
BCR	2774.78	4131.3	1.48888
BCS1L	311.22	316.002	1.01537
BDH2	868.55	1659.2	1.91031
BDKRB2	376.254	4.4508	0.0118292
BDNF	131.24	18.8355	0.143519
BDP1	1635.36	1633.58	0.998912
BECN1	2073.1	1640.81	0.791477
BEGAIN	412.606	183.399	0.444489
BEND3	462.691	729.306	1.57623
BEND5	173.53	308.547	1.77806
BEND6	397.571	420.539	1.05777
BEND7	230.207	165.417	0.718561
BEST3	201.868	207.783	1.0293
BET1	688.702	535.223	0.777148
BET1L	1212.19	830.13	0.68482
BEX1	4086.77	1676.47	0.410218
BEX2	161.298	41.6677	0.258328
BEX4	1596.59	1253.86	0.785336
BFAR	2581.42	2091.85	0.810348
BGN	1569	33.027	0.0210497
BHLHB9	809.207	856.685	1.05867
BHLHE40	1199.68	3276.32	2.73099
BHLHE41	301.117	1105.54	3.67145
BICC1	344.828	65.9924	0.191378
BICD1	1533.4	812.381	0.529792
BICD2	1815.38	1171.58	0.645364
BID	595.091	435.207	0.731328
BIN1	803.66	265.381	0.330215
BIN3	448.792	297.952	0.663898
BIRC2	3500.76	2799.58	0.799708
BIRC5	1927.3	1291.33	0.670022
BIRC6	4488.2	4815.94	1.07302
BIVM	961.69	914.755	0.951196
BIVM-ERCC5	588.182	517.808	0.880352
BLCAP	1624.17	3980.07	2.45052
BLM	314.075	352.782	1.12324
BLMH	1700.25	1786.18	1.05054
BLOC1S1	1112.04	1478.87	1.32987
BLOC1S2	1402.84	1556.45	1.1095
BLOC1S3	396.135	381.529	0.963128
BLVRA	1751.41	908.781	0.518887
BLVRB	442.937	585.315	1.32144
BLZF1	517.051	337.426	0.652597
BMF	554.169	292.409	0.527653
BMI1	916.872	1790.44	1.95277
BMP1	3233.88	1497.13	0.46295
BMP2K	1236.56	939.148	0.759482
BMP7	3080.2	6810.35	2.21101
BMP8B	395.421	15.3036	0.038702
BMPR1A	3291.41	2481.59	0.753959
BMPR1B	751.94	2249.8	2.992
BMPR2	6910.66	6481.41	0.937886
BMS1	2238.89	2058.99	0.919646
BNC2	357.383	440.53	1.23265
BNIP1	236.11	274.056	1.16071
BNIP2	1369.14	1156.24	0.844501
BNIP3	1964.26	1573.21	0.800914
BNIP3L	5697.13	9130.19	1.6026
BOC	787.172	2183.13	2.77338
BOD1	1523.92	1515.75	0.994639
BOD1L	1095.66	1347.4	1.22976
BOK	3038.5	1114.07	0.36665
BOLA1	113.49	176.438	1.55466
BOLA2	364.172	349.961	0.96098
BOLA2B	364.172	349.961	0.96098
BOLA3	355.677	219.38	0.616797
BOP1	911.869	764.829	0.838749
BORA	157.714	134.993	0.855935
BPGM	979.653	862.661	0.880579
BPHL	649.647	526.176	0.80994
BPNT1	696.046	731.541	1.05099
BPTF	2603.25	3756.27	1.44292
BRAF	293.733	333.441	1.13519
BRAP	1027.46	1223.2	1.19051
BRAT1	944.031	1060.85	1.12374
BRCA1	821.727	921.283	1.12115
BRCA2	394.551	507.056	1.28515
BRCC3	847.189	652.377	0.770049
BRD1	901.399	1136.18	1.26047
BRD2	5358.97	6002.64	1.12011
BRD3	2426.8	3420.07	1.40929
BRD4	2317.22	2354.38	1.01604
BRD7	2351.87	2919.75	1.24146
BRD8	1483.04	1832.99	1.23597
BRD9	1067.68	1267.28	1.18695
BRE	1552.94	1359.54	0.87546
BRF1	1217.56	1602.52	1.31617
BRF2	428.965	428.582	0.999108
BRI3	1793.76	1200.69	0.66937
BRI3BP	175.468	163.441	0.931461
BRIP1	676.574	907.082	1.3407
BRIX1	580.984	538.636	0.927111
BRK1	5270.53	5167.18	0.980391
BRMS1	1381.84	948.705	0.686552
BRMS1L	1038.87	826.907	0.795968
BROX	815.443	1119.83	1.37328
BRP44	978.98	746.494	0.762522
BRP44L	882.453	2436.74	2.76133
BRPF1	625.565	708.824	1.13309
BRPF3	1728.59	1150.89	0.665794
BRSK1	353.046	258.568	0.732391
BRSK2	266.025	304.301	1.14388
BRWD1	2236.46	3394.03	1.5176
BRWD3	974.266	1488.12	1.52743
BSCL2	3259.3	4100.97	1.25824
BSDC1	1941.51	1600.02	0.824111
BSG	15193.6	14198.1	0.934477
BSN	492.486	602.163	1.2227
BST1	586.523	1.04776	0.00178639
BST2	137.982	100.776	0.730352
BTAF1	2009.45	2050.71	1.02053
BTBD1	5010.77	4746.97	0.947354
BTBD10	1462	1427.76	0.976576
BTBD11	111.55	548.262	4.91496
BTBD2	2441.36	4130.07	1.69171
BTBD3	1841.54	4386.1	2.38175
BTBD6	1552.53	971.373	0.625669
BTBD7	2276.95	2438.38	1.07089
BTBD9	1791.15	1089.6	0.608325
BTD	548.048	615.789	1.1236
BTF3	9556.19	11271.8	1.17953
BTF3L4	2340.65	3197.58	1.3661
BTG1	2402.44	1563.26	0.650694
BTG2	1875.88	2996.58	1.59742
BTG3	1176.14	1006.82	0.856038
BTN2A1	1028.97	489.431	0.47565
BTN2A2	945.636	679.992	0.719085
BTN3A1	469.464	394.649	0.840639
BTN3A2	750.037	287.044	0.382706
BTN3A3	553.332	370.851	0.670215
BTRC	1490.13	1519.15	1.01947
BUB1	1656.44	921.052	0.556044
BUB1B	1124.84	1124.34	0.999552
BUB3	2796.22	2638.56	0.943618
BUD13	547.348	605.532	1.1063
BUD31	1617.83	1550.72	0.958514
BVES	1571.25	39.4057	0.0250792
BYSL	609.248	557.564	0.915169
BZRAP1	136.946	222.396	1.62397
BZW1	12906.7	12141.9	0.940745
BZW2	1179.11	909.123	0.771022
C10orf10	131.359	33.1766	0.252564
C10orf114	1591.2	1706.51	1.07246
C10orf118	543.238	817.585	1.50502
C10orf12	240.332	195.362	0.812882
C10orf137	493.066	587.414	1.19135
C10orf140	663.891	535.683	0.806884
C10orf2	387.8	517.13	1.3335
C10orf25	136.13	168.905	1.24076
C10orf26	3104.62	3719.86	1.19817
C10orf28	535.616	614.839	1.14791
C10orf32	1129.66	1165.85	1.03204
C10orf46	2803.56	2412.38	0.860469
C10orf47	102.112	1.04004	0.0101853
C10orf54	142.678	1.65369	0.0115904
C10orf57	662.84	1032.63	1.55788
C10orf76	1318.18	1032.72	0.783443
C10orf88	292.68	287.553	0.982483
C11orf1	194.072	300.399	1.54787
C11orf10	924.452	1136.22	1.22907
C11orf2	2003.41	3114.19	1.55444
C11orf24	1016.65	555.662	0.546562
C11orf30	727.399	1120.99	1.5411
C11orf31	1259.95	1482.8	1.17688
C11orf41	1954.44	3359.65	1.71898
C11orf46	634.277	687.858	1.08448
C11orf48	745.567	710.074	0.952395
C11orf49	1664.4	2917.26	1.75274
C11orf51	595.21	686.756	1.1538
C11orf54	534.174	772.165	1.44553
C11orf57	1441.39	1606.06	1.11424
C11orf58	5916.08	5745.58	0.971181
C11orf63	196.996	82.552	0.419055
C11orf67	446.528	384.524	0.861143
C11orf68	1225.09	1036.4	0.84598
C11orf73	968.356	973.6	1.00542
C11orf75	159.821	369.018	2.30895
C11orf80	258.698	234.244	0.905473
C11orf82	320.945	323.923	1.00928
C11orf83	360.793	336.72	0.933277
C11orf84	714.081	743.111	1.04065
C11orf87	137.527	472.101	3.43279
C11orf9	227.893	12.5607	0.0551168
C11orf95	1724.05	2185.05	1.26739
C12orf10	688.057	938.888	1.36455
C12orf23	3438.6	3194.5	0.929011
C12orf29	516.147	640.242	1.24042
C12orf32	1197.31	1508.5	1.25991
C12orf34	1466.1	447.566	0.305276
C12orf35	757.357	668.672	0.882902
C12orf4	986.854	735.904	0.745707
C12orf43	464.229	535.726	1.15401
C12orf44	877.217	777.082	0.88585
C12orf45	157.85	277.714	1.75936
C12orf49	1578.33	2194.44	1.39036
C12orf5	1610.76	1442.56	0.895575
C12orf51	3366.86	3461.35	1.02807
C12orf52	470.146	302.581	0.643589
C12orf53	773.901	763.356	0.986374
C12orf57	1105	1576.59	1.42677
C12orf65	394.133	452.518	1.14813
C12orf66	107.774	147.899	1.37231
C12orf68	700.515	533.653	0.761801
C12orf73	239.637	205.294	0.856687
C12orf75	569.114	385.469	0.677315
C12orf76	391.493	696.183	1.77827
C14orf1	1728.26	2035.33	1.17768
C14orf101	475.297	459.011	0.965736
C14orf102	369	414.466	1.12321
C14orf109	467.112	342.528	0.733288
C14orf118	685.383	728.958	1.06358
C14orf119	1183.18	991.753	0.838208
C14orf126	953.69	990.723	1.03883
C14orf129	1081.24	779.737	0.721152
C14orf132	7739.34	7130.73	0.921362
C14orf133	794.294	876.427	1.1034
C14orf135	2288.67	3855.61	1.68465
C14orf142	301.996	178.641	0.591534
C14orf149	552.757	273.251	0.494342
C14orf159	625.4	1034.74	1.65452
C14orf166	3119.86	3055.22	0.979283
C14orf169	333.067	312.053	0.936907
C14orf2	1375.11	1631.3	1.18631
C14orf21	746.298	758.291	1.01607
C14orf37	4016.24	3357.44	0.835966
C14orf43	1120.33	1337.33	1.19369
C14orf45	184.131	148.027	0.803921
C14orf49	202.131	95.2225	0.471092
C14orf79	273.505	344.924	1.26113
C14orf80	238.931	183.701	0.768846
C14orf93	129.56	233.773	1.80437
C15orf23	940.91	501.76	0.533271
C15orf24	1855.56	1318.77	0.710711
C15orf29	860.579	870.984	1.01209
C15orf38	758.244	965.247	1.273
C15orf38-AP3S2	679.066	1058.71	1.55907
C15orf39	213.536	196.521	0.92032
C15orf40	239.713	238.22	0.993773
C15orf41	175.629	178.321	1.01533
C15orf42	367.113	441.523	1.20269
C15orf44	1173.52	1107.27	0.943543
C15orf52	1558.77	159.22	0.102145
C15orf57	467.049	371.774	0.796007
C15orf59	257.87	49.6527	0.192549
C15orf63	852.135	776.472	0.911208
C16orf13	520.18	732.933	1.409
C16orf42	1073.61	1359.66	1.26644
C16orf45	3365.74	3842.03	1.14151
C16orf46	100.99	181.962	1.80178
C16orf48	240.554	410.072	1.7047
C16orf5	1731.96	2143.12	1.2374
C16orf52	510.351	429.191	0.840973
C16orf53	1041.89	980.773	0.941345
C16orf55	319.873	311.181	0.972827
C16orf57	1767.84	1417.63	0.801897
C16orf58	930.991	1001.89	1.07616
C16orf59	138.406	162.656	1.1752
C16orf62	2307.73	3016.01	1.30691
C16orf7	413.549	556.022	1.34451
C16orf70	449.764	482.606	1.07302
C16orf72	2402.33	2140.41	0.890971
C16orf80	1291.33	1836.98	1.42255
C16orf87	659.773	469.149	0.711077
C16orf88	488.579	673.166	1.3778
C17orf101	1134.55	1209.23	1.06583
C17orf103	842.149	945.771	1.12304
C17orf28	241.338	65.7393	0.272396
C17orf39	424.002	383.156	0.903664
C17orf48	124.04	112.811	0.909474
C17orf49	867.666	1762.85	2.03172
C17orf53	142.119	150.324	1.05773
C17orf56	148.604	162.592	1.09413
C17orf58	130.08	121.348	0.932869
C17orf59	197.695	137.997	0.698029
C17orf61	505.011	933.973	1.84941
C17orf62	1330.04	1274.2	0.958019
C17orf63	917.008	802.431	0.875054
C17orf70	1341.87	1435.54	1.0698
C17orf75	351.131	615.57	1.7531
C17orf79	1095.68	834.255	0.761407
C17orf80	1004.75	1412.46	1.40578
C17orf81	868.96	902.621	1.03874
C17orf85	1551.37	1567.08	1.01013
C17orf89	459.813	533.22	1.15965
C17orf90	112.714	126.158	1.11927
C17orf96	104.882	174.41	1.66292
C17orf97	268.909	330.801	1.23016
C18orf1	1195.03	408.506	0.341837
C18orf21	391.052	313.264	0.801081
C18orf25	1322.68	941.359	0.711707
C18orf32	1952.73	2522.87	1.29197
C18orf54	529.11	625.504	1.18218
C18orf8	598.964	396.54	0.662043
C19orf10	2023.35	1118.86	0.552973
C19orf12	1257.79	853.169	0.678307
C19orf24	331.773	231.692	0.698345
C19orf25	533.601	549.243	1.02931
C19orf26	423.375	507.515	1.19874
C19orf29	583.221	970.205	1.66353
C19orf42	1594.59	1407.39	0.882605
C19orf43	2371.28	2401.78	1.01286
C19orf44	233.413	263.76	1.13002
C19orf47	303.208	207.565	0.684562
C19orf48	826.586	1093.26	1.32262
C19orf52	307.681	260.798	0.847624
C19orf53	1742.7	1370.93	0.78667
C19orf54	211.038	416.224	1.97227
C19orf55	186.102	159.684	0.858046
C19orf6	2269.38	2277.06	1.00338
C19orf60	193.402	321.781	1.66379
C19orf63	5958.09	6961.53	1.16842
C19orf66	262.985	211.591	0.804575
C19orf70	813.78	858.718	1.05522
C19orf79	494.078	593.501	1.20123
C1D	541.859	583.558	1.07695
C1GALT1	3505.31	2181.4	0.622312
C1GALT1C1	716.67	509.655	0.711143
C1orf106	694.597	1307.53	1.88244
C1orf109	557.676	587.96	1.0543
C1orf112	386.696	307.902	0.796236
C1orf114	122.235	205.13	1.67817
C1orf122	1517.38	2807.55	1.85026
C1orf123	629.2	863.374	1.37218
C1orf124	609.571	538.028	0.882633
C1orf131	270.926	270.166	0.997193
C1orf144	6677.48	5988.47	0.896816
C1orf151-NBL1	473.291	328.544	0.694168
C1orf159	178.48	182.038	1.01994
C1orf174	453.116	459.324	1.0137
C1orf187	162.524	499.507	3.07345
C1orf192	212.714	875.438	4.11556
C1orf198	10972.7	8886.46	0.80987
C1orf201	257.443	363.914	1.41357
C1orf21	1532.09	2735.45	1.78543
C1orf212	1176.7	772.691	0.656661
C1orf216	1074.75	479.805	0.446436
C1orf226	1446.48	2457.34	1.69884
C1orf233	390.027	288.65	0.740078
C1orf27	823.537	781.63	0.949114
C1orf31	560.437	341.3	0.60899
C1orf35	266.564	291.893	1.09502
C1orf43	6016.51	4889.47	0.812675
C1orf50	309.145	329.451	1.06568
C1orf52	532.804	629.28	1.18107
C1orf54	111.256	161.177	1.44871
C1orf55	1426.42	1376.43	0.964957
C1orf56	147.525	240.917	1.63305
C1orf61	2252.88	4571.95	2.02938
C1orf63	143.012	215.976	1.51019
C1orf85	1506.17	961.223	0.638189
C1orf86	937.319	1003.26	1.07035
C1orf88	610.709	1125.94	1.84367
C1orf9	4678.31	5314.24	1.13593
C1orf96	1596.08	766.199	0.48005
C1QBP	2442.4	2221.49	0.909554
C1QL1	12472.7	10525.9	0.843916
C1QTNF1	1894.05	3.05533	0.00161312
C1QTNF3	135.502	142.17	1.04921
C1QTNF5	573.613	360.544	0.628549
C1QTNF6	1734.18	306.045	0.176478
C1R	828.987	659.476	0.79552
C1RL	464.076	203.749	0.439044
C1S	823.888	510.697	0.619862
C20orf11	2497.75	3294.64	1.31904
C20orf111	710.356	819.812	1.15409
C20orf112	801.658	1395.71	1.74103
C20orf132	103.535	124.053	1.19818
C20orf194	949.198	1474.34	1.55325
C20orf20	442.33	407.089	0.920327
C20orf24	1372.4	1149.33	0.837461
C20orf27	988.422	1143.94	1.15734
C20orf3	5853.52	3831.07	0.654489
C20orf4	1265.49	757.851	0.598858
C20orf43	3251.49	3389.8	1.04254
C20orf7	281.536	231.904	0.823708
C20orf72	656.478	600.933	0.915389
C20orf96	207.339	268.832	1.29658
C21orf2	411.862	671.478	1.63035
C21orf33	1916.62	2681.35	1.399
C21orf56	154.743	184.822	1.19438
C21orf59	1028.53	1500.33	1.45871
C21orf62	1321.08	5914.63	4.47712
C21orf91	948.891	839.3	0.884506
C22orf13	2193.62	1490.49	0.679469
C22orf23	366.371	257.587	0.703075
C22orf25	783.701	403.905	0.515382
C22orf28	3216.81	2814.51	0.874939
C22orf29	1245.18	1075.44	0.863681
C22orf32	952.862	1277.74	1.34095
C22orf39	676.738	968.439	1.43104
C22orf40	140.834	205.395	1.45842
C22orf46	415.443	561.232	1.35092
C2CD2	589.853	496.17	0.841176
C2CD2L	348.902	200.326	0.574161
C2CD3	1348.08	818.206	0.606943
C2CD4C	176.139	111.562	0.633377
C2orf16	123.274	118.716	0.963026
C2orf18	3281.13	1417.98	0.432163
C2orf28	2065.12	2391.83	1.15821
C2orf29	1370.76	1104.17	0.805518
C2orf40	424.613	121.314	0.285705
C2orf42	322.125	329.293	1.02225
C2orf43	759.294	790.153	1.04064
C2orf44	759.459	739.888	0.97423
C2orf47	378.689	417.347	1.10208
C2orf49	284.275	347.672	1.22301
C2orf55	128.87	307.459	2.3858
C2orf56	196.359	184.682	0.940529
C2orf63	299.981	433.531	1.44519
C2orf68	630.673	1116.96	1.77106
C2orf69	770.969	651.548	0.845102
C2orf72	941.438	1560.52	1.6576
C2orf76	140.705	157.268	1.11771
C3	122.475	0.669191	0.00546392
C3orf14	369.781	395.904	1.07065
C3orf17	1169.53	1408.11	1.204
C3orf18	238.948	419.201	1.75436
C3orf19	526.218	491.593	0.9342
C3orf23	1195.9	1500.29	1.25453
C3orf26	679.159	697.934	1.02764
C3orf33	188.144	162.802	0.865309
C3orf37	1134.82	894.353	0.788101
C3orf38	1209.17	1217.08	1.00655
C3orf39	986.864	1231.33	1.24772
C3orf52	119.771	56.8136	0.474352
C3orf58	2136.38	2050.14	0.959632
C3orf62	169.829	179.813	1.05879
C3orf64	273.685	146.449	0.535101
C3orf70	726.565	1980.58	2.72595
C3orf75	633.203	603.077	0.952422
C3orf78	154.202	217.577	1.41099
C4A	2879.3	4637.78	1.61073
C4B	1025.38	2048.66	1.99795
C4orf19	469.593	400.302	0.852444
C4orf21	227.391	252.297	1.10953
C4orf27	760.558	1149.25	1.51107
C4orf3	3200.55	2788.19	0.87116
C4orf33	300.541	273.317	0.909417
C4orf34	630.704	725.644	1.15053
C4orf46	783.932	1617.69	2.06356
C4orf48	233.968	418.067	1.78686
C4orf52	616.133	699.798	1.13579
C5	361.133	607.335	1.68175
C5orf15	4056.21	2408.65	0.593818
C5orf22	1202.47	1248.56	1.03833
C5orf24	5236.52	5074.69	0.969094
C5orf25	232.587	185.701	0.798416
C5orf28	426.113	308.669	0.724383
C5orf30	1104.38	1504.64	1.36243
C5orf34	111.982	97.4338	0.870088
C5orf4	395.101	651.549	1.64907
C5orf42	1410.4	1750.61	1.24121
C5orf43	2019.63	2087.72	1.03371
C5orf44	735.182	729.519	0.992297
C5orf49	192.736	585.979	3.04033
C5orf51	2663.86	3208.03	1.20428
C5orf54	407.866	654.524	1.60475
C5orf55	180.037	224.748	1.24834
C5orf62	289.83	259.882	0.896671
C6orf1	421.999	337.041	0.798678
C6orf106	2646.27	1949.84	0.736826
C6orf108	358.281	699.45	1.95224
C6orf118	160.808	366.661	2.28011
C6orf120	1452.06	1352.29	0.931293
C6orf130	386.436	635.073	1.64341
C6orf136	162.197	146.061	0.900513
C6orf141	122.238	3.46784	0.0283696
C6orf162	250.699	231.681	0.924142
C6orf170	151.813	214.989	1.41615
C6orf203	305.114	317.34	1.04007
C6orf211	880.51	654.697	0.743543
C6orf223	250.948	9.79449	0.0390299
C6orf225	763.643	1245.4	1.63086
C6orf228	2460.94	2046.08	0.831423
C6orf47	829.557	725.813	0.87494
C6orf48	2505.25	3608.16	1.44024
C6orf62	5100.62	5178.8	1.01533
C6orf70	234.461	312.52	1.33293
C6orf72	1622.87	1278.34	0.787704
C6orf89	5053.75	5303.24	1.04937
C7orf23	160.615	104.893	0.653071
C7orf25	335.639	260.667	0.776629
C7orf26	636.915	758.156	1.19036
C7orf31	330.277	381.243	1.15431
C7orf41	3131.36	5447.06	1.73952
C7orf42	5735	4911.15	0.856347
C7orf43	366.998	286.225	0.779909
C7orf44	907.103	873.317	0.962754
C7orf46	105.613	201.593	1.90879
C7orf49	810.136	850.485	1.0498
C7orf50	1584.03	2141.5	1.35193
C7orf55	110.221	167.704	1.52152
C7orf59	956.482	1302.25	1.3615
C7orf60	841.828	1593.59	1.89301
C7orf73	3126.59	3761.58	1.20309
C8orf33	2332.77	3607.54	1.54646
C8orf37	169.491	448.885	2.64842
C8orf38	174.392	228.45	1.30998
C8orf40	511.054	627.843	1.22853
C8orf42	226.268	322.483	1.42523
C8orf46	265.559	347.218	1.3075
C8orf55	315.745	230.309	0.729415
C8orf58	672.156	345.866	0.514563
C8orf59	746.966	831.934	1.11375
C8orf76	429.129	344.88	0.803675
C8orf82	375.556	328.65	0.875103
C8orf83	989.464	1133.52	1.14559
C9orf102	362.604	411.973	1.13615
C9orf114	706.887	996.826	1.41016
C9orf116	176.504	216.054	1.22407
C9orf123	751.469	893.214	1.18862
C9orf125	446.57	733.682	1.64293
C9orf142	368.378	323.738	0.87882
C9orf156	228.911	271.245	1.18494
C9orf16	901.818	1489.96	1.65218
C9orf172	134.146	192.238	1.43305
C9orf3	1117.5	330.622	0.295857
C9orf37	163.324	264.377	1.61873
C9orf40	251.994	468.843	1.86053
C9orf41	190.161	162.239	0.853167
C9orf46	502.096	464.946	0.92601
C9orf69	1101.73	873.766	0.793083
C9orf72	486.751	697.878	1.43375
C9orf78	1430.4	1488.25	1.04044
C9orf80	569.244	595.867	1.04677
C9orf82	824.474	786.781	0.954282
C9orf85	159.891	161.473	1.00989
C9orf86	3439.16	3021.99	0.878701
C9orf89	249.728	174.676	0.699465
C9orf91	361.753	369.401	1.02114
CA11	257.794	229.055	0.888522
CA12	1380.99	1914.58	1.38638
CA13	584.504	48.9188	0.0836929
CA14	1088.08	2771.95	2.54756
CA2	251.631	359.464	1.42854
CA3	106.435	150.083	1.41008
CA5B	208.555	369.275	1.77064
CAB39	2690.52	3779.14	1.40461
CAB39L	681.493	1353.98	1.98678
CABIN1	3995.15	4484.21	1.12241
CABLES1	260.568	30.2631	0.116143
CABLES2	504.976	617.358	1.22255
CACFD1	1296.22	2117.52	1.63361
CACHD1	3967.44	10266	2.58756
CACNA1C	357.513	222.261	0.621685
CACNA1H	343.262	351.279	1.02336
CACNA2D1	247.983	1507.31	6.07828
CACNA2D2	224.326	31.8726	0.142082
CACNA2D3	579.761	3.09544	0.00533917
CACNB1	178.046	115.328	0.647746
CACNB2	434.901	767.565	1.76492
CACNB3	1464.03	897.412	0.612974
CACNB4	374.726	186.562	0.497862
CACNG4	5449.12	10780.5	1.97839
CACNG5	386.45	119.381	0.308916
CACNG7	1566.79	2171.57	1.386
CACNG8	376.458	473.79	1.25854
CACYBP	2347.7	2219.45	0.945373
CAD	2084.53	2946.43	1.41347
CADM1	9089.18	5652.88	0.621935
CADM2	215.913	1983.65	9.18726
CADM3	1717.33	12145.4	7.07225
CADM4	10372.3	8751.08	0.843695
CADPS	298.02	72.1982	0.242259
CALCOCO1	1844.99	1777.76	0.963563
CALCOCO2	1721.48	1366.88	0.794014
CALCRL	1836.17	403.681	0.219849
CALD1	42137.6	12302.5	0.291959
CALM1	13348.8	17118	1.28236
CALM2	27478.9	13431.7	0.488799
CALM3	11268.7	12382.2	1.09882
CALML4	138.78	167.773	1.20891
CALN1	643.668	7.97429	0.0123888
CALR	43323.8	21162.1	0.488465
CALU	33336.4	16476.8	0.494257
CAMK1	674.711	595.784	0.883021
CAMK1D	401.566	259.419	0.646018
CAMK2D	10072.4	5061.34	0.502498
CAMK2G	1136.26	1940.84	1.7081
CAMK2N1	918.517	366.673	0.399201
CAMK2N2	103.135	182.649	1.77097
CAMKK1	253.656	93.4804	0.368532
CAMKK2	1234.23	998.34	0.808878
CAMKMT	100.251	220.791	2.20239
CAMKV	257.918	53.8086	0.208627
CAMLG	1599.25	1492.73	0.933396
CAMSAP1	2415.91	3403.23	1.40868
CAMSAP2	4534.75	4912.96	1.0834
CAMSAP3	113.354	85.6235	0.755365
CAMTA1	1110.14	1244.79	1.12129
CAMTA2	832.006	495.947	0.596085
CAND1	7786.56	9521.6	1.22283
CAND2	492.571	605.073	1.2284
CANT1	3819.81	2294.69	0.600734
CANX	67549.2	53910.4	0.798091
CAP1	11668.7	6469.74	0.554453
CAP2	2823.61	2343.9	0.830105
CAPG	1231.72	289.824	0.2353
CAPN1	4882.28	3565	0.730193
CAPN10	427.209	446.608	1.04541
CAPN2	6870.34	5189.97	0.755416
CAPN5	5105.12	1013.45	0.198516
CAPN7	1228.21	1114.65	0.907536
CAPNS1	9848.22	8118.64	0.824377
CAPRIN1	16649.5	17081.6	1.02596
CAPRIN2	707.056	838.865	1.18642
CAPS	1393.2	336.3	0.241386
CAPZA1	5283.68	3949.07	0.74741
CAPZA2	5587.48	4907.25	0.878258
CAPZB	6360.08	5192.67	0.816447
CARD10	405.539	263.854	0.650626
CARD8	860.608	1067.52	1.24042
CARHSP1	3511.79	3641.02	1.0368
CARKD	1367.4	1599.43	1.16969
CARM1	1646.98	1375.25	0.835013
CARS	1662.67	1030.21	0.619614
CARS2	906.34	581.388	0.641468
CASC3	3759.01	5244.11	1.39508
CASC4	6331.45	7417.86	1.17159
CASC5	569.167	423.021	0.743229
CASD1	1381.87	1311.2	0.948858
CASK	2392.05	4601.31	1.92359
CASKIN1	115.537	89.5688	0.775241
CASKIN2	1250.63	1222.76	0.977712
CASP2	1704.43	1802.06	1.05728
CASP3	1285.64	1764.95	1.37282
CASP6	668.891	549.138	0.820968
CASP7	741.866	632.242	0.852232
CASP8	125.617	119.057	0.947778
CASP8AP2	847.008	1022.25	1.2069
CASP9	351.645	414.891	1.17986
CASQ1	130.143	10.7558	0.0826462
CAST	3164.38	1902.86	0.601336
CASZ1	228.101	193.978	0.850405
CAT	2923.69	2535.08	0.867082
CAV1	6106.38	195.714	0.0320507
CAV2	2412.88	56.5146	0.0234221
CBFA2T2	737.492	1235.22	1.67489
CBFA2T3	220.094	73.2469	0.332798
CBFB	2336.98	1169.58	0.500466
CBL	3406.42	5483.9	1.60987
CBLB	639.255	955.997	1.49549
CBLL1	1118.4	1513.16	1.35297
CBR1	836.016	1124.91	1.34556
CBR3	142.318	134.009	0.941614
CBR4	645.763	914.021	1.41541
CBS	941.039	1296.81	1.37807
CBWD1	428.721	470.114	1.09655
CBWD2	827.005	912.574	1.10347
CBWD3	571.734	408.001	0.713621
CBWD5	162.553	67.7678	0.416898
CBWD6	164.549	169.773	1.03175
CBX1	4585.68	6875.71	1.49939
CBX2	833.569	1370.21	1.64379
CBX3	5271.35	5252.71	0.996464
CBX4	822.586	712.593	0.866284
CBX5	15612.5	29235.4	1.87256
CBX6	1869.02	1192.5	0.638037
CBX8	287.751	293.633	1.02044
CBY1	853.814	1009.96	1.18288
CC2D1A	631.251	584.233	0.925515
CC2D1B	764.4	478.086	0.625439
CC2D2A	1061.74	2018.64	1.90126
CCAR1	1683.95	1671.17	0.99241
CCBL1	253.685	153.046	0.603291
CCBL2	852.411	1262.72	1.48135
CCDC101	195.194	227.44	1.1652
CCDC102A	391.47	370.067	0.945327
CCDC103	196.986	566.234	2.87449
CCDC104	1475.58	1404.05	0.951522
CCDC106	689.086	638.682	0.926854
CCDC107	555.468	477.357	0.859378
CCDC109B	1257.63	1491.23	1.18575
CCDC111	240.928	283.388	1.17623
CCDC112	382.431	515.486	1.34792
CCDC113	467.383	694.371	1.48566
CCDC115	692.648	1076.91	1.55478
CCDC117	1507.88	1533.86	1.01723
CCDC12	444.24	676.741	1.52337
CCDC120	231.378	277.132	1.19774
CCDC121	495.076	222.958	0.450351
CCDC124	1157.31	1406.51	1.21533
CCDC126	425.212	257.196	0.604865
CCDC127	921.474	704.607	0.764652
CCDC130	275.962	240.818	0.872649
CCDC132	1062.9	1273.69	1.19832
CCDC134	187.157	143.93	0.769035
CCDC136	336.97	1246.37	3.69875
CCDC137	716.923	777.668	1.08473
CCDC138	165.724	345.354	2.0839
CCDC14	494.597	708.405	1.43229
CCDC142	169.714	184.721	1.08842
CCDC149	464.21	388.243	0.836352
CCDC15	163.289	253.511	1.55253
CCDC160	158.046	247.049	1.56314
CCDC164	119.354	348.028	2.91593
CCDC167	481.128	480.167	0.998003
CCDC18	123.765	74.8758	0.604984
CCDC22	336.995	433.119	1.28524
CCDC23	586.522	723.374	1.23333
CCDC24	108.899	153.611	1.41058
CCDC25	1567.56	1784.58	1.13844
CCDC28A	217.875	183.871	0.84393
CCDC28B	518.976	791.339	1.52481
CCDC3	1734.5	14.4727	0.00834401
CCDC34	551.244	615.341	1.11628
CCDC40	215.068	429.471	1.99691
CCDC41	261.15	447.179	1.71234
CCDC43	822.957	752.706	0.914636
CCDC47	5669.09	4592.34	0.810067
CCDC50	3070.33	2491.2	0.811379
CCDC51	293.049	340.759	1.16281
CCDC53	620.814	534.397	0.8608
CCDC56	1129.8	1392.13	1.23219
CCDC58	126.202	130.036	1.03037
CCDC59	351.908	280.191	0.796204
CCDC6	3636.03	3454.49	0.950071
CCDC66	162.384	180.2	1.10971
CCDC71	483.252	413.618	0.855905
CCDC71L	862.518	342	0.396514
CCDC72	2562.05	2685.42	1.04816
CCDC74A	137.717	58.3673	0.423821
CCDC74B	149.284	49.3265	0.33042
CCDC75	293.278	296.854	1.01219
CCDC76	322.066	272.859	0.847217
CCDC77	314.868	300.406	0.954071
CCDC8	904.408	852.902	0.943049
CCDC80	4231.28	2380.87	0.562683
CCDC82	899.74	1053.27	1.17064
CCDC85B	804.289	592.82	0.737073
CCDC85C	2709.55	1531.12	0.565082
CCDC86	785.173	747.575	0.952115
CCDC88A	4587.29	5714.71	1.24577
CCDC88C	420.83	1132.35	2.69075
CCDC9	473.05	420.131	0.888132
CCDC90A	1986.74	1761.44	0.886596
CCDC90B	1940.73	1574.42	0.811254
CCDC91	560.481	630.648	1.12519
CCDC92	919.715	795.863	0.865337
CCDC93	1248.49	1626.58	1.30284
CCDC94	371.055	504.757	1.36033
CCDC96	142.654	223.982	1.5701
CCDC97	1049.14	1299.99	1.23911
CCDC99	732.121	536.333	0.732574
CCHCR1	421.513	498.33	1.18224
CCL2	1243.8	10.2168	0.00821421
CCM2	1228.75	1043.76	0.849449
CCNA2	1585.33	1377.03	0.868608
CCNB1	2016.14	1419.93	0.704284
CCNB1IP1	805.838	1360.1	1.6878
CCNB2	817.469	692.47	0.84709
CCNC	1268.23	960.096	0.757039
CCND1	4154.42	1000.41	0.240807
CCND2	17301.1	11830.4	0.683795
CCND3	1369.27	632.542	0.461956
CCNDBP1	641.656	413.114	0.643824
CCNE1	150.114	154.235	1.02745
CCNE2	491.328	501.02	1.01972
CCNF	759.268	476.961	0.628186
CCNG1	2435.16	3928.81	1.61337
CCNG2	2522.29	3254.34	1.29023
CCNH	927.874	962.119	1.03691
CCNI	8096.63	7663.54	0.94651
CCNJ	736.18	910.582	1.2369
CCNJL	728.851	318.603	0.43713
CCNK	1428.86	1477.05	1.03372
CCNL1	430.543	563.526	1.30887
CCNL2	814.122	842.336	1.03466
CCNT1	1456.61	1619.26	1.11166
CCNT2	1320.6	1648.48	1.24827
CCNY	3382.63	3961.9	1.17125
CCNYL1	937.053	696.036	0.742793
CCP110	980.514	915.863	0.934063
CCPG1	2488.65	1464.15	0.588332
CCRN4L	173.049	38.0513	0.219888
CCS	308.469	273.084	0.885288
CCT2	11250.3	8200.45	0.728908
CCT3	9023.7	9096.32	1.00805
CCT4	6827.82	6878.17	1.00738
CCT5	6702.52	5435.05	0.810896
CCT6A	9828.71	8494.33	0.864236
CCT7	7300.38	6742.3	0.923554
CCT8	5712.23	4690.06	0.821057
CCZ1	1403.22	1194.96	0.851581
CCZ1B	1209.81	1061.01	0.877005
CD101	110.143	141.168	1.28168
CD109	1652.8	1331.54	0.805628
CD151	10689.4	4394.39	0.4111
CD164	8525.64	4400.67	0.516168
CD180	170.639	0.330738	0.00193824
CD200	572.46	1281.36	2.23835
CD24	13297.8	8954.96	0.673417
CD248	504.681	20.7854	0.0411853
CD276	6358.84	5377.78	0.845717
CD2AP	1232.54	358.667	0.290999
CD2BP2	2956.54	2831.99	0.957875
CD302	436.169	379.839	0.870852
CD320	1165.26	1027.72	0.881963
CD38	320.654	3.69366	0.0115191
CD3EAP	111.33	136.097	1.22246
CD44	66277.1	16326.1	0.246332
CD46	2569.17	1009.77	0.393036
CD47	13804.2	6162.22	0.446401
CD58	368.649	297.034	0.805737
CD59	18261.3	10133.9	0.554936
CD63	15903.7	7775.51	0.488911
CD68	252.418	28.0837	0.111259
CD74	22304	1174.19	0.0526447
CD81	11172.8	6628.31	0.593255
CD82	290.043	363.339	1.25271
CD83	329.214	622.158	1.88983
CD9	3546.58	385.885	0.108805
CD97	365.03	111.095	0.304344
CD99	11526.3	12541.5	1.08808
CD99L2	5399.36	5592.6	1.03579
CDADC1	289.864	273.881	0.94486
CDAN1	657.746	613.329	0.932471
CDC123	2070.45	2040.95	0.985754
CDC14A	484.328	419.671	0.866501
CDC14B	938.885	482.904	0.514338
CDC16	2016.79	1792.6	0.888842
CDC20	1155.84	755.69	0.653803
CDC23	1323.46	1867.4	1.411
CDC25A	494.915	613.24	1.23908
CDC25B	6061.55	10736.5	1.77124
CDC25C	197.246	175.041	0.887428
CDC26	543.008	427.143	0.786623
CDC27	2917.41	2182.14	0.747972
CDC34	1269.36	1875.16	1.47725
CDC37	2689.01	2169.26	0.806715
CDC37L1	591.293	604.902	1.02302
CDC40	822.927	757.418	0.920395
CDC42	14681.3	12765.6	0.869514
CDC42BPA	2850.12	3127.09	1.09718
CDC42BPB	6333.05	5750.19	0.907965
CDC42EP1	2290.63	1441.07	0.629113
CDC42EP2	119.698	32.8565	0.274495
CDC42EP3	1648.31	1832.32	1.11163
CDC42EP4	3879.65	5014.45	1.2925
CDC42SE1	3024.72	2501.4	0.826987
CDC42SE2	1699.49	2333.56	1.3731
CDC45	365.092	369.277	1.01146
CDC5L	2659.41	2989.02	1.12394
CDC6	1451.94	1070.97	0.737615
CDC7	565.706	733.272	1.29621
CDC73	2344.75	2468.77	1.0529
CDCA2	776.608	408.415	0.525896
CDCA3	360.353	219.645	0.609527
CDCA4	474.979	304.459	0.640994
CDCA5	1140.79	1126.61	0.987564
CDCA7	1549.48	2480	1.60053
CDCA7L	1140.11	912.23	0.800125
CDCA8	891.084	513.274	0.576011
CDCP1	797.139	79.7874	0.100092
CDH1	1245.91	532.536	0.427428
CDH10	165.944	1.40318	0.00845574
CDH11	13088.2	1036.37	0.0791839
CDH13	897.719	40.2402	0.0448249
CDH2	27488.8	31907.5	1.16074
CDH20	242.567	1361.44	5.61262
CDH24	666.141	398.714	0.598543
CDH3	282.23	53.268	0.18874
CDH4	1021.45	294.425	0.288243
CDH6	3669.84	5523.1	1.505
CDHR1	349.014	45.1559	0.129381
CDIPT	2208.09	1468.46	0.665036
CDK1	2106.63	1861.85	0.883805
CDK10	379.822	579.983	1.52699
CDK11A	437.465	462.466	1.05715
CDK11B	1119.83	1405.41	1.25502
CDK12	2181.18	1663.48	0.76265
CDK13	1554.49	1824.86	1.17393
CDK14	2142.96	5061.25	2.3618
CDK16	4400.52	5262.67	1.19592
CDK17	1925.08	3347.94	1.73912
CDK18	500.505	15.4165	0.0308018
CDK19	1921.8	2614.04	1.3602
CDK2	2094.63	1792.86	0.855932
CDK20	378.07	582.576	1.54092
CDK2AP1	9771.01	10536	1.07829
CDK2AP2	847.562	684.33	0.807411
CDK4	5198.16	6415.53	1.23419
CDK5	707.758	478.748	0.676429
CDK5R1	920.709	616.194	0.66926
CDK5RAP1	358.113	513.525	1.43397
CDK5RAP2	2644.11	3225.97	1.22006
CDK5RAP3	1177.05	1271.16	1.07995
CDK6	10435.8	5754.63	0.551433
CDK7	592.863	484.426	0.817096
CDK8	371.178	501.629	1.35145
CDK9	981.426	788.023	0.802937
CDKAL1	655.862	817.376	1.24626
CDKL2	101.22	103.952	1.02699
CDKL5	395.106	330.977	0.837693
CDKN1A	13211	6147.68	0.465345
CDKN1B	2114.26	2628.15	1.24306
CDKN1C	251.84	106.308	0.422125
CDKN2AIP	646.298	820.526	1.26958
CDKN2AIPNL	562.43	463.515	0.82413
CDKN2B	248.289	223.103	0.898565
CDKN2C	1645.91	1429.49	0.868512
CDKN2D	196.51	181.114	0.921651
CDKN3	308.79	178.294	0.577396
CDO1	2296.69	4969.42	2.16373
CDON	1123.97	415.106	0.369322
CDR2	695.777	346.382	0.497835
CDR2L	1214.79	847.468	0.697626
CDS2	5025.75	6307.71	1.25508
CDT1	414.534	505.264	1.21887
CDV3	6731.51	4339.62	0.644673
CDYL	891.241	865.52	0.97114
CEACAM1	280.884	1.72904	0.00615571
CEBPB	290.236	17.2291	0.0593623
CEBPD	995.983	97.8706	0.0982654
CEBPG	1797.92	1381.22	0.768233
CEBPZ	1412.34	1367.7	0.968397
CECR1	249.101	18.6673	0.0749388
CECR2	404.269	803.425	1.98735
CECR5	773.373	729.265	0.942967
CECR6	280.537	486.33	1.73357
CELF1	3161.12	3245.17	1.02659
CELF2	7380.85	8522.18	1.15463
CELF3	197.22	23.9356	0.121365
CELF5	235.569	60.0792	0.255039
CELSR1	7368.13	13748.2	1.8659
CELSR2	10339.6	10225.4	0.988951
CELSR3	770.576	877.298	1.1385
CEMP1	119.31	97.0269	0.81323
CEND1	125.448	213.581	1.70255
CENPA	262.745	145.724	0.554623
CENPB	3392.57	3563.25	1.05031
CENPBD1	279.303	279.958	1.00235
CENPC1	310.628	323.082	1.04009
CENPE	535.983	327.441	0.610916
CENPF	4144.17	3663.45	0.884002
CENPH	424.482	693.179	1.633
CENPI	399.173	202.923	0.50836
CENPJ	217.196	281.782	1.29736
CENPK	431.498	421.142	0.976
CENPL	474.692	395.666	0.833522
CENPM	394.216	342.743	0.869431
CENPN	988.675	748.152	0.756722
CENPO	1656.55	1814.71	1.09548
CENPP	155.459	137.655	0.885476
CENPQ	468.477	548.606	1.17104
CENPT	472.193	350.764	0.742841
CENPV	331.743	1934.48	5.83125
CENPW	191.918	151.335	0.78854
CEP104	868.084	646.878	0.745179
CEP112	450.435	407.647	0.905007
CEP120	727.006	642.955	0.884387
CEP128	178.684	138.237	0.77364
CEP135	477.252	415.595	0.870808
CEP152	124.889	130.049	1.04131
CEP164	658.535	507.166	0.770142
CEP170	4370.91	4551.7	1.04136
CEP19	346.12	333.668	0.964024
CEP192	904.015	1064.37	1.17738
CEP250	910.67	988.579	1.08555
CEP290	433.69	471.049	1.08614
CEP350	1750.71	2218.88	1.26741
CEP41	890.02	1245.15	1.39902
CEP44	314.744	292.838	0.930403
CEP55	1016.94	441.623	0.434268
CEP57	1143.63	1460	1.27664
CEP57L1	326.537	248.609	0.761349
CEP63	905.883	782.253	0.863525
CEP68	1351.58	2582.09	1.91042
CEP70	449.985	551.066	1.22463
CEP72	110.536	89.6093	0.810679
CEP76	279.269	263.322	0.942899
CEP78	490.234	655.132	1.33637
CEP85	799.75	548.672	0.686055
CEP85L	323.182	315.646	0.976679
CEP89	670.052	545.118	0.813545
CEP95	176.384	178.495	1.01197
CEP97	671.742	932.743	1.38854
CEPT1	865.756	745.002	0.860522
CERCAM	2341.5	1222.99	0.52231
CERK	3354.46	2378.48	0.709052
CERS1	1374.77	1361.45	0.990309
CERS2	7084.58	3787.6	0.534626
CERS4	942.3	1067.62	1.133
CERS5	2715.74	1679.86	0.618565
CERS6	4078.23	4279.64	1.04939
CES2	1455.1	2129.35	1.46337
CES3	111.367	202.326	1.81675
CETN2	4637.65	5844.48	1.26023
CETN3	385.22	507.656	1.31783
CFDP1	1613.6	2211.03	1.37025
CFI	4049.88	3629.75	0.896261
CFL1	31151.8	29668.7	0.952393
CFL2	3380.15	1886.54	0.558122
CFLAR	1990.36	1653.06	0.830535
CGGBP1	5556.16	5256.69	0.946101
CGN	193.063	186.476	0.965883
CGNL1	2220.33	166.385	0.0749368
CGRRF1	468.326	589.054	1.25779
CHAC1	188.878	52.9687	0.280439
CHAC2	286.415	89.203	0.311447
CHAF1A	841.851	978.542	1.16237
CHAF1B	514.96	669.779	1.30064
CHAMP1	1493.27	1714.46	1.14813
CHCHD1	635.768	648.949	1.02073
CHCHD10	252.248	118.804	0.470979
CHCHD2	2354.6	3202.95	1.3603
CHCHD3	1818.53	1489.75	0.81921
CHCHD4	226.608	177.524	0.783398
CHCHD5	333.255	564.169	1.6929
CHCHD6	329.515	732.632	2.22336
CHCHD7	201.739	242.268	1.2009
CHCHD8	1186.83	1087.53	0.916334
CHD1	2052.93	2136.56	1.04074
CHD1L	1350.07	1430.71	1.05973
CHD2	2539.83	5029	1.98005
CHD3	799.68	1991.32	2.49015
CHD4	14916.4	15519.1	1.0404
CHD5	510.735	140.019	0.274151
CHD6	3032.25	4488.68	1.48031
CHD7	1775.82	4797.92	2.7018
CHD8	4111.84	5154.6	1.2536
CHD9	2664.94	3717.39	1.39493
CHDH	166.059	408.627	2.46074
CHEK1	1400.63	1288.36	0.919845
CHEK2	174.88	256.962	1.46936
CHERP	1484.53	2099.29	1.41411
CHFR	805.618	795.71	0.987702
CHGB	177.882	69.167	0.388837
CHI3L1	573.478	199.736	0.348289
CHIC1	595.775	426.241	0.715439
CHIC2	336.388	455.478	1.35403
CHID1	2845.01	2678.51	0.941474
CHKA	1803.3	1492.14	0.827448
CHKB	394.699	687.711	1.74237
CHM	1411.34	1339.9	0.949379
CHML	1165.67	2034.33	1.74521
CHMP1A	3179.76	3483.3	1.09546
CHMP1B	2029.73	2086.93	1.02818
CHMP2A	1907.14	2419.12	1.26845
CHMP2B	1206.75	1349.44	1.11824
CHMP3	4434.64	3570.17	0.805064
CHMP4A	807.554	892.779	1.10553
CHMP4B	2823.06	2794.88	0.990019
CHMP5	2261.01	2009.09	0.888584
CHMP6	780.555	898.671	1.15132
CHMP7	1669.86	1360.43	0.814696
CHN1	7592.49	2444.85	0.322009
CHN2	157.88	8.02971	0.0508596
CHODL	164.385	14.5606	0.088576
CHORDC1	1097.77	622.805	0.567336
CHP	3477.59	3687.75	1.06043
CHPF	8589.24	4731.9	0.550909
CHPF2	3619.33	1695.96	0.468585
CHPT1	1524.21	646.886	0.424408
CHRAC1	430.015	381.778	0.887825
CHRD	117.672	81.2583	0.690547
CHRDL1	225.516	2515.3	11.1535
CHRM1	266.239	0	0
CHRM3	290.602	421.195	1.44939
CHRNA1	506.264	1.00764	0.00199035
CHRNA5	119.577	341.913	2.85936
CHRNA7	188.091	1041.47	5.53706
CHRNA9	172.096	11.3834	0.0661454
CHRNB1	326.455	234.558	0.718499
CHRNB2	141.41	312.354	2.20884
CHST10	1929.2	4750.01	2.46217
CHST11	1034.87	1701.59	1.64425
CHST12	558.607	266.866	0.477735
CHST14	1496.81	1174.49	0.784661
CHST15	975.486	397.17	0.407151
CHST2	625.096	368.445	0.589421
CHST3	11663.3	7227.79	0.619706
CHST6	577.217	1363.38	2.36199
CHST7	832.832	1375.36	1.65142
[truncated: 9,580 more rows]

## Sheet: Down in W416
	R416 Avg	W416 Avg	R416/W416
A1BG	209.049	215.178	0.971514
A2M	146309	91476.2	1.59942
AAAS	811.738	1114.66	0.728242
AACS	936.575	811.466	1.15418
AADAT	384.989	384.141	1.00221
AAED1	353.164	102.25	3.45391
AAGAB	1818.91	1694.11	1.07367
AAK1	2438.7	1490.83	1.6358
AAMP	2188.27	2606.17	0.839651
AARS	5898.86	5410.8	1.0902
AARS2	597.287	745.319	0.801385
AARSD1	688.141	780.607	0.881546
AASDH	397.535	503.827	0.78903
AASDHPPT	2898.08	3381.66	0.857
AASS	1092.11	1744.46	0.626047
AATF	1104.81	1221.25	0.904656
ABAT	4025.5	13117.4	0.306882
ABCA1	11402	8205.68	1.38953
ABCA10	108.595	89.2253	1.21709
ABCA2	4058.92	3170.77	1.28011
ABCA3	4882.28	3788.71	1.28864
ABCA7	185.885	98.4475	1.88816
ABCB10	845.841	407.661	2.07487
ABCB6	826.518	820.908	1.00683
ABCB7	947.767	833.899	1.13655
ABCB8	734.677	1091.4	0.673153
ABCB9	336.954	70.9616	4.7484
ABCC1	3327.06	848.957	3.919
ABCC10	509.199	522.474	0.974592
ABCC3	803.38	4.44308	180.816
ABCC4	1377.2	1630.96	0.84441
ABCC5	508.241	493.998	1.02883
ABCC6	198.251	79.6434	2.48924
ABCC9	1023.57	2854.35	0.358602
ABCD1	533.574	246.854	2.16149
ABCD3	3077.71	3687.01	0.834744
ABCD4	798.76	1213.17	0.658407
ABCE1	3039.98	2765.97	1.09906
ABCF1	2785.33	2700.52	1.0314
ABCF2	2592.09	2072.88	1.25048
ABCF3	1317.92	1078	1.22256
ABCG1	229.013	122.641	1.86735
ABHD10	1451.34	2442.15	0.594288
ABHD11	346.391	367.564	0.942396
ABHD12	3978.38	1802.35	2.20733
ABHD13	964.358	698.697	1.38022
ABHD14A	291.285	514.044	0.566655
ABHD14B	294.664	327.076	0.900905
ABHD15	536.382	425.897	1.25942
ABHD16A	1450.02	1080.06	1.34253
ABHD2	7276.64	9546.88	0.7622
ABHD3	545.855	583.326	0.935762
ABHD4	3330.27	3487.7	0.954861
ABHD5	1113.86	990.861	1.12413
ABHD6	620.726	977.535	0.634991
ABHD8	217.227	636.344	0.341367
ABI1	2654.53	2008.47	1.32166
ABI2	7231.54	9300.92	0.777508
ABI3BP	191.152	14.4079	13.2672
ABL1	4012.12	5583.01	0.71863
ABL2	3171.7	1849.16	1.71522
ABLIM1	4308.67	7417.76	0.580858
ABR	7798.57	7936.9	0.982572
ABRACL	590.323	530.393	1.11299
ABT1	436.575	430.582	1.01392
ABTB1	121.381	78.3498	1.54922
ABTB2	139.262	112.284	1.24026
ACAA1	1355.95	1553.83	0.872655
ACAA2	2157.73	1263.02	1.7084
ACACA	6006	7159.32	0.838907
ACACB	143.215	201.336	0.711321
ACAD10	836.683	1059.48	0.78971
ACAD11	524.204	866.582	0.60491
ACAD8	557.996	837.846	0.665989
ACAD9	1253.65	1075.57	1.16557
ACADM	1224.03	1650.35	0.74168
ACADS	297.642	108.038	2.75497
ACADSB	851.742	1004.31	0.848087
ACADVL	3950.09	3541.09	1.1155
ACAN	1290.68	0.99993	1290.77
ACAP2	1885.91	1806.6	1.0439
ACAP3	975.791	704.127	1.38582
ACAT1	1486.35	1473.82	1.0085
ACAT2	3388.64	3846.7	0.880921
ACBD3	2131	1435.67	1.48432
ACBD5	2189.33	2857.88	0.766067
ACBD6	970.759	1061.26	0.914725
ACBD7	144.717	2805.89	0.0515762
ACD	376.837	445.585	0.845713
ACER3	1140.66	1020.06	1.11823
ACHE	351.7	62.0899	5.66436
ACIN1	2068.75	2747.04	0.753086
ACLY	10050.7	11316.5	0.888144
ACN9	250.911	344.878	0.727536
ACO1	2484.7	2101.09	1.18258
ACO2	5188.14	8241.64	0.629503
ACOT13	709.237	814.086	0.871207
ACOT2	634.246	542.938	1.16817
ACOT7	1656.8	1207.75	1.37182
ACOT8	415.046	385.252	1.07734
ACOT9	1127.29	708.564	1.59095
ACOX1	3256.74	3403.98	0.956746
ACOX3	812.687	655.073	1.24061
ACP1	2317.46	2450.94	0.945539
ACP2	2675.81	1987.34	1.34643
ACP6	376.003	251.47	1.49522
ACPL2	1695.16	5903.83	0.287129
ACSBG1	120.264	29.1526	4.12532
ACSF2	151.56	267.619	0.566329
ACSF3	286.265	305.177	0.93803
ACSL1	874.101	235.881	3.70568
ACSL3	4196.49	2888.93	1.45261
ACSL4	1952.77	513.967	3.7994
ACSS1	475.993	115.168	4.13304
ACSS2	1436.09	778.07	1.84571
ACSS3	1073.45	426.967	2.51413
ACTA1	563.682	11.2176	50.2498
ACTA2	32075.3	9911.7	3.2361
ACTB	173387	116349	1.49023
ACTC1	1226.99	19.7917	61.9951
ACTG1	151338	130407	1.16051
ACTG2	1017.5	103.25	9.85468
ACTL6A	1698.1	2089.36	0.812735
ACTN1	17376.5	4622.16	3.75938
ACTN4	20611.4	7448.9	2.76703
ACTR10	2548.79	1707.16	1.493
ACTR1A	6996.5	5684.88	1.23072
ACTR1B	1700.1	1719.09	0.988952
ACTR2	19447.9	12528.1	1.55234
ACTR3	9555.43	5690.95	1.67906
ACTR3B	256.382	436.793	0.586965
ACTR5	208.842	223.863	0.932903
ACTR6	822.279	978.079	0.840708
ACTR8	1668.53	1475.02	1.1312
ACVR1	731.391	742.701	0.984771
ACVR1B	1025	1807.46	0.567093
ACVR2A	1288.82	1490.08	0.864932
ACVR2B	763.811	2320.64	0.329138
ACY1	289.924	427.595	0.678033
ACYP2	320.88	549.79	0.58364
ADA	107.812	356.344	0.302549
ADAL	272.311	397.604	0.68488
ADAM10	4832.09	4249.96	1.13697
ADAM11	274.35	56.7297	4.83609
ADAM12	4196.48	1358.43	3.08922
ADAM15	2340.54	1674.18	1.39802
ADAM17	2934.18	3158.25	0.92905
ADAM19	2100.86	643.715	3.26365
ADAM22	623.656	1675.1	0.372309
ADAM23	886.486	726.858	1.21961
ADAM9	34569.2	19948.2	1.73295
ADAMTS1	261.018	13.465	19.3849
ADAMTS10	607.814	303.592	2.00207
ADAMTS12	1268.86	2323.47	0.546107
ADAMTS14	504.331	87.4172	5.76924
ADAMTS15	5614.63	422.468	13.2901
ADAMTS2	195.355	14.8112	13.1897
ADAMTS3	1624.3	6573.63	0.247093
ADAMTS4	237.59	341.274	0.696186
ADAMTS5	104.584	1.71695	60.913
ADAMTS7	361.718	469.511	0.770413
ADAMTS8	111.566	6.58642	16.9387
ADAMTS9	1659.51	340.788	4.86964
ADAMTSL1	1443.79	502.012	2.876
ADAMTSL4	240.261	58.4478	4.1107
ADAP1	225.765	21.8085	10.3521
ADAR	11485.1	11807.7	0.972687
ADARB1	778.693	637.08	1.22228
ADAT1	591.726	515.143	1.14866
ADC	195.91	100.856	1.94247
ADCK1	214.482	255.169	0.840548
ADCK2	540.879	528.594	1.02324
ADCK3	305.916	271.678	1.12602
ADCK4	696.273	883.931	0.7877
ADCY1	1458.9	1004.42	1.45248
ADCY2	3406.08	964.663	3.53085
ADCY3	1012.57	882.395	1.14753
ADCY5	306.724	104.979	2.92178
ADCY6	2019.27	1722.49	1.1723
ADCY7	422.922	148.228	2.85318
ADCY9	6498.77	1936.79	3.35543
ADCYAP1R1	822.517	566.667	1.4515
ADD1	9822.44	11259.5	0.872371
ADD2	731.876	2381.31	0.307341
ADD3	8869.93	10185.8	0.870811
ADH5	7509.13	7860.24	0.95533
ADI1	1872.83	1259.94	1.48644
ADIPOR1	2722.14	2078.69	1.30955
ADIPOR2	3186.28	2930.72	1.0872
ADK	2142.47	2866.3	0.747468
ADM	378.792	60.2311	6.28899
ADNP	4288.48	5891.63	0.727892
ADNP2	1259.05	2004.14	0.628226
ADO	1519.33	1692.38	0.89775
ADORA1	1445.88	2286.72	0.632293
ADORA2B	154.99	285.194	0.543456
ADPGK	2195.99	1443.68	1.5211
ADPRHL2	885.071	925.282	0.956542
ADRA1D	424.17	13.8359	30.6573
ADRA2C	112.84	0.661477	170.588
ADRBK1	1266.72	1100.64	1.15089
ADRBK2	453.616	120.722	3.75751
ADRM1	1943.26	1678.7	1.1576
ADSL	1691.97	1740.7	0.972006
ADSS	1329.78	1785.79	0.744641
AEBP1	11936	8911.4	1.33941
AEBP2	1034.18	1057.72	0.977739
AEN	1374.43	1704.94	0.806148
AES	5439.86	2381.29	2.28442
AFAP1	3515.36	3046.52	1.15389
AFAP1L1	188.06	4.23073	44.4509
AFF1	1755.84	2852.96	0.615446
AFF2	628.338	3312.65	0.189678
AFF3	851.281	1748.58	0.486842
AFF4	10600.5	9265.84	1.14404
AFG3L2	2232.49	1835.98	1.21597
AFMID	275.187	276.393	0.995637
AFTPH	760.556	791.665	0.960705
AGA	401.942	361.331	1.11239
AGAP1	4189.83	4230.39	0.990412
AGAP2	659.591	883.384	0.746664
AGAP3	1397.4	1164.9	1.19959
AGBL5	973.803	1728.66	0.56333
AGFG1	3256.48	3657.96	0.890243
AGFG2	333.348	291.012	1.14548
AGGF1	2386.85	2767.35	0.862504
AGK	801.036	838.864	0.954906
AGL	1966.58	1590.07	1.23679
AGPAT1	4691.52	5379.21	0.872156
AGPAT2	1109.25	46.2052	24.007
AGPAT3	3773.45	4413.05	0.855067
AGPAT4	1761.38	1486.1	1.18523
AGPAT5	3628.93	5889.56	0.616164
AGPAT6	3881.16	2569.16	1.51067
AGPAT9	151.367	10.957	13.8146
AGPS	3308.08	3161.08	1.0465
AGRN	30478.4	20926.8	1.45643
AGT	2177.39	736.642	2.95583
AGTPBP1	1216.94	1367.25	0.890064
AGTRAP	994.395	961.458	1.03426
AGXT2L2	346.399	572.779	0.604769
AHCTF1	1985.84	1927.93	1.03004
AHCY	4287.88	5348.9	0.801638
AHCYL1	3830.6	4939.09	0.775567
AHCYL2	4059.9	2895.97	1.40191
AHDC1	1418.36	3168.88	0.447591
AHI1	447.082	373.188	1.198
AHNAK	70873.1	51004.5	1.38955
AHNAK2	5152.76	1480.62	3.48013
AHR	7949.74	197.99	40.1522
AHRR	1590.24	236.729	6.71757
AHSA1	2351.55	1842.56	1.27624
AIDA	4640.1	3837.92	1.20901
AIF1L	2676.18	2762.32	0.968818
AIFM1	901.885	1023.31	0.881338
AIFM2	351.888	162.879	2.16042
AIG1	1160.65	722.33	1.60681
AIM1	128.699	8.88396	14.4867
AIMP1	1156.65	926.603	1.24827
AIMP2	629.596	532.117	1.18319
AIP	860.126	957.206	0.89858
AJAP1	357.759	1.3785	259.529
AJUBA	5055.5	2381.55	2.12278
AK1	1956.64	2251.53	0.869024
AK2	2357.28	1856.67	1.26963
AK3	3190.06	1924.04	1.658
AK4	1544.4	777.604	1.9861
AK5	1253.52	444.878	2.81767
AKAP1	625.607	821.536	0.76151
AKAP10	974.21	770.286	1.26474
AKAP11	4472.74	5809.58	0.769889
AKAP12	4347.62	3387.87	1.28329
AKAP13	3822.41	4514.96	0.846612
AKAP17A	617.99	768.706	0.803935
AKAP2	1389.31	739.433	1.87888
AKAP5	687.196	227.613	3.01914
AKAP6	987.858	4007.14	0.246525
AKAP7	716.002	416.244	1.72015
AKAP8	674.577	577.868	1.16735
AKAP8L	1294.4	2049.34	0.631617
AKAP9	1248.88	1197.14	1.04323
AKD1	192.501	191.871	1.00328
AKIP1	667.459	434.446	1.53635
AKIRIN1	3871.75	3998.54	0.968291
AKIRIN2	1269.44	1328.94	0.95523
AKNA	518.529	770.248	0.673197
AKR1A1	1540	2558.89	0.601821
AKR1B1	2358.52	2231.4	1.05697
AKR7A2	1562.73	2278.96	0.685723
AKT1	5422.89	4558.56	1.1896
AKT1S1	1584.24	1589.89	0.996445
AKT2	2680.34	2140.56	1.25217
AKT3	3263.25	3444.77	0.947304
AKTIP	864.155	1179.87	0.732418
ALAD	1044.98	633.658	1.64912
ALAS1	1676.97	1082.53	1.54912
ALCAM	9523.91	6493.78	1.46662
ALDH16A1	613.877	652.495	0.940815
ALDH18A1	3200.36	3099.09	1.03268
ALDH1B1	1889.07	662.12	2.85306
ALDH1L2	683.907	390.649	1.75069
ALDH2	2060.08	3649.46	0.564487
ALDH3A2	2838.47	4365.73	0.650169
ALDH3B1	729.37	401.437	1.8169
ALDH4A1	1948.14	2119.29	0.919241
ALDH5A1	1003.35	2212.3	0.453534
ALDH6A1	1023.91	3367.82	0.304029
ALDH7A1	2784.81	3688.97	0.754902
ALDH9A1	5120.84	7349.58	0.696752
ALDOA	17874.5	8115.75	2.20244
ALDOC	310.409	52.3998	5.92386
ALG1	1125.49	1101.08	1.02217
ALG10	119.313	114.004	1.04657
ALG10B	603.034	710.007	0.849335
ALG11	680.672	726.557	0.936846
ALG12	930.771	537.615	1.7313
ALG13	784.166	1115.63	0.702888
ALG14	272.852	249.261	1.09464
ALG2	1044.63	730.568	1.42989
ALG3	640.831	505.261	1.26832
ALG5	813.837	567.233	1.43475
ALG6	294.141	281.345	1.04548
ALG8	1319.35	981.542	1.34416
ALG9	1268.16	1466.47	0.864771
ALK	2575.97	1242.3	2.07355
ALKBH1	338.025	353.003	0.957572
ALKBH2	208.234	298.228	0.698238
ALKBH3	249.219	178.417	1.39684
ALKBH4	351.698	359.69	0.97778
ALKBH5	2806.31	2971.84	0.9443
ALKBH6	118.951	101.776	1.16875
ALKBH7	604.686	893.853	0.676493
ALKBH8	517.689	308.731	1.67683
ALMS1	1211.29	2248.66	0.538672
ALPK2	7260.41	74.5319	97.4135
ALPL	856.296	55.0781	15.5469
ALS2	3059.51	2138.58	1.43063
ALS2CL	295.702	0.661477	447.033
ALS2CR8	302.676	628.423	0.481644
ALYREF	1455.9	1943.68	0.749044
AMACR	750.791	537.805	1.39603
AMBN	196.253	0	#DIV/0!
AMBRA1	1244.62	1506.8	0.826005
AMD1	4138.88	2603.21	1.58991
AMDHD2	381.959	376.965	1.01325
AMFR	6517.98	6421.24	1.01507
AMIGO1	244.672	292.16	0.837459
AMIGO2	2801.71	24.3667	114.981
AMIGO3	271.177	331.519	0.817983
AMMECR1	742.754	457.2	1.62457
AMMECR1L	1543.46	1560.68	0.988963
AMN1	231.553	344.832	0.671495
AMOT	4305.52	2974.08	1.44768
AMOTL1	3963.24	4843.06	0.818335
AMOTL2	8100.85	3447.99	2.34944
AMPD2	1350.95	1532.52	0.881524
AMPH	848.846	1404.85	0.604227
AMZ2	1665.61	1735.68	0.959629
ANAPC1	2383.07	2578.42	0.924236
ANAPC10	221.576	249.365	0.888563
ANAPC11	1274.76	1653.55	0.770923
ANAPC13	2909.56	2468.33	1.17876
ANAPC16	1900.29	2011.4	0.944759
ANAPC2	678.046	734.18	0.923542
ANAPC4	564.432	511.966	1.10248
ANAPC5	2490.55	2220.18	1.12178
ANAPC7	1713.78	1812.99	0.94528
ANGEL1	545.532	377.591	1.44477
ANGEL2	925.511	1308.06	0.707546
ANGPT1	787.317	1102.27	0.714267
ANGPT2	131.745	39.2151	3.35956
ANGPTL2	1014.15	3122.68	0.324771
ANGPTL4	1949.88	484.368	4.02561
ANK1	1574.24	2.71688	579.43
ANK2	5234.02	16751.7	0.312448
ANK3	400.509	548.403	0.730319
ANKDD1A	115.912	63.3356	1.83012
ANKFN1	108.881	676.959	0.160838
ANKFY1	5848.3	7416.11	0.788593
ANKH	597.01	120.304	4.96251
ANKHD1	2392.61	2930.08	0.816568
ANKHD1-EIF4EBP3	1157.7	1501.44	0.771059
ANKIB1	3515.27	4267.18	0.823793
ANKLE2	2101.18	1579.75	1.33007
ANKMY2	919.217	1178.09	0.780257
ANKRA2	293.32	309.107	0.948928
ANKRD1	8226.96	8.24783	997.469
ANKRD10	625.644	589.812	1.06075
ANKRD11	2589.58	2693.57	0.961393
ANKRD12	989.056	1050.87	0.941182
ANKRD13A	2929.03	1453.93	2.01456
ANKRD13B	589.127	1148.68	0.512871
ANKRD13C	2375.19	1541.62	1.54071
ANKRD13D	405.73	313.2	1.29544
ANKRD16	220.123	201.027	1.09499
ANKRD17	5283.74	6640.09	0.795733
ANKRD26	550.066	465.886	1.18069
ANKRD27	533.178	442.947	1.20371
ANKRD28	1831.03	1879.14	0.974401
ANKRD32	430.81	742.808	0.579974
ANKRD33B	745.995	53.8477	13.8538
ANKRD34A	140.552	36.4056	3.86073
ANKRD34B	228.778	30.421	7.5204
ANKRD36	125.634	156.912	0.80067
ANKRD36B	143.025	208.738	0.685188
ANKRD39	172.332	93.8542	1.83617
ANKRD40	2791.13	2362.14	1.18161
ANKRD42	236.221	128.752	1.83469
ANKRD44	269.152	181.354	1.48413
ANKRD45	708.014	904.474	0.782791
ANKRD46	559.393	592.749	0.943726
ANKRD49	204.494	226.799	0.901655
ANKRD50	2563.55	1837.52	1.39512
ANKRD52	5417.97	2694.61	2.01067
ANKRD54	578.153	705.989	0.818927
ANKRD6	1310.73	2126.42	0.616402
ANKRD9	207.58	281.55	0.737277
ANKS1A	1157.17	1537.32	0.752719
ANKS1B	319.541	183.103	1.74514
ANKS3	165.054	149.751	1.10219
ANKS6	524.693	718.991	0.729762
ANKZF1	331.736	282.71	1.17341
ANLN	2521.24	788.225	3.19863
ANO10	1508.59	860.79	1.75256
ANO6	4796.57	3418.63	1.40307
ANO8	576.867	454.972	1.26792
ANP32A	5471.03	6109.68	0.895469
ANP32B	2783.75	2654.82	1.04856
ANP32E	2844.55	4566.4	0.62293
ANTXR1	15820.8	16135.4	0.980501
ANTXR2	1789.4	4407.27	0.406012
ANXA1	15285.1	4984.71	3.06641
ANXA11	1182.06	9.65872	122.383
ANXA2	56302.6	2139.2	26.3195
ANXA4	1175.18	971.725	1.20937
ANXA5	11427.3	13359.2	0.855387
ANXA6	13244	16449.1	0.80515
ANXA7	3075.07	2462.42	1.2488
AP1AR	471.994	818.005	0.577006
AP1B1	4026.86	4195.79	0.959737
AP1G1	7569.98	6519.76	1.16108
AP1M1	2865.37	2735.87	1.04733
AP1S1	2553.94	1508.93	1.69256
AP1S2	16516.3	8082	2.04359
AP1S3	208.951	81.8589	2.55258
AP2A1	4767.12	4824.15	0.988178
AP2A2	3769.44	3940.12	0.956681
AP2B1	19013.9	21765.8	0.873565
AP2M1	16601.8	9977.38	1.66394
AP2S1	2508.88	2021.36	1.24118
AP3B1	2542.23	1893.85	1.34236
AP3D1	4526.19	4461.41	1.01452
AP3M1	4129.08	4427.17	0.932668
AP3M2	957.298	1592.99	0.600943
AP3S1	1758.27	1560.95	1.12641
AP3S2	1999.06	2288.19	0.873644
AP4B1	362.47	312.807	1.15876
AP4E1	773.276	541.212	1.42879
AP4M1	286.293	371.597	0.770439
AP4S1	301.682	407.289	0.740707
AP5B1	374.129	536.173	0.697776
AP5M1	2033.97	1734.51	1.17265
AP5S1	507.419	328.348	1.54537
AP5Z1	1145.01	978.997	1.16958
APAF1	1065.95	1291.27	0.825503
APBA1	475.589	369.17	1.28826
APBA2	3095.5	2273.16	1.36176
APBA3	110.156	109.862	1.00268
APBB1	3050.52	3549.29	0.859473
APBB2	3588.46	3977.29	0.902236
APBB3	115.019	85.9433	1.33831
APC	3675.92	21664.5	0.169675
APC2	2191.72	7576.99	0.28926
APCDD1	615.725	1617.45	0.380675
APEH	2981.7	3550.83	0.839719
APEX1	5198.1	5730.7	0.907062
APEX2	537.967	492.106	1.09319
APH1A	5934.34	6128.4	0.968334
APH1B	688.801	579.947	1.1877
API5	4976.62	5458.34	0.911745
APIP	371.616	359.371	1.03407
APITD1	214.338	158.017	1.35642
APITD1-CORT	160.778	130.756	1.22961
APLN	492.348	181.618	2.71089
APLP1	7406.62	7283.02	1.01697
APLP2	33964.6	26856.8	1.26466
APOA1BP	1637.7	2534.95	0.646047
APOBEC3B	255.155	7.62733	33.4527
APOBEC3C	721.091	64.6495	11.1539
APOBEC3F	259.516	50.0742	5.18263
APOE	2606.65	1619.84	1.6092
APOL2	865.77	565.189	1.53182
APOL4	123.982	102.09	1.21444
APOL6	321.349	198.811	1.61635
APOLD1	114.41	68.9623	1.65902
APOO	588.906	613.291	0.96024
APOOL	1100.23	1425.83	0.771643
APOPT1	924.07	812.983	1.13664
APP	74686.8	47843.1	1.56108
APPBP2	3767.11	4053.32	0.929388
APPL1	2066.25	2379.01	0.868533
APPL2	1171.36	2167.85	0.540334
APRT	1322.44	1279.1	1.03389
APTX	776.523	663.642	1.17009
AQP1	1232.47	165.278	7.45696
AQP11	107.336	151.111	0.71031
AQP3	1006.71	9.02964	111.49
AQP4	3874.65	15430.7	0.2511
AQR	1812.05	2409	0.7522
AR	2610.5	2153.44	1.21225
ARAF	1260.53	1387.5	0.908495
ARAP1	1044.21	1087.16	0.960496
ARAP2	822.528	5589.04	0.147168
ARAP3	173.497	9.34495	18.5658
ARCN1	7763.81	5100.43	1.52219
ARF1	8338.29	6445.11	1.29374
ARF3	11647.8	7316.67	1.59195
ARF4	9164.57	5100.67	1.79674
ARF5	3027.86	3766.14	0.803969
ARF6	3559.98	2236.1	1.59205
ARFGAP1	1282.62	1303.42	0.984041
ARFGAP2	2385.06	2684.09	0.888591
ARFGAP3	1647.71	1207.68	1.36436
ARFGEF1	3966.87	2974.62	1.33357
ARFGEF2	1834.47	1315.7	1.39429
ARFIP1	1384.94	1180.18	1.1735
ARFIP2	1223.19	1225.69	0.997962
ARFRP1	614.634	518.734	1.18487
ARG2	639.335	241.858	2.64342
ARGLU1	692.809	706.654	0.980407
ARHGAP1	2342.34	4000.53	0.585508
ARHGAP10	307.199	43.2193	7.10791
ARHGAP11A	1576.52	949.735	1.65996
ARHGAP12	1893.58	3582.96	0.528495
ARHGAP17	2035.64	1500.5	1.35664
ARHGAP18	177.789	815.336	0.218056
ARHGAP19	764.315	2029.89	0.37653
ARHGAP21	4273.62	7084.9	0.603202
ARHGAP22	138.52	183.253	0.755895
ARHGAP23	1289.24	1323.37	0.974208
ARHGAP26	307.063	382.843	0.802059
ARHGAP29	1450.58	593.193	2.44538
ARHGAP31	3549.29	3321.39	1.06862
ARHGAP32	1781	2006.07	0.887804
ARHGAP33	734.197	1194.2	0.614805
ARHGAP35	6137.95	10297	0.59609
ARHGAP39	404.263	623.575	0.6483
ARHGAP42	820.291	1512.28	0.542419
ARHGAP5	4901.74	8083.27	0.606406
ARHGAP6	102.686	33.7509	3.04248
ARHGDIA	9732.29	6126.25	1.58862
ARHGEF1	710.299	448.756	1.58282
ARHGEF10	2002.04	2222.8	0.900682
ARHGEF10L	710.377	1033.97	0.687038
ARHGEF11	1486.04	1018.31	1.45932
ARHGEF12	8918.3	9053.55	0.985061
ARHGEF17	3376.32	1500.65	2.2499
ARHGEF18	2084.1	2151.88	0.968501
ARHGEF2	2211.38	2316.57	0.954592
ARHGEF25	551.508	1259.88	0.437745
ARHGEF26	905.618	3634.71	0.249159
ARHGEF3	1200.99	1475.89	0.813744
ARHGEF37	792.179	190.981	4.14795
ARHGEF4	434.946	1373.97	0.316561
ARHGEF40	2761.37	2668.81	1.03468
ARHGEF6	2779.12	2624.21	1.05903
ARHGEF7	2522.55	5099.4	0.494676
ARHGEF9	4798.84	5713.01	0.839985
ARID1A	3859.58	6575.15	0.586995
ARID1B	2621.58	2594.71	1.01036
ARID2	1580.57	1966.29	0.803831
ARID4A	860.858	1300.4	0.661993
ARID4B	1451.76	1990.27	0.729427
ARID5A	247.413	85.3278	2.89955
ARID5B	12427.2	2521.88	4.92776
ARIH1	2944.19	2736.73	1.07581
ARIH2	2164	1929.11	1.12176
ARL1	2827.09	2093.56	1.35037
ARL10	911.289	823.767	1.10625
ARL13B	631.807	824.113	0.766652
ARL15	524.121	685.115	0.765012
ARL16	488.199	653.13	0.747475
ARL17A	707.775	879.916	0.804366
ARL2	1515.12	1009.47	1.5009
ARL2BP	3344.56	2488.28	1.34413
ARL3	2514.17	2586.53	0.972023
ARL4A	482.922	1117.64	0.432092
ARL4C	5386.99	6418.85	0.839246
ARL4D	339.84	499.342	0.680575
ARL5A	1888.28	2152.29	0.877336
ARL5B	1303	1383.73	0.941661
ARL6	118.398	64.9623	1.82256
ARL6IP1	14108	12020.1	1.1737
ARL6IP4	1557.36	1392.87	1.11809
ARL6IP5	6400.18	6574.91	0.973426
ARL6IP6	1083.78	1277.92	0.84808
ARL8A	1756.61	2101.64	0.835826
ARL8B	4657.48	4684.21	0.994293
ARMC1	1846.49	1576.18	1.1715
ARMC10	1314.43	1386.58	0.947961
ARMC2	153.119	215.448	0.710702
ARMC5	257.23	376.671	0.682905
ARMC6	1084.44	933.161	1.16212
ARMC7	350.964	337.706	1.03926
ARMC8	1317.58	1346.61	0.978438
ARMC9	878.933	546.821	1.60735
ARMCX1	833.757	1139.01	0.732002
ARMCX2	2019.77	1227.15	1.6459
ARMCX3	4770.21	3080.25	1.54864
ARMCX4	653.975	478.907	1.36556
ARMCX5	428.541	391.487	1.09465
ARMCX5-GPRASP2	465.18	383.32	1.21356
ARMCX6	1326.74	1072.09	1.23753
ARNT	1171.28	1111.05	1.05421
ARNT2	9692.83	16590.3	0.584245
ARNTL	319.967	667.213	0.479557
ARNTL2	794.931	544.834	1.45903
ARPC1A	2963.47	3010.96	0.984229
ARPC1B	966.03	292.821	3.29905
ARPC2	7544.46	5253.96	1.43596
ARPC3	4095.11	3487.19	1.17433
ARPC4	5985.51	4381.05	1.36623
ARPC5	7395.07	4356.85	1.69734
ARPC5L	953.802	637.835	1.49537
ARPP19	12447.8	15938.6	0.780986
ARRB2	382.423	605.942	0.631122
ARRDC1	258.246	258.53	0.998899
ARRDC3	4031.73	3062.34	1.31655
ARRDC4	6331.71	5351	1.18328
ARSA	651.361	701.322	0.928762
ARSB	1663.11	1209.89	1.3746
ARSD	1708.19	2155.55	0.792462
ARSE	106.175	167.336	0.634498
ARSJ	772.669	204.424	3.77974
ARSK	453.463	358.289	1.26563
ARV1	513.452	456.733	1.12418
ARVCF	972.419	2681.32	0.362664
AS3MT	412.512	438.48	0.940776
ASAH1	10305.9	5458.07	1.88819
ASAP1	7360.06	2677.75	2.7486
ASAP2	866.628	2066.14	0.419442
ASAP3	2212.02	1733.08	1.27636
ASB1	2315.97	2547.13	0.909245
ASB13	528.841	758.661	0.697072
ASB3	675.041	430.812	1.5669
ASB6	1612.03	1135.42	1.41977
ASB7	697.636	844.833	0.825767
ASB8	910.787	907.913	1.00317
ASCC1	1297.34	1603.58	0.809029
ASCC2	1122.62	1027.08	1.09302
ASCC3	3741.95	4798.02	0.779894
ASCL1	753.494	2747.54	0.274243
ASF1A	1497.93	1996.19	0.750395
ASF1B	640.346	627.888	1.01984
ASH1L	3887.1	3971.73	0.978692
ASH2L	1638.68	1984.8	0.825613
ASIC1	655.292	1666.3	0.393261
ASL	533.613	469.9	1.13559
ASMTL	579.088	1326.73	0.436477
ASNA1	2926.99	4269.68	0.685529
ASNS	720.586	399.281	1.80471
ASNSD1	1813.27	1359.28	1.33399
ASPH	3166.2	5002.76	0.63289
ASPHD1	198.037	30.5228	6.48815
ASPHD2	115.142	65.6427	1.75406
ASPM	1491.71	1129.77	1.32037
ASPN	369.633	2.0554	179.835
ASPSCR1	300.296	431.849	0.695372
ASRGL1	557.132	561.357	0.992474
ASS1	3489.19	2143.33	1.62793
ASTE1	167.153	264.025	0.633094
ASTN1	561.521	1383.55	0.405856
ASTN2	1350.9	2680.24	0.504023
ASUN	976.571	718.951	1.35833
ASXL1	3430.28	3499.46	0.980231
ASXL2	1286.15	1260.39	1.02044
ATAD1	2818.71	2877.26	0.979649
ATAD2	2474	2445.84	1.01151
ATAD2B	596.323	862.051	0.691749
ATAD3A	958.383	1023.41	0.936458
ATAD3B	266.086	103.732	2.56512
ATAD5	201.355	291.776	0.690101
ATAT1	2048.23	3531.51	0.579988
ATCAY	3068.53	1224.29	2.50638
ATE1	551.927	758.18	0.727963
ATF1	406.406	324.76	1.2514
ATF2	2371.13	2536.3	0.934879
ATF3	844.467	333.83	2.52963
ATF4	2748.75	2012.97	1.36552
ATF5	1055.84	347.764	3.03609
ATF6	4800.67	3640.73	1.3186
ATF6B	2636.59	3231.7	0.815852
ATF7	2231.12	1933.42	1.15398
ATF7IP	4122.2	4982.24	0.827378
ATG10	200.522	232.891	0.861013
ATG12	1874.3	1526.97	1.22747
ATG13	2644.74	2553.07	1.0359
ATG14	599.018	776.314	0.771618
ATG16L1	837.812	567.715	1.47576
ATG2A	984.418	1266.48	0.777288
ATG2B	1860.43	1625.28	1.14468
ATG3	1096.91	1060.56	1.03427
ATG4A	376.462	188.21	2.00022
ATG4B	1440.89	1549.38	0.929984
ATG4C	324.877	399.459	0.813292
ATG4D	449.601	380.053	1.183
ATG5	1217.64	992.424	1.22693
ATG7	957.948	1158.24	0.827072
ATG9A	3620.75	1991.4	1.8182
ATHL1	313.423	209.712	1.49454
ATIC	1963.96	2240.18	0.876696
ATL1	1276.1	1078.49	1.18323
ATL2	1387.98	838.664	1.65499
ATL3	1335.34	496.412	2.68998
ATM	1946.05	2316.42	0.840109
ATMIN	4233.46	6357.31	0.66592
ATN1	5530.46	9948.42	0.555913
ATOH8	637.161	1571.34	0.405488
ATOX1	885.073	758.654	1.16664
ATP10A	348.913	612.705	0.569464
ATP10B	160.96	46.4773	3.4632
ATP10D	554.203	401.05	1.38188
ATP11A	2242.12	575.237	3.89774
ATP11B	1573.23	1174.14	1.3399
ATP11C	938.197	519.351	1.80648
ATP13A1	2621.36	2206.33	1.18811
ATP13A2	2412.01	3120.91	0.772855
ATP13A3	4224.4	2522.27	1.67484
ATP1A1	9754.07	4971.16	1.96213
ATP1A2	276.387	11797.6	0.0234274
ATP1A3	673.819	123.656	5.44915
ATP1B1	3570.99	8023.52	0.445065
ATP1B2	3313.52	6830.84	0.485083
ATP1B3	5044.03	2970.53	1.69802
ATP2A2	19429.7	13757.7	1.41227
ATP2B1	3242.89	4189.84	0.773989
ATP2B2	100.027	34.1903	2.92561
ATP2B4	15749.8	13259.9	1.18778
ATP2C1	5479.19	4424.27	1.23844
ATP5A1	14970.4	18050	0.829383
ATP5B	17593	16294.2	1.0797
ATP5C1	3849.73	3486.17	1.10429
ATP5D	980.662	1067.99	0.91823
ATP5E	5800.94	7022.11	0.826096
ATP5F1	5376.64	5074.74	1.05949
ATP5G1	925.66	1005.57	0.92053
ATP5G2	4701.52	7015.11	0.6702
ATP5G3	4056.41	3748.93	1.08202
ATP5H	2244	2047.55	1.09594
ATP5I	1338.06	1409.31	0.949447
ATP5J	2136.34	2096.36	1.01907
ATP5J2	2483.96	2544.04	0.976384
ATP5L	3054.1	2864.07	1.06635
ATP5O	4822.15	5674.28	0.849826
ATP5S	268.691	504.889	0.532178
ATP5SL	1263.76	1545.51	0.817699
ATP6AP1	7572.06	6700.26	1.13011
ATP6AP2	7313.5	6268.16	1.16677
ATP6V0A1	4148.66	3762.86	1.10253
ATP6V0A2	1090.37	1078.49	1.01102
ATP6V0B	3107.45	1776.6	1.7491
ATP6V0C	4282.4	4523.94	0.946608
ATP6V0D1	4174.07	3792.35	1.10065
ATP6V0E1	4510.62	2271.69	1.98558
ATP6V0E2	2982.08	4838.46	0.616329
ATP6V1A	4671.58	3721.92	1.25515
ATP6V1B2	5522.99	4584.83	1.20462
ATP6V1C1	3890.37	2785.48	1.39666
ATP6V1D	3636.89	2762.49	1.31652
ATP6V1E1	4112.67	1897.88	2.16698
ATP6V1F	2513.89	3163.44	0.79467
ATP6V1G1	3690	3957.36	0.932441
ATP6V1G2	374.555	605.365	0.618726
ATP6V1H	1964.7	1670.17	1.17635
ATP7A	845.468	547.094	1.54538
ATP7B	721.071	670.536	1.07537
ATP8A1	148.456	195.076	0.761015
ATP8B1	153.441	7.74282	19.8172
ATP8B2	1530.59	1173.39	1.30442
ATP9A	10968.1	10131	1.08263
ATP9B	735.147	875.848	0.839354
ATPAF1	1455.21	2079.43	0.69981
ATPAF2	342.189	446.902	0.765693
ATPBD4	246.604	526.02	0.468811
ATPIF1	1426.08	1661.26	0.858437
ATR	1001.6	916.099	1.09333
ATRIP	251.124	249.584	1.00617
ATRN	5017.57	5860.03	0.856236
ATRNL1	2416.97	769.945	3.13915
ATRX	5368.01	7622.74	0.70421
ATXN1	2293.55	2336.87	0.981465
ATXN10	5978.46	8552.24	0.699052
ATXN1L	2410.34	2763.07	0.872343
ATXN2	1303.5	1435.75	0.907885
ATXN2L	2940.78	3092.28	0.951009
ATXN3	452.595	473.791	0.955263
ATXN7	585.958	876.626	0.668424
ATXN7L1	272.636	400.438	0.680844
ATXN7L2	133.061	189.153	0.703459
ATXN7L3	1896.13	1851.09	1.02433
ATXN7L3B	4118.67	5191.19	0.793396
AUH	198.943	135.732	1.4657
AUP1	2217.67	1412.17	1.5704
AURKA	731.397	335.436	2.18044
AURKAIP1	1060.86	1042.49	1.01762
AURKB	324.839	222.34	1.461
AUTS2	3603.48	5039.97	0.71498
AVEN	359.365	330.455	1.08748
AVL9	802.788	839.378	0.956407
AVPI1	145.51	95.3485	1.52608
AXIN1	778.704	826.466	0.94221
AXIN2	670.381	1471.77	0.455495
AXL	5079.13	1612.05	3.15073
AZI1	395.589	525.981	0.752096
AZI2	1523.28	1516.93	1.00419
AZIN1	10305.3	10870.5	0.948013
B2M	26624.9	15216	1.7498
B3GALNT1	1253.79	714.144	1.75565
B3GALNT2	755.645	582.108	1.29812
B3GALT1	881.59	564.524	1.56165
B3GALT2	203.155	27.1312	7.48788
B3GALT4	104.282	22.3589	4.66399
B3GALT5	216.077	687.508	0.314291
B3GALT6	1508.84	1797.63	0.839348
B3GALTL	1473.98	4321.75	0.341061
B3GAT1	1519.88	1693.03	0.897729
B3GAT2	188.746	15.454	12.2134
B3GAT3	1785.31	905.76	1.97106
B3GNT1	3427.86	4289.48	0.799132
B3GNT2	767.699	285.208	2.69171
B3GNT5	1182.77	2829.5	0.418013
B3GNT9	722.841	1091.1	0.66249
B4GALNT1	876.248	396.317	2.21098
B4GALNT3	152.584	173.612	0.87888
B4GALNT4	2425.46	3837.06	0.632116
B4GALT1	2410.99	119.776	20.1291
B4GALT2	2235.44	2985.14	0.748855
B4GALT3	986.959	940.809	1.04905
B4GALT4	1015.72	848.145	1.19758
B4GALT5	8187.2	4448.93	1.84026
B4GALT6	947.119	270.207	3.50516
B4GALT7	964.729	841.098	1.14699
B7H6	406.768	367.658	1.10638
B9D1	349.877	560.219	0.624536
B9D2	158.677	161.543	0.982254
BAALC	3057.94	3985.39	0.767287
BABAM1	1962.34	2183.02	0.898911
BACE1	4613.55	3459.23	1.33369
BACE2	217.018	489.464	0.44338
BACH1	1532.61	1667.31	0.919207
BACH2	1100.24	1950.38	0.564118
BAD	1547.88	1416.1	1.09306
BAG1	1213.07	1200.07	1.01083
BAG2	854.929	347.396	2.46096
BAG3	1412.71	932.43	1.51508
BAG4	1276.1	887.596	1.43771
BAG5	2119.42	2322.39	0.912605
BAG6	7175.9	7815.63	0.918147
BAHCC1	580.823	747.431	0.777092
BAHD1	1662.24	1638.9	1.01424
BAI1	530.845	123.993	4.28125
BAI2	3020.74	4769.3	0.633372
BAI3	133.314	1897.22	0.0702682
BAIAP2	1969.21	1853.93	1.06219
BAIAP3	362.447	3336.08	0.108645
BAK1	907.235	666.606	1.36098
BAMBI	1128.44	334.27	3.37584
BANF1	2984.79	3657.11	0.81616
BANP	293.669	279.035	1.05244
BAP1	2970.71	2883.36	1.03029
BARD1	604.639	458.344	1.31918
BASP1	3175.15	3275.71	0.969302
BAX	1546.72	1530.29	1.01074
BAZ1A	1464.79	1203.97	1.21664
BAZ1B	4521.9	4970.12	0.909818
BAZ2A	2853.23	2818.97	1.01215
BAZ2B	1121.36	1845.87	0.607498
BBC3	150.376	1022.87	0.147014
BBIP1	628.015	610.99	1.02786
BBOX1	239.004	900.622	0.265376
BBS1	1197.37	1887.02	0.634528
BBS10	1142.04	1403.63	0.813634
BBS12	306.798	391.165	0.784319
BBS2	1102.73	1405.74	0.784445
BBS4	515.952	1147.8	0.449515
BBS5	821.335	1244.42	0.660012
BBS7	570.361	477.162	1.19532
BBS9	600.669	697.335	0.861377
BBX	3285.69	4135.83	0.794446
BCAM	1455.07	243.39	5.97834
BCAN	3421.74	12100.3	0.282782
BCAP29	2340.71	2181.82	1.07283
BCAP31	5094.87	3394.28	1.50102
BCAR1	2880.69	1670.55	1.7244
BCAR3	483.404	636.213	0.759815
BCAS2	1155.75	1063.77	1.08647
BCAS3	497.489	621.282	0.800746
BCAS4	119.926	28.0756	4.27156
BCAT1	7193.49	2581.19	2.78688
BCAT2	551.284	202.183	2.72666
BCCIP	1504.93	1974.81	0.762065
BCDIN3D	217.84	354.735	0.614091
BCHE	1420.6	1280.47	1.10944
BCKDHA	404.688	808.746	0.500389
BCKDHB	892.863	1826.34	0.488881
BCKDK	1505.23	1430.78	1.05203
BCL10	534.527	498.287	1.07273
BCL11A	138.066	114.81	1.20256
BCL2	930.888	3160.51	0.294537
BCL2L1	3332.86	2511.57	1.327
BCL2L11	933.231	1637.53	0.569902
BCL2L12	223.864	142.478	1.57121
BCL2L13	2763.03	1979.94	1.39551
BCL2L2	625.106	429.986	1.45378
BCL2L2-PABPN1	1015.64	971.77	1.04515
BCL3	423.105	50.0368	8.45587
BCL6	1308.39	375.509	3.48432
BCL7A	733.289	1327.49	0.552386
BCL7B	865.447	738.53	1.17185
BCL7C	574.158	813.673	0.705637
BCL9	2222.57	3115.24	0.71345
BCL9L	3120.45	2876.04	1.08498
BCLAF1	6876.48	7555.86	0.910087
BCOR	947.99	945.741	1.00238
BCORL1	949.654	690.291	1.37573
BCR	2774.78	4131.3	0.671648
BCS1L	311.22	316.002	0.984867
BDH2	868.55	1659.2	0.523475
BDKRB2	376.254	4.4508	84.5362
BDNF	131.24	18.8355	6.96771
BDP1	1635.36	1633.58	1.00109
BECN1	2073.1	1640.81	1.26346
BEGAIN	412.606	183.399	2.24977
BEND3	462.691	729.306	0.634426
BEND5	173.53	308.547	0.562412
BEND6	397.571	420.539	0.945384
BEND7	230.207	165.417	1.39167
BEST3	201.868	207.783	0.971533
BET1	688.702	535.223	1.28676
BET1L	1212.19	830.13	1.46024
BEX1	4086.77	1676.47	2.43773
BEX2	161.298	41.6677	3.87105
BEX4	1596.59	1253.86	1.27334
BFAR	2581.42	2091.85	1.23404
BGN	1569	33.027	47.5066
BHLHB9	809.207	856.685	0.944579
BHLHE40	1199.68	3276.32	0.366167
BHLHE41	301.117	1105.54	0.272372
BICC1	344.828	65.9924	5.22526
BICD1	1533.4	812.381	1.88753
BICD2	1815.38	1171.58	1.54951
BID	595.091	435.207	1.36738
BIN1	803.66	265.381	3.02833
BIN3	448.792	297.952	1.50626
BIRC2	3500.76	2799.58	1.25046
BIRC5	1927.3	1291.33	1.49249
BIRC6	4488.2	4815.94	0.931946
BIVM	961.69	914.755	1.05131
BIVM-ERCC5	588.182	517.808	1.13591
BLCAP	1624.17	3980.07	0.408076
BLM	314.075	352.782	0.890281
BLMH	1700.25	1786.18	0.951891
BLOC1S1	1112.04	1478.87	0.751953
BLOC1S2	1402.84	1556.45	0.901307
BLOC1S3	396.135	381.529	1.03828
BLVRA	1751.41	908.781	1.9272
BLVRB	442.937	585.315	0.75675
BLZF1	517.051	337.426	1.53234
BMF	554.169	292.409	1.89519
BMI1	916.872	1790.44	0.512092
BMP1	3233.88	1497.13	2.16006
BMP2K	1236.56	939.148	1.31669
BMP7	3080.2	6810.35	0.452283
BMP8B	395.421	15.3036	25.8384
BMPR1A	3291.41	2481.59	1.32633
BMPR1B	751.94	2249.8	0.334225
BMPR2	6910.66	6481.41	1.06623
BMS1	2238.89	2058.99	1.08737
BNC2	357.383	440.53	0.811257
BNIP1	236.11	274.056	0.86154
BNIP2	1369.14	1156.24	1.18413
BNIP3	1964.26	1573.21	1.24857
BNIP3L	5697.13	9130.19	0.623988
BOC	787.172	2183.13	0.360571
BOD1	1523.92	1515.75	1.00539
BOD1L	1095.66	1347.4	0.813168
BOK	3038.5	1114.07	2.7274
BOLA1	113.49	176.438	0.643228
BOLA2	364.172	349.961	1.0406
BOLA2B	364.172	349.961	1.0406
BOLA3	355.677	219.38	1.62128
BOP1	911.869	764.829	1.19225
BORA	157.714	134.993	1.16831
BPGM	979.653	862.661	1.13562
BPHL	649.647	526.176	1.23466
BPNT1	696.046	731.541	0.95148
BPTF	2603.25	3756.27	0.69304
BRAF	293.733	333.441	0.880912
BRAP	1027.46	1223.2	0.839979
BRAT1	944.031	1060.85	0.889886
BRCA1	821.727	921.283	0.891938
BRCA2	394.551	507.056	0.77812
BRCC3	847.189	652.377	1.29862
BRD1	901.399	1136.18	0.793357
BRD2	5358.97	6002.64	0.892769
BRD3	2426.8	3420.07	0.709575
BRD4	2317.22	2354.38	0.984218
BRD7	2351.87	2919.75	0.805505
BRD8	1483.04	1832.99	0.809084
BRD9	1067.68	1267.28	0.842496
BRE	1552.94	1359.54	1.14226
BRF1	1217.56	1602.52	0.759778
BRF2	428.965	428.582	1.00089
BRI3	1793.76	1200.69	1.49394
BRI3BP	175.468	163.441	1.07358
BRIP1	676.574	907.082	0.745879
BRIX1	580.984	538.636	1.07862
BRK1	5270.53	5167.18	1.02
BRMS1	1381.84	948.705	1.45655
BRMS1L	1038.87	826.907	1.25633
BROX	815.443	1119.83	0.728182
BRP44	978.98	746.494	1.31144
BRP44L	882.453	2436.74	0.362145
BRPF1	625.565	708.824	0.88254
BRPF3	1728.59	1150.89	1.50197
BRSK1	353.046	258.568	1.36539
BRSK2	266.025	304.301	0.874216
BRWD1	2236.46	3394.03	0.658937
BRWD3	974.266	1488.12	0.654695
BSCL2	3259.3	4100.97	0.794763
BSDC1	1941.51	1600.02	1.21343
BSG	15193.6	14198.1	1.07012
BSN	492.486	602.163	0.817862
BST1	586.523	1.04776	559.789
BST2	137.982	100.776	1.3692
BTAF1	2009.45	2050.71	0.979879
BTBD1	5010.77	4746.97	1.05557
BTBD10	1462	1427.76	1.02399
BTBD11	111.55	548.262	0.203461
BTBD2	2441.36	4130.07	0.591117
BTBD3	1841.54	4386.1	0.419859
BTBD6	1552.53	971.373	1.59829
BTBD7	2276.95	2438.38	0.933799
BTBD9	1791.15	1089.6	1.64386
BTD	548.048	615.789	0.889993
BTF3	9556.19	11271.8	0.847793
BTF3L4	2340.65	3197.58	0.732008
BTG1	2402.44	1563.26	1.53682
BTG2	1875.88	2996.58	0.626008
BTG3	1176.14	1006.82	1.16817
BTN2A1	1028.97	489.431	2.10239
BTN2A2	945.636	679.992	1.39066
BTN3A1	469.464	394.649	1.18957
BTN3A2	750.037	287.044	2.61297
BTN3A3	553.332	370.851	1.49206
BTRC	1490.13	1519.15	0.980898
BUB1	1656.44	921.052	1.79842
BUB1B	1124.84	1124.34	1.00045
BUB3	2796.22	2638.56	1.05975
BUD13	547.348	605.532	0.903912
BUD31	1617.83	1550.72	1.04328
BVES	1571.25	39.4057	39.8736
BYSL	609.248	557.564	1.09269
BZRAP1	136.946	222.396	0.615774
BZW1	12906.7	12141.9	1.06299
BZW2	1179.11	909.123	1.29698
C10orf10	131.359	33.1766	3.95939
C10orf114	1591.2	1706.51	0.932432
C10orf118	543.238	817.585	0.664442
C10orf12	240.332	195.362	1.23019
C10orf137	493.066	587.414	0.839383
C10orf140	663.891	535.683	1.23934
C10orf2	387.8	517.13	0.749909
C10orf25	136.13	168.905	0.80596
C10orf26	3104.62	3719.86	0.834606
C10orf28	535.616	614.839	0.871149
C10orf32	1129.66	1165.85	0.968952
C10orf46	2803.56	2412.38	1.16216
C10orf47	102.112	1.04004	98.1803
C10orf54	142.678	1.65369	86.2785
C10orf57	662.84	1032.63	0.641896
C10orf76	1318.18	1032.72	1.27642
C10orf88	292.68	287.553	1.01783
C11orf1	194.072	300.399	0.646049
C11orf10	924.452	1136.22	0.81362
C11orf2	2003.41	3114.19	0.643317
C11orf24	1016.65	555.662	1.82962
C11orf30	727.399	1120.99	0.648889
C11orf31	1259.95	1482.8	0.849706
C11orf41	1954.44	3359.65	0.58174
C11orf46	634.277	687.858	0.922104
C11orf48	745.567	710.074	1.04998
C11orf49	1664.4	2917.26	0.570536
C11orf51	595.21	686.756	0.866698
C11orf54	534.174	772.165	0.691788
C11orf57	1441.39	1606.06	0.897473
C11orf58	5916.08	5745.58	1.02967
C11orf63	196.996	82.552	2.38632
C11orf67	446.528	384.524	1.16125
C11orf68	1225.09	1036.4	1.18206
C11orf73	968.356	973.6	0.994614
C11orf75	159.821	369.018	0.433098
C11orf80	258.698	234.244	1.1044
C11orf82	320.945	323.923	0.990807
C11orf83	360.793	336.72	1.07149
C11orf84	714.081	743.111	0.960935
C11orf87	137.527	472.101	0.291308
C11orf9	227.893	12.5607	18.1433
C11orf95	1724.05	2185.05	0.78902
C12orf10	688.057	938.888	0.732842
C12orf23	3438.6	3194.5	1.07641
C12orf29	516.147	640.242	0.806176
C12orf32	1197.31	1508.5	0.793707
C12orf34	1466.1	447.566	3.27573
C12orf35	757.357	668.672	1.13263
C12orf4	986.854	735.904	1.34101
C12orf43	464.229	535.726	0.866542
C12orf44	877.217	777.082	1.12886
C12orf45	157.85	277.714	0.568389
C12orf49	1578.33	2194.44	0.71924
C12orf5	1610.76	1442.56	1.1166
C12orf51	3366.86	3461.35	0.972701
C12orf52	470.146	302.581	1.55379
C12orf53	773.901	763.356	1.01381
C12orf57	1105	1576.59	0.700881
C12orf65	394.133	452.518	0.870978
C12orf66	107.774	147.899	0.728699
C12orf68	700.515	533.653	1.31268
C12orf73	239.637	205.294	1.16729
C12orf75	569.114	385.469	1.47642
C12orf76	391.493	696.183	0.562343
C14orf1	1728.26	2035.33	0.84913
C14orf101	475.297	459.011	1.03548
C14orf102	369	414.466	0.890302
C14orf109	467.112	342.528	1.36372
C14orf118	685.383	728.958	0.940223
C14orf119	1183.18	991.753	1.19302
C14orf126	953.69	990.723	0.96262
C14orf129	1081.24	779.737	1.38667
C14orf132	7739.34	7130.73	1.08535
C14orf133	794.294	876.427	0.906287
C14orf135	2288.67	3855.61	0.593594
C14orf142	301.996	178.641	1.69052
C14orf149	552.757	273.251	2.02289
C14orf159	625.4	1034.74	0.604404
C14orf166	3119.86	3055.22	1.02116
C14orf169	333.067	312.053	1.06734
C14orf2	1375.11	1631.3	0.842953
C14orf21	746.298	758.291	0.984183
C14orf37	4016.24	3357.44	1.19622
C14orf43	1120.33	1337.33	0.837741
C14orf45	184.131	148.027	1.2439
C14orf49	202.131	95.2225	2.12273
C14orf79	273.505	344.924	0.792943
C14orf80	238.931	183.701	1.30065
C14orf93	129.56	233.773	0.554211
C15orf23	940.91	501.76	1.87522
C15orf24	1855.56	1318.77	1.40704
C15orf29	860.579	870.984	0.988054
C15orf38	758.244	965.247	0.785544
C15orf38-AP3S2	679.066	1058.71	0.641409
C15orf39	213.536	196.521	1.08658
C15orf40	239.713	238.22	1.00627
C15orf41	175.629	178.321	0.984902
C15orf42	367.113	441.523	0.831471
C15orf44	1173.52	1107.27	1.05983
C15orf52	1558.77	159.22	9.79003
C15orf57	467.049	371.774	1.25627
C15orf59	257.87	49.6527	5.19347
C15orf63	852.135	776.472	1.09744
C16orf13	520.18	732.933	0.709724
C16orf42	1073.61	1359.66	0.789613
C16orf45	3365.74	3842.03	0.876031
C16orf46	100.99	181.962	0.555007
C16orf48	240.554	410.072	0.586614
C16orf5	1731.96	2143.12	0.808149
C16orf52	510.351	429.191	1.1891
C16orf53	1041.89	980.773	1.06231
C16orf55	319.873	311.181	1.02793
C16orf57	1767.84	1417.63	1.24704
C16orf58	930.991	1001.89	0.929232
C16orf59	138.406	162.656	0.850916
C16orf62	2307.73	3016.01	0.765162
C16orf7	413.549	556.022	0.743764
C16orf70	449.764	482.606	0.931949
C16orf72	2402.33	2140.41	1.12237
C16orf80	1291.33	1836.98	0.702964
C16orf87	659.773	469.149	1.40632
C16orf88	488.579	673.166	0.725793
C17orf101	1134.55	1209.23	0.938238
C17orf103	842.149	945.771	0.890437
C17orf28	241.338	65.7393	3.67113
C17orf39	424.002	383.156	1.10661
C17orf48	124.04	112.811	1.09954
C17orf49	867.666	1762.85	0.492195
C17orf53	142.119	150.324	0.945422
C17orf56	148.604	162.592	0.91397
C17orf58	130.08	121.348	1.07196
C17orf59	197.695	137.997	1.4326
C17orf61	505.011	933.973	0.540712
C17orf62	1330.04	1274.2	1.04382
C17orf63	917.008	802.431	1.14279
C17orf70	1341.87	1435.54	0.934752
C17orf75	351.131	615.57	0.570416
C17orf79	1095.68	834.255	1.31336
C17orf80	1004.75	1412.46	0.711348
C17orf81	868.96	902.621	0.962707
C17orf85	1551.37	1567.08	0.989971
C17orf89	459.813	533.22	0.862332
C17orf90	112.714	126.158	0.893438
C17orf96	104.882	174.41	0.601352
C17orf97	268.909	330.801	0.812902
C18orf1	1195.03	408.506	2.92537
C18orf21	391.052	313.264	1.24831
C18orf25	1322.68	941.359	1.40507
C18orf32	1952.73	2522.87	0.774013
C18orf54	529.11	625.504	0.845895
C18orf8	598.964	396.54	1.51048
C19orf10	2023.35	1118.86	1.80841
C19orf12	1257.79	853.169	1.47426
C19orf24	331.773	231.692	1.43196
C19orf25	533.601	549.243	0.971521
C19orf26	423.375	507.515	0.834212
C19orf29	583.221	970.205	0.601132
C19orf42	1594.59	1407.39	1.13301
C19orf43	2371.28	2401.78	0.987302
C19orf44	233.413	263.76	0.884942
C19orf47	303.208	207.565	1.46079
C19orf48	826.586	1093.26	0.756077
C19orf52	307.681	260.798	1.17977
C19orf53	1742.7	1370.93	1.27118
C19orf54	211.038	416.224	0.50703
C19orf55	186.102	159.684	1.16544
C19orf6	2269.38	2277.06	0.996629
C19orf60	193.402	321.781	0.601036
C19orf63	5958.09	6961.53	0.855859
C19orf66	262.985	211.591	1.24289
C19orf70	813.78	858.718	0.947668
C19orf79	494.078	593.501	0.832481
C1D	541.859	583.558	0.928544
C1GALT1	3505.31	2181.4	1.60691
C1GALT1C1	716.67	509.655	1.40619
C1orf106	694.597	1307.53	0.531227
C1orf109	557.676	587.96	0.948493
C1orf112	386.696	307.902	1.25591
C1orf114	122.235	205.13	0.595889
C1orf122	1517.38	2807.55	0.540464
C1orf123	629.2	863.374	0.728768
C1orf124	609.571	538.028	1.13297
C1orf131	270.926	270.166	1.00282
C1orf144	6677.48	5988.47	1.11506
C1orf151-NBL1	473.291	328.544	1.44057
C1orf159	178.48	182.038	0.980453
C1orf174	453.116	459.324	0.986485
C1orf187	162.524	499.507	0.325368
C1orf192	212.714	875.438	0.24298
C1orf198	10972.7	8886.46	1.23477
C1orf201	257.443	363.914	0.707429
C1orf21	1532.09	2735.45	0.560088
C1orf212	1176.7	772.691	1.52286
C1orf216	1074.75	479.805	2.23996
C1orf226	1446.48	2457.34	0.588638
C1orf233	390.027	288.65	1.35121
C1orf27	823.537	781.63	1.05361
C1orf31	560.437	341.3	1.64206
C1orf35	266.564	291.893	0.913224
C1orf43	6016.51	4889.47	1.2305
C1orf50	309.145	329.451	0.938366
C1orf52	532.804	629.28	0.846688
C1orf54	111.256	161.177	0.690271
C1orf55	1426.42	1376.43	1.03632
C1orf56	147.525	240.917	0.612351
C1orf61	2252.88	4571.95	0.492762
C1orf63	143.012	215.976	0.662168
C1orf85	1506.17	961.223	1.56693
C1orf86	937.319	1003.26	0.934274
C1orf88	610.709	1125.94	0.542397
C1orf9	4678.31	5314.24	0.880335
C1orf96	1596.08	766.199	2.08312
C1QBP	2442.4	2221.49	1.09944
C1QL1	12472.7	10525.9	1.18495
C1QTNF1	1894.05	3.05533	619.915
C1QTNF3	135.502	142.17	0.953097
C1QTNF5	573.613	360.544	1.59097
C1QTNF6	1734.18	306.045	5.66643
C1R	828.987	659.476	1.25704
C1RL	464.076	203.749	2.27768
C1S	823.888	510.697	1.61326
C20orf11	2497.75	3294.64	0.758127
C20orf111	710.356	819.812	0.866485
C20orf112	801.658	1395.71	0.574372
C20orf132	103.535	124.053	0.834599
C20orf194	949.198	1474.34	0.64381
C20orf20	442.33	407.089	1.08657
C20orf24	1372.4	1149.33	1.19408
C20orf27	988.422	1143.94	0.864049
C20orf3	5853.52	3831.07	1.52791
C20orf4	1265.49	757.851	1.66984
C20orf43	3251.49	3389.8	0.959198
C20orf7	281.536	231.904	1.21402
C20orf72	656.478	600.933	1.09243
C20orf96	207.339	268.832	0.771258
C21orf2	411.862	671.478	0.613367
C21orf33	1916.62	2681.35	0.714797
C21orf56	154.743	184.822	0.837256
C21orf59	1028.53	1500.33	0.685537
C21orf62	1321.08	5914.63	0.223358
C21orf91	948.891	839.3	1.13057
C22orf13	2193.62	1490.49	1.47174
C22orf23	366.371	257.587	1.42232
C22orf25	783.701	403.905	1.94031
C22orf28	3216.81	2814.51	1.14294
C22orf29	1245.18	1075.44	1.15783
C22orf32	952.862	1277.74	0.74574
C22orf39	676.738	968.439	0.698792
C22orf40	140.834	205.395	0.685674
C22orf46	415.443	561.232	0.740234
C2CD2	589.853	496.17	1.18881
C2CD2L	348.902	200.326	1.74167
C2CD3	1348.08	818.206	1.6476
C2CD4C	176.139	111.562	1.57884
C2orf16	123.274	118.716	1.03839
C2orf18	3281.13	1417.98	2.31394
C2orf28	2065.12	2391.83	0.863404
C2orf29	1370.76	1104.17	1.24144
C2orf40	424.613	121.314	3.50011
C2orf42	322.125	329.293	0.978231
C2orf43	759.294	790.153	0.960946
C2orf44	759.459	739.888	1.02645
C2orf47	378.689	417.347	0.907373
C2orf49	284.275	347.672	0.817654
C2orf55	128.87	307.459	0.419147
C2orf56	196.359	184.682	1.06323
C2orf63	299.981	433.531	0.691949
C2orf68	630.673	1116.96	0.564634
C2orf69	770.969	651.548	1.18329
C2orf72	941.438	1560.52	0.603283
C2orf76	140.705	157.268	0.894685
C3	122.475	0.669191	183.019
C3orf14	369.781	395.904	0.934015
C3orf17	1169.53	1408.11	0.830566
C3orf18	238.948	419.201	0.570008
C3orf19	526.218	491.593	1.07043
C3orf23	1195.9	1500.29	0.79711
C3orf26	679.159	697.934	0.973099
C3orf33	188.144	162.802	1.15566
C3orf37	1134.82	894.353	1.26887
C3orf38	1209.17	1217.08	0.993497
C3orf39	986.864	1231.33	0.801464
C3orf52	119.771	56.8136	2.10814
C3orf58	2136.38	2050.14	1.04207
C3orf62	169.829	179.813	0.944478
C3orf64	273.685	146.449	1.86881
C3orf70	726.565	1980.58	0.366845
C3orf75	633.203	603.077	1.04995
C3orf78	154.202	217.577	0.708723
C4A	2879.3	4637.78	0.620836
C4B	1025.38	2048.66	0.500514
C4orf19	469.593	400.302	1.1731
C4orf21	227.391	252.297	0.901285
C4orf27	760.558	1149.25	0.661784
C4orf3	3200.55	2788.19	1.1479
C4orf33	300.541	273.317	1.09961
C4orf34	630.704	725.644	0.869164
C4orf46	783.932	1617.69	0.4846
C4orf48	233.968	418.067	0.559642
C4orf52	616.133	699.798	0.880445
C5	361.133	607.335	0.594619
C5orf15	4056.21	2408.65	1.68402
C5orf22	1202.47	1248.56	0.963086
C5orf24	5236.52	5074.69	1.03189
C5orf25	232.587	185.701	1.25248
C5orf28	426.113	308.669	1.38049
C5orf30	1104.38	1504.64	0.733983
C5orf34	111.982	97.4338	1.14931
C5orf4	395.101	651.549	0.606403
C5orf42	1410.4	1750.61	0.805667
C5orf43	2019.63	2087.72	0.967385
C5orf44	735.182	729.519	1.00776
C5orf49	192.736	585.979	0.328912
C5orf51	2663.86	3208.03	0.830374
C5orf54	407.866	654.524	0.623149
C5orf55	180.037	224.748	0.801065
C5orf62	289.83	259.882	1.11524
C6orf1	421.999	337.041	1.25207
C6orf106	2646.27	1949.84	1.35717
C6orf108	358.281	699.45	0.512233
C6orf118	160.808	366.661	0.438575
C6orf120	1452.06	1352.29	1.07378
C6orf130	386.436	635.073	0.608491
C6orf136	162.197	146.061	1.11048
C6orf141	122.238	3.46784	35.2489
C6orf162	250.699	231.681	1.08209
C6orf170	151.813	214.989	0.706141
C6orf203	305.114	317.34	0.961474
C6orf211	880.51	654.697	1.34491
C6orf223	250.948	9.79449	25.6214
C6orf225	763.643	1245.4	0.613173
C6orf228	2460.94	2046.08	1.20276
C6orf47	829.557	725.813	1.14294
C6orf48	2505.25	3608.16	0.694329
C6orf62	5100.62	5178.8	0.984904
C6orf70	234.461	312.52	0.750228
C6orf72	1622.87	1278.34	1.26951
C6orf89	5053.75	5303.24	0.952954
C7orf23	160.615	104.893	1.53123
C7orf25	335.639	260.667	1.28762
C7orf26	636.915	758.156	0.840084
C7orf31	330.277	381.243	0.866315
C7orf41	3131.36	5447.06	0.574871
C7orf42	5735	4911.15	1.16775
C7orf43	366.998	286.225	1.2822
C7orf44	907.103	873.317	1.03869
C7orf46	105.613	201.593	0.523891
C7orf49	810.136	850.485	0.952558
C7orf50	1584.03	2141.5	0.739683
C7orf55	110.221	167.704	0.657238
C7orf59	956.482	1302.25	0.734483
C7orf60	841.828	1593.59	0.528259
C7orf73	3126.59	3761.58	0.83119
C8orf33	2332.77	3607.54	0.646637
C8orf37	169.491	448.885	0.377583
C8orf38	174.392	228.45	0.763369
C8orf40	511.054	627.843	0.813984
C8orf42	226.268	322.483	0.701643
C8orf46	265.559	347.218	0.764819
C8orf55	315.745	230.309	1.37096
C8orf58	672.156	345.866	1.9434
C8orf59	746.966	831.934	0.897867
C8orf76	429.129	344.88	1.24428
C8orf82	375.556	328.65	1.14272
C8orf83	989.464	1133.52	0.872913
C9orf102	362.604	411.973	0.880165
C9orf114	706.887	996.826	0.709138
C9orf116	176.504	216.054	0.816944
C9orf123	751.469	893.214	0.841309
C9orf125	446.57	733.682	0.60867
C9orf142	368.378	323.738	1.13789
C9orf156	228.911	271.245	0.843927
C9orf16	901.818	1489.96	0.605263
C9orf172	134.146	192.238	0.697812
C9orf3	1117.5	330.622	3.38001
C9orf37	163.324	264.377	0.617768
C9orf40	251.994	468.843	0.53748
C9orf41	190.161	162.239	1.1721
C9orf46	502.096	464.946	1.0799
C9orf69	1101.73	873.766	1.2609
C9orf72	486.751	697.878	0.697472
C9orf78	1430.4	1488.25	0.961132
C9orf80	569.244	595.867	0.955321
C9orf82	824.474	786.781	1.04791
C9orf85	159.891	161.473	0.990206
C9orf86	3439.16	3021.99	1.13804
C9orf89	249.728	174.676	1.42966
C9orf91	361.753	369.401	0.979296
CA11	257.794	229.055	1.12546
CA12	1380.99	1914.58	0.721304
CA13	584.504	48.9188	11.9484
CA14	1088.08	2771.95	0.392533
CA2	251.631	359.464	0.700018
CA3	106.435	150.083	0.709178
CA5B	208.555	369.275	0.564768
CAB39	2690.52	3779.14	0.71194
CAB39L	681.493	1353.98	0.503327
CABIN1	3995.15	4484.21	0.890938
CABLES1	260.568	30.2631	8.61011
CABLES2	504.976	617.358	0.817963
CACFD1	1296.22	2117.52	0.612142
CACHD1	3967.44	10266	0.386464
CACNA1C	357.513	222.261	1.60853
CACNA1H	343.262	351.279	0.977178
CACNA2D1	247.983	1507.31	0.16452
CACNA2D2	224.326	31.8726	7.0382
CACNA2D3	579.761	3.09544	187.295
CACNB1	178.046	115.328	1.54381
CACNB2	434.901	767.565	0.566598
CACNB3	1464.03	897.412	1.63139
CACNB4	374.726	186.562	2.00859
CACNG4	5449.12	10780.5	0.505462
CACNG5	386.45	119.381	3.23712
CACNG7	1566.79	2171.57	0.721499
CACNG8	376.458	473.79	0.794568
CACYBP	2347.7	2219.45	1.05778
CAD	2084.53	2946.43	0.707478
CADM1	9089.18	5652.88	1.60788
CADM2	215.913	1983.65	0.108846
CADM3	1717.33	12145.4	0.141398
CADM4	10372.3	8751.08	1.18526
CADPS	298.02	72.1982	4.12781
CALCOCO1	1844.99	1777.76	1.03781
CALCOCO2	1721.48	1366.88	1.25942
CALCRL	1836.17	403.681	4.54857
CALD1	42137.6	12302.5	3.42513
CALM1	13348.8	17118	0.779814
CALM2	27478.9	13431.7	2.04583
CALM3	11268.7	12382.2	0.910069
CALML4	138.78	167.773	0.827191
CALN1	643.668	7.97429	80.7178
CALR	43323.8	21162.1	2.04723
CALU	33336.4	16476.8	2.02324
CAMK1	674.711	595.784	1.13248
CAMK1D	401.566	259.419	1.54794
CAMK2D	10072.4	5061.34	1.99006
CAMK2G	1136.26	1940.84	0.585445
CAMK2N1	918.517	366.673	2.505
CAMK2N2	103.135	182.649	0.564662
CAMKK1	253.656	93.4804	2.71347
CAMKK2	1234.23	998.34	1.23628
CAMKMT	100.251	220.791	0.454053
CAMKV	257.918	53.8086	4.79325
CAMLG	1599.25	1492.73	1.07136
CAMSAP1	2415.91	3403.23	0.709887
CAMSAP2	4534.75	4912.96	0.923018
CAMSAP3	113.354	85.6235	1.32386
CAMTA1	1110.14	1244.79	0.891833
CAMTA2	832.006	495.947	1.67761
CAND1	7786.56	9521.6	0.817778
CAND2	492.571	605.073	0.814068
CANT1	3819.81	2294.69	1.66463
CANX	67549.2	53910.4	1.25299
CAP1	11668.7	6469.74	1.80358
CAP2	2823.61	2343.9	1.20467
CAPG	1231.72	289.824	4.24989
CAPN1	4882.28	3565	1.3695
CAPN10	427.209	446.608	0.956565
CAPN2	6870.34	5189.97	1.32377
CAPN5	5105.12	1013.45	5.03736
CAPN7	1228.21	1114.65	1.10188
CAPNS1	9848.22	8118.64	1.21304
CAPRIN1	16649.5	17081.6	0.974699
CAPRIN2	707.056	838.865	0.842872
CAPS	1393.2	336.3	4.14274
CAPZA1	5283.68	3949.07	1.33795
CAPZA2	5587.48	4907.25	1.13862
CAPZB	6360.08	5192.67	1.22482
CARD10	405.539	263.854	1.53698
CARD8	860.608	1067.52	0.806178
CARHSP1	3511.79	3641.02	0.964508
CARKD	1367.4	1599.43	0.854928
CARM1	1646.98	1375.25	1.19759
CARS	1662.67	1030.21	1.61391
CARS2	906.34	581.388	1.55892
CASC3	3759.01	5244.11	0.716806
CASC4	6331.45	7417.86	0.853541
CASC5	569.167	423.021	1.34548
CASD1	1381.87	1311.2	1.0539
CASK	2392.05	4601.31	0.519862
CASKIN1	115.537	89.5688	1.28992
CASKIN2	1250.63	1222.76	1.0228
CASP2	1704.43	1802.06	0.945826
CASP3	1285.64	1764.95	0.72843
CASP6	668.891	549.138	1.21807
CASP7	741.866	632.242	1.17339
CASP8	125.617	119.057	1.0551
CASP8AP2	847.008	1022.25	0.828572
CASP9	351.645	414.891	0.84756
CASQ1	130.143	10.7558	12.0998
CAST	3164.38	1902.86	1.66296
CASZ1	228.101	193.978	1.17591
CAT	2923.69	2535.08	1.15329
CAV1	6106.38	195.714	31.2006
CAV2	2412.88	56.5146	42.6948
CBFA2T2	737.492	1235.22	0.597055
CBFA2T3	220.094	73.2469	3.00482
CBFB	2336.98	1169.58	1.99814
CBL	3406.42	5483.9	0.621168
CBLB	639.255	955.997	0.668679
CBLL1	1118.4	1513.16	0.739114
CBR1	836.016	1124.91	0.743185
CBR3	142.318	134.009	1.06201
CBR4	645.763	914.021	0.706507
CBS	941.039	1296.81	0.725655
CBWD1	428.721	470.114	0.911951
CBWD2	827.005	912.574	0.906233
CBWD3	571.734	408.001	1.4013
CBWD5	162.553	67.7678	2.39867
CBWD6	164.549	169.773	0.96923
CBX1	4585.68	6875.71	0.666939
CBX2	833.569	1370.21	0.608352
CBX3	5271.35	5252.71	1.00355
CBX4	822.586	712.593	1.15436
CBX5	15612.5	29235.4	0.534028
CBX6	1869.02	1192.5	1.56731
CBX8	287.751	293.633	0.979966
CBY1	853.814	1009.96	0.845392
CC2D1A	631.251	584.233	1.08048
CC2D1B	764.4	478.086	1.59888
CC2D2A	1061.74	2018.64	0.525967
CCAR1	1683.95	1671.17	1.00765
CCBL1	253.685	153.046	1.65757
CCBL2	852.411	1262.72	0.675059
CCDC101	195.194	227.44	0.858221
CCDC102A	391.47	370.067	1.05783
CCDC103	196.986	566.234	0.347888
CCDC104	1475.58	1404.05	1.05095
CCDC106	689.086	638.682	1.07892
CCDC107	555.468	477.357	1.16363
CCDC109B	1257.63	1491.23	0.843349
CCDC111	240.928	283.388	0.850172
CCDC112	382.431	515.486	0.741885
CCDC113	467.383	694.371	0.673104
CCDC115	692.648	1076.91	0.643178
CCDC117	1507.88	1533.86	0.983064
CCDC12	444.24	676.741	0.656441
CCDC120	231.378	277.132	0.834903
CCDC121	495.076	222.958	2.22049
CCDC124	1157.31	1406.51	0.822823
CCDC126	425.212	257.196	1.65326
CCDC127	921.474	704.607	1.30778
CCDC130	275.962	240.818	1.14594
CCDC132	1062.9	1273.69	0.834502
CCDC134	187.157	143.93	1.30033
CCDC136	336.97	1246.37	0.270362
CCDC137	716.923	777.668	0.921888
CCDC138	165.724	345.354	0.479868
CCDC14	494.597	708.405	0.698184
CCDC142	169.714	184.721	0.918761
CCDC149	464.21	388.243	1.19567
CCDC15	163.289	253.511	0.644108
CCDC160	158.046	247.049	0.639739
CCDC164	119.354	348.028	0.342943
CCDC167	481.128	480.167	1.002
CCDC18	123.765	74.8758	1.65294
CCDC22	336.995	433.119	0.778066
CCDC23	586.522	723.374	0.810814
CCDC24	108.899	153.611	0.708928
CCDC25	1567.56	1784.58	0.878393
CCDC28A	217.875	183.871	1.18493
CCDC28B	518.976	791.339	0.655819
CCDC3	1734.5	14.4727	119.846
CCDC34	551.244	615.341	0.895836
CCDC40	215.068	429.471	0.500775
CCDC41	261.15	447.179	0.583995
CCDC43	822.957	752.706	1.09333
CCDC47	5669.09	4592.34	1.23447
CCDC50	3070.33	2491.2	1.23247
CCDC51	293.049	340.759	0.859988
CCDC53	620.814	534.397	1.16171
CCDC56	1129.8	1392.13	0.811565
CCDC58	126.202	130.036	0.970522
CCDC59	351.908	280.191	1.25596
CCDC6	3636.03	3454.49	1.05255
CCDC66	162.384	180.2	0.901133
CCDC71	483.252	413.618	1.16835
CCDC71L	862.518	342	2.52198
CCDC72	2562.05	2685.42	0.954057
CCDC74A	137.717	58.3673	2.35948
CCDC74B	149.284	49.3265	3.02645
CCDC75	293.278	296.854	0.987952
CCDC76	322.066	272.859	1.18034
CCDC77	314.868	300.406	1.04814
CCDC8	904.408	852.902	1.06039
CCDC80	4231.28	2380.87	1.7772
CCDC82	899.74	1053.27	0.854233
CCDC85B	804.289	592.82	1.35672
CCDC85C	2709.55	1531.12	1.76966
CCDC86	785.173	747.575	1.05029
CCDC88A	4587.29	5714.71	0.802717
CCDC88C	420.83	1132.35	0.371644
CCDC9	473.05	420.131	1.12596
CCDC90A	1986.74	1761.44	1.12791
CCDC90B	1940.73	1574.42	1.23266
CCDC91	560.481	630.648	0.888739
CCDC92	919.715	795.863	1.15562
CCDC93	1248.49	1626.58	0.767555
CCDC94	371.055	504.757	0.735116
CCDC96	142.654	223.982	0.636901
CCDC97	1049.14	1299.99	0.807033
CCDC99	732.121	536.333	1.36505
CCHCR1	421.513	498.33	0.845852
CCL2	1243.8	10.2168	121.74
CCM2	1228.75	1043.76	1.17723
CCNA2	1585.33	1377.03	1.15127
CCNB1	2016.14	1419.93	1.41988
CCNB1IP1	805.838	1360.1	0.592486
CCNB2	817.469	692.47	1.18051
CCNC	1268.23	960.096	1.32094
CCND1	4154.42	1000.41	4.1527
CCND2	17301.1	11830.4	1.46243
CCND3	1369.27	632.542	2.16471
CCNDBP1	641.656	413.114	1.55322
CCNE1	150.114	154.235	0.973284
CCNE2	491.328	501.02	0.980657
CCNF	759.268	476.961	1.59189
CCNG1	2435.16	3928.81	0.619821
CCNG2	2522.29	3254.34	0.775054
CCNH	927.874	962.119	0.964407
CCNI	8096.63	7663.54	1.05651
CCNJ	736.18	910.582	0.808472
CCNJL	728.851	318.603	2.28765
CCNK	1428.86	1477.05	0.967379
CCNL1	430.543	563.526	0.764016
CCNL2	814.122	842.336	0.966505
CCNT1	1456.61	1619.26	0.899556
CCNT2	1320.6	1648.48	0.801106
CCNY	3382.63	3961.9	0.85379
CCNYL1	937.053	696.036	1.34627
CCP110	980.514	915.863	1.07059
CCPG1	2488.65	1464.15	1.69972
CCRN4L	173.049	38.0513	4.54777
CCS	308.469	273.084	1.12958
CCT2	11250.3	8200.45	1.37192
CCT3	9023.7	9096.32	0.992017
CCT4	6827.82	6878.17	0.992679
CCT5	6702.52	5435.05	1.2332
CCT6A	9828.71	8494.33	1.15709
CCT7	7300.38	6742.3	1.08277
CCT8	5712.23	4690.06	1.21794
CCZ1	1403.22	1194.96	1.17429
CCZ1B	1209.81	1061.01	1.14024
CD101	110.143	141.168	0.780225
CD109	1652.8	1331.54	1.24127
CD151	10689.4	4394.39	2.4325
CD164	8525.64	4400.67	1.93735
CD180	170.639	0.330738	515.932
CD200	572.46	1281.36	0.446758
CD24	13297.8	8954.96	1.48496
CD248	504.681	20.7854	24.2805
CD276	6358.84	5377.78	1.18243
CD2AP	1232.54	358.667	3.43644
CD2BP2	2956.54	2831.99	1.04398
CD302	436.169	379.839	1.1483
CD320	1165.26	1027.72	1.13383
CD38	320.654	3.69366	86.812
CD3EAP	111.33	136.097	0.818025
CD44	66277.1	16326.1	4.05957
CD46	2569.17	1009.77	2.5443
CD47	13804.2	6162.22	2.24014
CD58	368.649	297.034	1.2411
CD59	18261.3	10133.9	1.80201
CD63	15903.7	7775.51	2.04536
CD68	252.418	28.0837	8.98805
CD74	22304	1174.19	18.9953
CD81	11172.8	6628.31	1.68562
CD82	290.043	363.339	0.798271
CD83	329.214	622.158	0.529148
CD9	3546.58	385.885	9.19078
CD97	365.03	111.095	3.28576
CD99	11526.3	12541.5	0.91905
CD99L2	5399.36	5592.6	0.965447
CDADC1	289.864	273.881	1.05836
CDAN1	657.746	613.329	1.07242
CDC123	2070.45	2040.95	1.01445
CDC14A	484.328	419.671	1.15407
CDC14B	938.885	482.904	1.94425
CDC16	2016.79	1792.6	1.12506
CDC20	1155.84	755.69	1.52951
CDC23	1323.46	1867.4	0.70872
CDC25A	494.915	613.24	0.80705
CDC25B	6061.55	10736.5	0.564576
CDC25C	197.246	175.041	1.12685
CDC26	543.008	427.143	1.27126
CDC27	2917.41	2182.14	1.33695
CDC34	1269.36	1875.16	0.676934
CDC37	2689.01	2169.26	1.23959
CDC37L1	591.293	604.902	0.977502
CDC40	822.927	757.418	1.08649
CDC42	14681.3	12765.6	1.15007
CDC42BPA	2850.12	3127.09	0.911427
CDC42BPB	6333.05	5750.19	1.10136
CDC42EP1	2290.63	1441.07	1.58954
CDC42EP2	119.698	32.8565	3.64306
CDC42EP3	1648.31	1832.32	0.899578
CDC42EP4	3879.65	5014.45	0.773695
CDC42SE1	3024.72	2501.4	1.20921
CDC42SE2	1699.49	2333.56	0.728281
CDC45	365.092	369.277	0.988667
CDC5L	2659.41	2989.02	0.889727
CDC6	1451.94	1070.97	1.35572
CDC7	565.706	733.272	0.771481
CDC73	2344.75	2468.77	0.949762
CDCA2	776.608	408.415	1.90152
CDCA3	360.353	219.645	1.64062
CDCA4	474.979	304.459	1.56008
CDCA5	1140.79	1126.61	1.01259
CDCA7	1549.48	2480	0.624793
CDCA7L	1140.11	912.23	1.2498
CDCA8	891.084	513.274	1.73608
CDCP1	797.139	79.7874	9.99078
CDH1	1245.91	532.536	2.33957
CDH10	165.944	1.40318	118.263
CDH11	13088.2	1036.37	12.6288
CDH13	897.719	40.2402	22.309
CDH2	27488.8	31907.5	0.861516
CDH20	242.567	1361.44	0.17817
CDH24	666.141	398.714	1.67072
CDH3	282.23	53.268	5.29831
CDH4	1021.45	294.425	3.4693
CDH6	3669.84	5523.1	0.664452
CDHR1	349.014	45.1559	7.72909
CDIPT	2208.09	1468.46	1.50368
CDK1	2106.63	1861.85	1.13147
CDK10	379.822	579.983	0.654885
CDK11A	437.465	462.466	0.94594
CDK11B	1119.83	1405.41	0.796799
CDK12	2181.18	1663.48	1.31122
CDK13	1554.49	1824.86	0.851842
CDK14	2142.96	5061.25	0.423405
CDK16	4400.52	5262.67	0.836175
CDK17	1925.08	3347.94	0.575005
CDK18	500.505	15.4165	32.4656
CDK19	1921.8	2614.04	0.735184
CDK2	2094.63	1792.86	1.16832
CDK20	378.07	582.576	0.648962
CDK2AP1	9771.01	10536	0.927393
CDK2AP2	847.562	684.33	1.23853
CDK4	5198.16	6415.53	0.810246
CDK5	707.758	478.748	1.47835
CDK5R1	920.709	616.194	1.49419
CDK5RAP1	358.113	513.525	0.697362
CDK5RAP2	2644.11	3225.97	0.819633
CDK5RAP3	1177.05	1271.16	0.925966
CDK6	10435.8	5754.63	1.81346
CDK7	592.863	484.426	1.22385
CDK8	371.178	501.629	0.739945
CDK9	981.426	788.023	1.24543
CDKAL1	655.862	817.376	0.802399
CDKL2	101.22	103.952	0.973719
CDKL5	395.106	330.977	1.19376
CDKN1A	13211	6147.68	2.14894
CDKN1B	2114.26	2628.15	0.804467
CDKN1C	251.84	106.308	2.36897
CDKN2AIP	646.298	820.526	0.787663
CDKN2AIPNL	562.43	463.515	1.2134
CDKN2B	248.289	223.103	1.11288
CDKN2C	1645.91	1429.49	1.15139
CDKN2D	196.51	181.114	1.08501
CDKN3	308.79	178.294	1.73191
CDO1	2296.69	4969.42	0.462165
CDON	1123.97	415.106	2.70767
CDR2	695.777	346.382	2.0087
CDR2L	1214.79	847.468	1.43343
CDS2	5025.75	6307.71	0.796763
CDT1	414.534	505.264	0.82043
CDV3	6731.51	4339.62	1.55118
CDYL	891.241	865.52	1.02972
CEACAM1	280.884	1.72904	162.451
CEBPB	290.236	17.2291	16.8457
CEBPD	995.983	97.8706	10.1765
CEBPG	1797.92	1381.22	1.30169
CEBPZ	1412.34	1367.7	1.03263
CECR1	249.101	18.6673	13.3442
CECR2	404.269	803.425	0.503182
CECR5	773.373	729.265	1.06048
CECR6	280.537	486.33	0.576845
CELF1	3161.12	3245.17	0.9741
CELF2	7380.85	8522.18	0.866076
CELF3	197.22	23.9356	8.2396
CELF5	235.569	60.0792	3.92097
CELSR1	7368.13	13748.2	0.535934
CELSR2	10339.6	10225.4	1.01117
CELSR3	770.576	877.298	0.878352
CEMP1	119.31	97.0269	1.22966
CEND1	125.448	213.581	0.587355
CENPA	262.745	145.724	1.80303
CENPB	3392.57	3563.25	0.952098
CENPBD1	279.303	279.958	0.997657
CENPC1	310.628	323.082	0.961452
CENPE	535.983	327.441	1.63688
CENPF	4144.17	3663.45	1.13122
CENPH	424.482	693.179	0.61237
CENPI	399.173	202.923	1.96711
CENPJ	217.196	281.782	0.770794
CENPK	431.498	421.142	1.02459
CENPL	474.692	395.666	1.19973
CENPM	394.216	342.743	1.15018
CENPN	988.675	748.152	1.32149
CENPO	1656.55	1814.71	0.912844
CENPP	155.459	137.655	1.12934
CENPQ	468.477	548.606	0.853942
CENPT	472.193	350.764	1.34618
CENPV	331.743	1934.48	0.17149
CENPW	191.918	151.335	1.26817
CEP104	868.084	646.878	1.34196
CEP112	450.435	407.647	1.10496
CEP120	727.006	642.955	1.13073
CEP128	178.684	138.237	1.29259
CEP135	477.252	415.595	1.14836
CEP152	124.889	130.049	0.960326
CEP164	658.535	507.166	1.29846
CEP170	4370.91	4551.7	0.960281
CEP19	346.12	333.668	1.03732
CEP192	904.015	1064.37	0.84934
CEP250	910.67	988.579	0.921191
CEP290	433.69	471.049	0.920691
CEP350	1750.71	2218.88	0.789009
CEP41	890.02	1245.15	0.714788
CEP44	314.744	292.838	1.0748
CEP55	1016.94	441.623	2.30273
CEP57	1143.63	1460	0.783309
CEP57L1	326.537	248.609	1.31346
CEP63	905.883	782.253	1.15804
CEP68	1351.58	2582.09	0.523444
CEP70	449.985	551.066	0.816573
CEP72	110.536	89.6093	1.23353
CEP76	279.269	263.322	1.06056
CEP78	490.234	655.132	0.748297
CEP85	799.75	548.672	1.45761
CEP85L	323.182	315.646	1.02388
CEP89	670.052	545.118	1.22919
CEP95	176.384	178.495	0.988169
CEP97	671.742	932.743	0.720179
CEPT1	865.756	745.002	1.16209
CERCAM	2341.5	1222.99	1.91457
CERK	3354.46	2378.48	1.41033
CERS1	1374.77	1361.45	1.00979
CERS2	7084.58	3787.6	1.87047
CERS4	942.3	1067.62	0.882616
CERS5	2715.74	1679.86	1.61664
CERS6	4078.23	4279.64	0.952937
CES2	1455.1	2129.35	0.683353
CES3	111.367	202.326	0.550433
CETN2	4637.65	5844.48	0.793509
CETN3	385.22	507.656	0.758822
CFDP1	1613.6	2211.03	0.729794
CFI	4049.88	3629.75	1.11575
CFL1	31151.8	29668.7	1.04999
CFL2	3380.15	1886.54	1.79172
CFLAR	1990.36	1653.06	1.20404
CGGBP1	5556.16	5256.69	1.05697
CGN	193.063	186.476	1.03532
CGNL1	2220.33	166.385	13.3446
CGRRF1	468.326	589.054	0.795046
CHAC1	188.878	52.9687	3.56584
CHAC2	286.415	89.203	3.21082
CHAF1A	841.851	978.542	0.860312
CHAF1B	514.96	669.779	0.768851
CHAMP1	1493.27	1714.46	0.870984
CHCHD1	635.768	648.949	0.979689
CHCHD10	252.248	118.804	2.12324
CHCHD2	2354.6	3202.95	0.735133
CHCHD3	1818.53	1489.75	1.22069
CHCHD4	226.608	177.524	1.27649
CHCHD5	333.255	564.169	0.590701
CHCHD6	329.515	732.632	0.44977
CHCHD7	201.739	242.268	0.832712
CHCHD8	1186.83	1087.53	1.09131
CHD1	2052.93	2136.56	0.960857
CHD1L	1350.07	1430.71	0.943637
CHD2	2539.83	5029	0.505037
CHD3	799.68	1991.32	0.401582
CHD4	14916.4	15519.1	0.961166
CHD5	510.735	140.019	3.64763
CHD6	3032.25	4488.68	0.675532
CHD7	1775.82	4797.92	0.370124
CHD8	4111.84	5154.6	0.797705
CHD9	2664.94	3717.39	0.716883
CHDH	166.059	408.627	0.406382
CHEK1	1400.63	1288.36	1.08714
CHEK2	174.88	256.962	0.680568
CHERP	1484.53	2099.29	0.707158
CHFR	805.618	795.71	1.01245
CHGB	177.882	69.167	2.57177
CHI3L1	573.478	199.736	2.87118
CHIC1	595.775	426.241	1.39774
CHIC2	336.388	455.478	0.738539
CHID1	2845.01	2678.51	1.06216
CHKA	1803.3	1492.14	1.20854
CHKB	394.699	687.711	0.573931
CHM	1411.34	1339.9	1.05332
CHML	1165.67	2034.33	0.572998
CHMP1A	3179.76	3483.3	0.912859
CHMP1B	2029.73	2086.93	0.972593
CHMP2A	1907.14	2419.12	0.788361
CHMP2B	1206.75	1349.44	0.894262
CHMP3	4434.64	3570.17	1.24214
CHMP4A	807.554	892.779	0.90454
CHMP4B	2823.06	2794.88	1.01008
CHMP5	2261.01	2009.09	1.12539
CHMP6	780.555	898.671	0.868566
CHMP7	1669.86	1360.43	1.22745
CHN1	7592.49	2444.85	3.1055
CHN2	157.88	8.02971	19.662
CHODL	164.385	14.5606	11.2897
CHORDC1	1097.77	622.805	1.76262
CHP	3477.59	3687.75	0.94301
CHPF	8589.24	4731.9	1.81518
CHPF2	3619.33	1695.96	2.13408
CHPT1	1524.21	646.886	2.35622
CHRAC1	430.015	381.778	1.12635
CHRD	117.672	81.2583	1.44813
CHRDL1	225.516	2515.3	0.0896577
CHRM1	266.239	0	#DIV/0!
CHRM3	290.602	421.195	0.689946
CHRNA1	506.264	1.00764	502.424
CHRNA5	119.577	341.913	0.349729
CHRNA7	188.091	1041.47	0.180601
CHRNA9	172.096	11.3834	15.1182
CHRNB1	326.455	234.558	1.39179
CHRNB2	141.41	312.354	0.452725
CHST10	1929.2	4750.01	0.406146
CHST11	1034.87	1701.59	0.608179
CHST12	558.607	266.866	2.09321
CHST14	1496.81	1174.49	1.27444
CHST15	975.486	397.17	2.45609
CHST2	625.096	368.445	1.69658
CHST3	11663.3	7227.79	1.61367
CHST6	577.217	1363.38	0.423371
CHST7	832.832	1375.36	0.60554
[truncated: 9,580 more rows]

## Sheet: UP 2 fold
	W416 / R416
A1BG	1.02932
A2M	0.625225
AAAS	1.37317
AACS	0.866419
AADAT	0.997799
AAED1	0.289527
AAGAB	0.931386
AAK1	0.61132
AAMP	1.19097
AARS	0.917263
AARS2	1.24784
AARSD1	1.13437
AASDH	1.26738
AASDHPPT	1.16686
AASS	1.59732
AATF	1.10539
ABAT	3.25858
ABCA1	0.719667
ABCA10	0.821634
ABCA2	0.781184
ABCA3	0.776011
ABCA7	0.529615
ABCB10	0.481959
ABCB6	0.993212
ABCB7	0.879857
ABCB8	1.48555
ABCB9	0.210597
ABCC1	0.255167
ABCC10	1.02607
ABCC3	0.00553049
ABCC4	1.18426
ABCC5	0.971976
ABCC6	0.401729
ABCC9	2.78861
ABCD1	0.462643
ABCD3	1.19797
ABCD4	1.51882
ABCE1	0.909864
ABCF1	0.969552
ABCF2	0.799694
ABCF3	0.817953
ABCG1	0.535518
ABHD10	1.68269
ABHD11	1.06113
ABHD12	0.453037
ABHD13	0.72452
ABHD14A	1.76474
ABHD14B	1.11
ABHD15	0.794017
ABHD16A	0.744864
ABHD2	1.31199
ABHD3	1.06865
ABHD4	1.04727
ABHD5	0.889574
ABHD6	1.57483
ABHD8	2.9294
ABI1	0.756622
ABI2	1.28616
ABI3BP	0.0753737
ABL1	1.39154
ABL2	0.583016
ABLIM1	1.72159
ABR	1.01774
ABRACL	0.898479
ABT1	0.986273
ABTB1	0.645486
ABTB2	0.806281
ACAA1	1.14593
ACAA2	0.585344
ACACA	1.19203
ACACB	1.40584
ACAD10	1.26629
ACAD11	1.65314
ACAD8	1.50153
ACAD9	0.85795
ACADM	1.34829
ACADS	0.362981
ACADSB	1.17912
ACADVL	0.896458
ACAN	0.000774732
ACAP2	0.957948
ACAP3	0.721596
ACAT1	0.991569
ACAT2	1.13518
ACBD3	0.673707
ACBD5	1.30537
ACBD6	1.09323
ACBD7	19.3888
ACD	1.18243
ACER3	0.89427
ACHE	0.176542
ACIN1	1.32787
ACLY	1.12594
ACN9	1.3745
ACO1	0.845608
ACO2	1.58856
ACOT13	1.14783
ACOT2	0.856038
ACOT7	0.728961
ACOT8	0.928216
ACOT9	0.628554
ACOX1	1.04521
ACOX3	0.806058
ACP1	1.0576
ACP2	0.742706
ACP6	0.668798
ACPL2	3.48275
ACSBG1	0.242405
ACSF2	1.76576
ACSF3	1.06606
ACSL1	0.269856
ACSL3	0.688414
ACSL4	0.2632
ACSS1	0.241953
ACSS2	0.541797
ACSS3	0.397751
ACTA1	0.0199006
ACTA2	0.309014
ACTB	0.671039
ACTC1	0.0161303
ACTG1	0.86169
ACTG2	0.101475
ACTL6A	1.23041
ACTN1	0.266001
ACTN4	0.361398
ACTR10	0.669793
ACTR1A	0.812533
ACTR1B	1.01117
ACTR2	0.644189
ACTR3	0.595572
ACTR3B	1.70368
ACTR5	1.07192
ACTR6	1.18947
ACTR8	0.884021
ACVR1	1.01546
ACVR1B	1.76338
ACVR2A	1.15616
ACVR2B	3.03824
ACY1	1.47485
ACYP2	1.71338
ADA	3.30525
ADAL	1.46011
ADAM10	0.879528
ADAM11	0.206779
ADAM12	0.323706
ADAM15	0.715297
ADAM17	1.07637
ADAM19	0.306405
ADAM22	2.68594
ADAM23	0.819932
ADAM9	0.577051
ADAMTS1	0.0515865
ADAMTS10	0.499482
ADAMTS12	1.83114
ADAMTS14	0.173333
ADAMTS15	0.0752442
ADAMTS2	0.0758166
ADAMTS3	4.04705
ADAMTS4	1.4364
ADAMTS5	0.0164169
ADAMTS7	1.29801
ADAMTS8	0.0590363
ADAMTS9	0.205354
ADAMTSL1	0.347705
ADAMTSL4	0.243268
ADAP1	0.0965984
ADAR	1.02808
ADARB1	0.818141
ADAT1	0.870577
ADC	0.514807
ADCK1	1.1897
ADCK2	0.977288
ADCK3	0.888082
ADCK4	1.26952
ADCY1	0.688479
ADCY2	0.283218
ADCY3	0.871439
ADCY5	0.342257
ADCY6	0.853025
ADCY7	0.350486
ADCY9	0.298024
ADCYAP1R1	0.688943
ADD1	1.1463
ADD2	3.25371
ADD3	1.14835
ADH5	1.04676
ADI1	0.672747
ADIPOR1	0.763621
ADIPOR2	0.919795
ADK	1.33785
ADM	0.159008
ADNP	1.37383
ADNP2	1.59178
ADO	1.1139
ADORA1	1.58154
ADORA2B	1.84007
ADPGK	0.657419
ADPRHL2	1.04543
ADRA1D	0.0326187
ADRA2C	0.00586208
ADRBK1	0.868894
ADRBK2	0.266134
ADRM1	0.863857
ADSL	1.0288
ADSS	1.34293
AEBP1	0.746598
AEBP2	1.02277
AEN	1.24047
AES	0.437749
AFAP1	0.866633
AFAP1L1	0.0224967
AFF1	1.62484
AFF2	5.27208
AFF3	2.05406
AFF4	0.874092
AFG3L2	0.822391
AFMID	1.00438
AFTPH	1.0409
AGA	0.898964
AGAP1	1.00968
AGAP2	1.33929
AGAP3	0.833618
AGBL5	1.77516
AGFG1	1.12329
AGFG2	0.872996
AGGF1	1.15942
AGK	1.04722
AGL	0.808542
AGPAT1	1.14658
AGPAT2	0.0416545
AGPAT3	1.1695
AGPAT4	0.843715
AGPAT5	1.62295
AGPAT6	0.661958
AGPAT9	0.0723869
AGPS	0.955564
AGRN	0.686612
AGT	0.338314
AGTPBP1	1.12351
AGTRAP	0.966877
AGXT2L2	1.65352
AHCTF1	0.970837
AHCY	1.24745
AHCYL1	1.28938
AHCYL2	0.713312
AHDC1	2.23418
AHI1	0.834721
AHNAK	0.719659
AHNAK2	0.287345
AHR	0.0249052
AHRR	0.148863
AHSA1	0.783551
AIDA	0.827121
AIF1L	1.03219
AIFM1	1.13464
AIFM2	0.462872
AIG1	0.62235
AIM1	0.0690287
AIMP1	0.801112
AIMP2	0.845172
AIP	1.11287
AJAP1	0.00385314
AJUBA	0.47108
AK1	1.15072
AK2	0.787633
AK3	0.603135
AK4	0.503498
AK5	0.354904
AKAP1	1.31318
AKAP10	0.790678
AKAP11	1.29889
AKAP12	0.779249
AKAP13	1.18118
AKAP17A	1.24388
AKAP2	0.532231
AKAP5	0.33122
AKAP6	4.05639
AKAP7	0.581345
AKAP8	0.856638
AKAP8L	1.58324
AKAP9	0.958565
AKD1	0.996727
AKIP1	0.650895
AKIRIN1	1.03275
AKIRIN2	1.04687
AKNA	1.48545
AKR1A1	1.66162
AKR1B1	0.946104
AKR7A2	1.45831
AKT1	0.840616
AKT1S1	1.00357
AKT2	0.798616
AKT3	1.05563
AKTIP	1.36534
ALAD	0.606384
ALAS1	0.645528
ALCAM	0.681839
ALDH16A1	1.06291
ALDH18A1	0.968359
ALDH1B1	0.3505
ALDH1L2	0.571202
ALDH2	1.77152
ALDH3A2	1.53806
ALDH3B1	0.550388
ALDH4A1	1.08785
ALDH5A1	2.20491
ALDH6A1	3.28916
ALDH7A1	1.32468
ALDH9A1	1.43523
ALDOA	0.454041
ALDOC	0.168809
ALG1	0.978311
ALG10	0.955505
ALG10B	1.17739
ALG11	1.06741
ALG12	0.577602
ALG13	1.4227
ALG14	0.913538
ALG2	0.699355
ALG3	0.788446
ALG5	0.696986
ALG6	0.956496
ALG8	0.743957
ALG9	1.15638
ALK	0.482265
ALKBH1	1.04431
ALKBH2	1.43218
ALKBH3	0.715904
ALKBH4	1.02272
ALKBH5	1.05899
ALKBH6	0.855614
ALKBH7	1.47821
ALKBH8	0.596363
ALMS1	1.85642
ALPK2	0.0102655
ALPL	0.0643213
ALS2	0.698992
ALS2CL	0.00223697
ALS2CR8	2.07622
ALYREF	1.33504
AMACR	0.716318
AMBN	0
AMBRA1	1.21065
AMD1	0.628965
AMDHD2	0.986926
AMFR	0.985158
AMIGO1	1.19409
AMIGO2	0.00869706
AMIGO3	1.22252
AMMECR1	0.615547
AMMECR1L	1.01116
AMN1	1.48921
AMOT	0.69076
AMOTL1	1.22199
AMOTL2	0.425633
AMPD2	1.1344
AMPH	1.65501
AMZ2	1.04207
ANAPC1	1.08198
ANAPC10	1.12541
ANAPC11	1.29715
ANAPC13	0.848352
ANAPC16	1.05847
ANAPC2	1.08279
ANAPC4	0.907046
ANAPC5	0.891442
ANAPC7	1.05789
ANGEL1	0.692151
ANGEL2	1.41334
ANGPT1	1.40004
ANGPT2	0.297658
ANGPTL2	3.07909
ANGPTL4	0.24841
ANK1	0.00172583
ANK2	3.20053
ANK3	1.36927
ANKDD1A	0.546413
ANKFN1	6.21744
ANKFY1	1.26808
ANKH	0.201511
ANKHD1	1.22464
ANKHD1-EIF4EBP3	1.29692
ANKIB1	1.2139
ANKLE2	0.751842
ANKMY2	1.28163
ANKRA2	1.05382
ANKRD1	0.00100254
ANKRD10	0.942728
ANKRD11	1.04016
ANKRD12	1.06249
ANKRD13A	0.496385
ANKRD13B	1.94981
ANKRD13C	0.64905
ANKRD13D	0.771941
ANKRD16	0.913247
ANKRD17	1.2567
ANKRD26	0.846964
ANKRD27	0.830767
ANKRD28	1.02627
ANKRD32	1.72421
ANKRD33B	0.0721824
ANKRD34A	0.259019
ANKRD34B	0.132972
ANKRD36	1.24895
ANKRD36B	1.45945
ANKRD39	0.544612
ANKRD40	0.846304
ANKRD42	0.545051
ANKRD44	0.673795
ANKRD45	1.27748
ANKRD46	1.05963
ANKRD49	1.10907
ANKRD50	0.716785
ANKRD52	0.497346
ANKRD54	1.22111
ANKRD6	1.62232
ANKRD9	1.35634
ANKS1A	1.32852
ANKS1B	0.573019
ANKS3	0.907283
ANKS6	1.37031
ANKZF1	0.852214
ANLN	0.312633
ANO10	0.570594
ANO6	0.712724
ANO8	0.788695
ANP32A	1.11673
ANP32B	0.953685
ANP32E	1.60532
ANTXR1	1.01989
ANTXR2	2.46298
ANXA1	0.326115
ANXA11	0.00817106
ANXA2	0.0379947
ANXA4	0.826876
ANXA5	1.16906
ANXA6	1.24201
ANXA7	0.80077
AP1AR	1.73308
AP1B1	1.04195
AP1G1	0.861265
AP1M1	0.954806
AP1S1	0.590822
AP1S2	0.489335
AP1S3	0.391761
AP2A1	1.01196
AP2A2	1.04528
AP2B1	1.14473
AP2M1	0.600982
AP2S1	0.805684
AP3B1	0.744957
AP3D1	0.985688
AP3M1	1.07219
AP3M2	1.66405
AP3S1	0.887774
AP3S2	1.14463
AP4B1	0.862989
AP4E1	0.699895
AP4M1	1.29796
AP4S1	1.35006
AP5B1	1.43312
AP5M1	0.852771
AP5S1	0.647095
AP5Z1	0.85501
APAF1	1.21138
APBA1	0.776238
APBA2	0.734344
APBA3	0.997328
APBB1	1.1635
APBB2	1.10836
APBB3	0.747209
APC	5.89361
APC2	3.4571
APCDD1	2.62691
APEH	1.19088
APEX1	1.10246
APEX2	0.914751
APH1A	1.0327
APH1B	0.841966
API5	1.0968
APIP	0.96705
APITD1	0.737236
APITD1-CORT	0.813268
APLN	0.368882
APLP1	0.983313
APLP2	0.790729
APOA1BP	1.54788
APOBEC3B	0.029893
APOBEC3C	0.089655
APOBEC3F	0.192952
APOE	0.621426
APOL2	0.652817
APOL4	0.823426
APOL6	0.618677
APOLD1	0.602766
APOO	1.04141
APOOL	1.29594
APOPT1	0.879786
APP	0.640583
APPBP2	1.07598
APPL1	1.15137
APPL2	1.85071
APRT	0.967221
APTX	0.854634
AQP1	0.134103
AQP11	1.40784
AQP3	0.00896943
AQP4	3.98248
AQR	1.32943
AR	0.824916
ARAF	1.10072
ARAP1	1.04113
ARAP2	6.79496
ARAP3	0.0538624
ARCN1	0.65695
ARF1	0.772953
ARF3	0.62816
ARF4	0.556563
ARF5	1.24383
ARF6	0.62812
ARFGAP1	1.01622
ARFGAP2	1.12538
ARFGAP3	0.732946
ARFGEF1	0.749866
ARFGEF2	0.717211
ARFIP1	0.852152
ARFIP2	1.00204
ARFRP1	0.843972
ARG2	0.378297
ARGLU1	1.01998
ARHGAP1	1.70792
ARHGAP10	0.140688
ARHGAP11A	0.602425
ARHGAP12	1.89217
ARHGAP17	0.737116
ARHGAP18	4.58597
ARHGAP19	2.65583
ARHGAP21	1.65782
ARHGAP22	1.32294
ARHGAP23	1.02648
ARHGAP26	1.24679
ARHGAP29	0.408934
ARHGAP31	0.93579
ARHGAP32	1.12637
ARHGAP33	1.62653
ARHGAP35	1.6776
ARHGAP39	1.5425
ARHGAP42	1.84359
ARHGAP5	1.64906
ARHGAP6	0.32868
ARHGDIA	0.629477
ARHGEF1	0.631784
ARHGEF10	1.11027
ARHGEF10L	1.45552
ARHGEF11	0.685251
ARHGEF12	1.01517
ARHGEF17	0.444464
ARHGEF18	1.03252
ARHGEF2	1.04757
ARHGEF25	2.28443
ARHGEF26	4.01351
ARHGEF3	1.22889
ARHGEF37	0.241083
ARHGEF4	3.15895
ARHGEF40	0.966481
ARHGEF6	0.944259
ARHGEF7	2.02153
ARHGEF9	1.1905
ARID1A	1.70359
ARID1B	0.989749
ARID2	1.24404
ARID4A	1.51059
ARID4B	1.37094
ARID5A	0.344881
ARID5B	0.202932
ARIH1	0.929533
ARIH2	0.891456
ARL1	0.740536
ARL10	0.903958
ARL13B	1.30437
ARL15	1.30717
ARL16	1.33784
ARL17A	1.24321
ARL2	0.666265
ARL2BP	0.743977
ARL3	1.02878
ARL4A	2.31432
ARL4C	1.19155
ARL4D	1.46935
ARL5A	1.13981
ARL5B	1.06195
ARL6	0.548678
ARL6IP1	0.852009
ARL6IP4	0.894379
ARL6IP5	1.0273
ARL6IP6	1.17913
ARL8A	1.19642
ARL8B	1.00574
ARMC1	0.853607
ARMC10	1.0549
ARMC2	1.40706
ARMC5	1.46433
ARMC6	0.860497
ARMC7	0.962224
ARMC8	1.02204
ARMC9	0.622142
ARMCX1	1.36612
ARMCX2	0.60757
ARMCX3	0.645727
ARMCX4	0.732302
ARMCX5	0.913535
ARMCX5-GPRASP2	0.824025
ARMCX6	0.808058
ARNT	0.948574
ARNT2	1.71161
ARNTL	2.08526
ARNTL2	0.685385
ARPC1A	1.01602
ARPC1B	0.303117
ARPC2	0.696399
ARPC3	0.851549
ARPC4	0.731943
ARPC5	0.589156
ARPC5L	0.668729
ARPP19	1.28043
ARRB2	1.58448
ARRDC1	1.0011
ARRDC3	0.759562
ARRDC4	0.845111
ARSA	1.0767
ARSB	0.727485
ARSD	1.26189
ARSE	1.57605
ARSJ	0.264568
ARSK	0.790118
ARV1	0.889535
ARVCF	2.75737
AS3MT	1.06295
ASAH1	0.529609
ASAP1	0.363822
ASAP2	2.38412
ASAP3	0.783481
ASB1	1.09981
ASB13	1.43457
ASB3	0.638201
ASB6	0.704342
ASB7	1.21099
ASB8	0.996844
ASCC1	1.23605
ASCC2	0.914897
ASCC3	1.28222
ASCL1	3.6464
ASF1A	1.33263
ASF1B	0.980544
ASH1L	1.02177
ASH2L	1.21122
ASIC1	2.54284
ASL	0.880601
ASMTL	2.29107
ASNA1	1.45873
ASNS	0.554106
ASNSD1	0.749632
ASPH	1.58005
ASPHD1	0.154127
ASPHD2	0.570104
ASPM	0.757364
ASPN	0.00556066
ASPSCR1	1.43808
ASRGL1	1.00758
ASS1	0.614278
ASTE1	1.57955
ASTN1	2.46393
ASTN2	1.98404
ASUN	0.736199
ASXL1	1.02017
ASXL2	0.979966
ATAD1	1.02077
ATAD2	0.988617
ATAD2B	1.44561
ATAD3A	1.06785
ATAD3B	0.389845
ATAD5	1.44906
ATAT1	1.72417
ATCAY	0.398981
ATE1	1.3737
ATF1	0.799102
ATF2	1.06966
ATF3	0.395314
ATF4	0.732321
ATF5	0.329371
ATF6	0.758379
ATF6B	1.22571
ATF7	0.866567
ATF7IP	1.20864
ATG10	1.16142
ATG12	0.814686
ATG13	0.965341
ATG14	1.29598
ATG16L1	0.677617
ATG2A	1.28652
ATG2B	0.873604
ATG3	0.966866
ATG4A	0.499946
ATG4B	1.07529
ATG4C	1.22957
ATG4D	0.84531
ATG5	0.815041
ATG7	1.20908
ATG9A	0.549996
ATHL1	0.6691
ATIC	1.14065
ATL1	0.845144
ATL2	0.604232
ATL3	0.37175
ATM	1.19032
ATMIN	1.50168
ATN1	1.79884
ATOH8	2.46617
ATOX1	0.857165
ATP10A	1.75604
ATP10B	0.28875
ATP10D	0.723651
ATP11A	0.256559
ATP11B	0.746323
ATP11C	0.553563
ATP13A1	0.841675
ATP13A2	1.2939
ATP13A3	0.597073
ATP1A1	0.50965
ATP1A2	42.6851
ATP1A3	0.183515
ATP1B1	2.24686
ATP1B2	2.0615
ATP1B3	0.58892
ATP2A2	0.708078
ATP2B1	1.29201
ATP2B2	0.341809
ATP2B4	0.841908
ATP2C1	0.807467
ATP5A1	1.20571
ATP5B	0.92618
ATP5C1	0.905561
ATP5D	1.08905
ATP5E	1.21051
ATP5F1	0.94385
ATP5G1	1.08633
ATP5G2	1.49209
ATP5G3	0.9242
ATP5H	0.912455
ATP5I	1.05325
ATP5J	0.981285
ATP5J2	1.02419
ATP5L	0.937777
ATP5O	1.17671
ATP5S	1.87907
ATP5SL	1.22294
ATP6AP1	0.884866
ATP6AP2	0.857067
ATP6V0A1	0.907006
ATP6V0A2	0.989099
ATP6V0B	0.571724
ATP6V0C	1.0564
ATP6V0D1	0.908551
ATP6V0E1	0.503631
ATP6V0E2	1.62251
ATP6V1A	0.796715
ATP6V1B2	0.830136
ATP6V1C1	0.715995
ATP6V1D	0.759576
ATP6V1E1	0.461473
ATP6V1F	1.25838
ATP6V1G1	1.07245
ATP6V1G2	1.61622
ATP6V1H	0.85009
ATP7A	0.64709
ATP7B	0.929917
ATP8A1	1.31403
ATP8B1	0.0504611
ATP8B2	0.766621
ATP9A	0.923675
ATP9B	1.19139
ATPAF1	1.42896
ATPAF2	1.30601
ATPBD4	2.13306
ATPIF1	1.16491
ATR	0.914634
ATRIP	0.993868
ATRN	1.1679
ATRNL1	0.318558
ATRX	1.42003
ATXN1	1.01889
ATXN10	1.43051
ATXN1L	1.14634
ATXN2	1.10146
ATXN2L	1.05152
ATXN3	1.04683
ATXN7	1.49606
ATXN7L1	1.46876
ATXN7L2	1.42155
ATXN7L3	0.976249
ATXN7L3B	1.26041
AUH	0.682266
AUP1	0.636782
AURKA	0.458623
AURKAIP1	0.982684
AURKB	0.684462
AUTS2	1.39864
AVEN	0.919554
AVL9	1.04558
AVPI1	0.655272
AXIN1	1.06133
AXIN2	2.19542
AXL	0.317387
AZI1	1.32962
AZI2	0.995829
AZIN1	1.05484
B2M	0.571493
B3GALNT1	0.569589
B3GALNT2	0.770346
B3GALT1	0.640348
B3GALT2	0.133549
B3GALT4	0.214409
B3GALT5	3.18177
B3GALT6	1.1914
B3GALTL	2.93203
B3GAT1	1.11392
B3GAT2	0.0818774
B3GAT3	0.50734
B3GNT1	1.25136
B3GNT2	0.371511
B3GNT5	2.39227
B3GNT9	1.50946
B4GALNT1	0.452289
B4GALNT3	1.13781
B4GALNT4	1.58199
B4GALT1	0.0496792
B4GALT2	1.33537
B4GALT3	0.953241
B4GALT4	0.835018
B4GALT5	0.543401
B4GALT6	0.285293
B4GALT7	0.87185
B7H6	0.903853
B9D1	1.60119
B9D2	1.01807
BAALC	1.30329
BABAM1	1.11246
BACE1	0.749798
BACE2	2.2554
BACH1	1.08789
BACH2	1.77268
BAD	0.914862
BAG1	0.989288
BAG2	0.406345
BAG3	0.660031
BAG4	0.695552
BAG5	1.09576
BAG6	1.08915
BAHCC1	1.28685
BAHD1	0.985959
BAI1	0.233577
BAI2	1.57885
BAI3	14.2312
BAIAP2	0.941455
BAIAP3	9.20432
BAK1	0.734767
BAMBI	0.296223
BANF1	1.22525
BANP	0.950169
BAP1	0.970597
BARD1	0.758046
BASP1	1.03167
BAX	0.989376
BAZ1A	0.821936
BAZ1B	1.09912
BAZ2A	0.987994
BAZ2B	1.6461
BBC3	6.80209
BBIP1	0.972891
BBOX1	3.76824
BBS1	1.57597
BBS10	1.22905
BBS12	1.27499
BBS2	1.27479
BBS4	2.22462
BBS5	1.51512
BBS7	0.836596
BBS9	1.16093
BBX	1.25874
BCAM	0.16727
BCAN	3.53629
BCAP29	0.932117
BCAP31	0.666216
BCAR1	0.579912
BCAR3	1.31611
BCAS2	0.920415
BCAS3	1.24884
BCAS4	0.234106
BCAT1	0.358824
BCAT2	0.366749
BCCIP	1.31222
BCDIN3D	1.62842
BCHE	0.901359
BCKDHA	1.99844
BCKDHB	2.04549
BCKDK	0.950541
BCL10	0.932201
BCL11A	0.831556
BCL2	3.39515
BCL2L1	0.75358
BCL2L11	1.75469
BCL2L12	0.63645
BCL2L13	0.716582
BCL2L2	0.687862
BCL2L2-PABPN1	0.956802
BCL3	0.118261
BCL6	0.287
BCL7A	1.81033
BCL7B	0.853351
BCL7C	1.41716
BCL9	1.40164
BCL9L	0.921672
BCLAF1	1.0988
BCOR	0.997628
BCORL1	0.726887
BCR	1.48888
BCS1L	1.01537
BDH2	1.91031
BDKRB2	0.0118292
BDNF	0.143519
BDP1	0.998912
BECN1	0.791477
BEGAIN	0.444489
BEND3	1.57623
BEND5	1.77806
BEND6	1.05777
BEND7	0.718561
BEST3	1.0293
BET1	0.777148
BET1L	0.68482
BEX1	0.410218
BEX2	0.258328
BEX4	0.785336
BFAR	0.810348
BGN	0.0210497
BHLHB9	1.05867
BHLHE40	2.73099
BHLHE41	3.67145
BICC1	0.191378
BICD1	0.529792
BICD2	0.645364
BID	0.731328
BIN1	0.330215
BIN3	0.663898
BIRC2	0.799708
BIRC5	0.670022
BIRC6	1.07302
BIVM	0.951196
BIVM-ERCC5	0.880352
BLCAP	2.45052
BLM	1.12324
BLMH	1.05054
BLOC1S1	1.32987
BLOC1S2	1.1095
BLOC1S3	0.963128
BLVRA	0.518887
BLVRB	1.32144
BLZF1	0.652597
BMF	0.527653
BMI1	1.95277
BMP1	0.46295
BMP2K	0.759482
BMP7	2.21101
BMP8B	0.038702
BMPR1A	0.753959
BMPR1B	2.992
BMPR2	0.937886
BMS1	0.919646
BNC2	1.23265
BNIP1	1.16071
BNIP2	0.844501
BNIP3	0.800914
BNIP3L	1.6026
BOC	2.77338
BOD1	0.994639
BOD1L	1.22976
BOK	0.36665
BOLA1	1.55466
BOLA2	0.96098
BOLA2B	0.96098
BOLA3	0.616797
BOP1	0.838749
BORA	0.855935
BPGM	0.880579
BPHL	0.80994
BPNT1	1.05099
BPTF	1.44292
BRAF	1.13519
BRAP	1.19051
BRAT1	1.12374
BRCA1	1.12115
BRCA2	1.28515
BRCC3	0.770049
BRD1	1.26047
BRD2	1.12011
BRD3	1.40929
BRD4	1.01604
BRD7	1.24146
BRD8	1.23597
BRD9	1.18695
BRE	0.87546
BRF1	1.31617
BRF2	0.999108
BRI3	0.66937
BRI3BP	0.931461
BRIP1	1.3407
BRIX1	0.927111
BRK1	0.980391
BRMS1	0.686552
BRMS1L	0.795968
BROX	1.37328
BRP44	0.762522
BRP44L	2.76133
BRPF1	1.13309
BRPF3	0.665794
BRSK1	0.732391
BRSK2	1.14388
BRWD1	1.5176
BRWD3	1.52743
BSCL2	1.25824
BSDC1	0.824111
BSG	0.934477
BSN	1.2227
BST1	0.00178639
BST2	0.730352
BTAF1	1.02053
BTBD1	0.947354
BTBD10	0.976576
BTBD11	4.91496
BTBD2	1.69171
BTBD3	2.38175
BTBD6	0.625669
BTBD7	1.07089
BTBD9	0.608325
BTD	1.1236
BTF3	1.17953
BTF3L4	1.3661
BTG1	0.650694
BTG2	1.59742
BTG3	0.856038
BTN2A1	0.47565
BTN2A2	0.719085
BTN3A1	0.840639
BTN3A2	0.382706
BTN3A3	0.670215
BTRC	1.01947
BUB1	0.556044
BUB1B	0.999552
BUB3	0.943618
BUD13	1.1063
BUD31	0.958514
BVES	0.0250792
BYSL	0.915169
BZRAP1	1.62397
BZW1	0.940745
BZW2	0.771022
C10orf10	0.252564
C10orf114	1.07246
C10orf118	1.50502
C10orf12	0.812882
C10orf137	1.19135
C10orf140	0.806884
C10orf2	1.3335
C10orf25	1.24076
C10orf26	1.19817
C10orf28	1.14791
C10orf32	1.03204
C10orf46	0.860469
C10orf47	0.0101853
C10orf54	0.0115904
C10orf57	1.55788
C10orf76	0.783443
C10orf88	0.982483
C11orf1	1.54787
C11orf10	1.22907
C11orf2	1.55444
C11orf24	0.546562
C11orf30	1.5411
C11orf31	1.17688
C11orf41	1.71898
C11orf46	1.08448
C11orf48	0.952395
C11orf49	1.75274
C11orf51	1.1538
C11orf54	1.44553
C11orf57	1.11424
C11orf58	0.971181
C11orf63	0.419055
C11orf67	0.861143
C11orf68	0.84598
C11orf73	1.00542
C11orf75	2.30895
C11orf80	0.905473
C11orf82	1.00928
C11orf83	0.933277
C11orf84	1.04065
C11orf87	3.43279
C11orf9	0.0551168
C11orf95	1.26739
C12orf10	1.36455
C12orf23	0.929011
C12orf29	1.24042
C12orf32	1.25991
C12orf34	0.305276
C12orf35	0.882902
C12orf4	0.745707
C12orf43	1.15401
C12orf44	0.88585
C12orf45	1.75936
C12orf49	1.39036
C12orf5	0.895575
C12orf51	1.02807
C12orf52	0.643589
C12orf53	0.986374
C12orf57	1.42677
C12orf65	1.14813
C12orf66	1.37231
C12orf68	0.761801
C12orf73	0.856687
C12orf75	0.677315
C12orf76	1.77827
C14orf1	1.17768
C14orf101	0.965736
C14orf102	1.12321
C14orf109	0.733288
C14orf118	1.06358
C14orf119	0.838208
C14orf126	1.03883
C14orf129	0.721152
C14orf132	0.921362
C14orf133	1.1034
C14orf135	1.68465
C14orf142	0.591534
C14orf149	0.494342
C14orf159	1.65452
C14orf166	0.979283
C14orf169	0.936907
C14orf2	1.18631
C14orf21	1.01607
C14orf37	0.835966
C14orf43	1.19369
C14orf45	0.803921
C14orf49	0.471092
C14orf79	1.26113
C14orf80	0.768846
C14orf93	1.80437
C15orf23	0.533271
C15orf24	0.710711
C15orf29	1.01209
C15orf38	1.273
C15orf38-AP3S2	1.55907
C15orf39	0.92032
C15orf40	0.993773
C15orf41	1.01533
C15orf42	1.20269
C15orf44	0.943543
C15orf52	0.102145
C15orf57	0.796007
C15orf59	0.192549
C15orf63	0.911208
C16orf13	1.409
C16orf42	1.26644
C16orf45	1.14151
C16orf46	1.80178
C16orf48	1.7047
C16orf5	1.2374
C16orf52	0.840973
C16orf53	0.941345
C16orf55	0.972827
C16orf57	0.801897
C16orf58	1.07616
C16orf59	1.1752
C16orf62	1.30691
C16orf7	1.34451
C16orf70	1.07302
C16orf72	0.890971
C16orf80	1.42255
C16orf87	0.711077
C16orf88	1.3778
C17orf101	1.06583
C17orf103	1.12304
C17orf28	0.272396
C17orf39	0.903664
C17orf48	0.909474
C17orf49	2.03172
C17orf53	1.05773
C17orf56	1.09413
C17orf58	0.932869
C17orf59	0.698029
C17orf61	1.84941
C17orf62	0.958019
C17orf63	0.875054
C17orf70	1.0698
C17orf75	1.7531
C17orf79	0.761407
C17orf80	1.40578
C17orf81	1.03874
C17orf85	1.01013
C17orf89	1.15965
C17orf90	1.11927
C17orf96	1.66292
C17orf97	1.23016
C18orf1	0.341837
C18orf21	0.801081
C18orf25	0.711707
C18orf32	1.29197
C18orf54	1.18218
C18orf8	0.662043
C19orf10	0.552973
C19orf12	0.678307
C19orf24	0.698345
C19orf25	1.02931
C19orf26	1.19874
C19orf29	1.66353
C19orf42	0.882605
C19orf43	1.01286
C19orf44	1.13002
C19orf47	0.684562
C19orf48	1.32262
C19orf52	0.847624
C19orf53	0.78667
C19orf54	1.97227
C19orf55	0.858046
C19orf6	1.00338
C19orf60	1.66379
C19orf63	1.16842
C19orf66	0.804575
C19orf70	1.05522
C19orf79	1.20123
C1D	1.07695
C1GALT1	0.622312
C1GALT1C1	0.711143
C1orf106	1.88244
C1orf109	1.0543
C1orf112	0.796236
C1orf114	1.67817
C1orf122	1.85026
C1orf123	1.37218
C1orf124	0.882633
C1orf131	0.997193
C1orf144	0.896816
C1orf151-NBL1	0.694168
C1orf159	1.01994
C1orf174	1.0137
C1orf187	3.07345
C1orf192	4.11556
C1orf198	0.80987
C1orf201	1.41357
C1orf21	1.78543
C1orf212	0.656661
C1orf216	0.446436
C1orf226	1.69884
C1orf233	0.740078
C1orf27	0.949114
C1orf31	0.60899
C1orf35	1.09502
C1orf43	0.812675
C1orf50	1.06568
C1orf52	1.18107
C1orf54	1.44871
C1orf55	0.964957
C1orf56	1.63305
C1orf61	2.02938
C1orf63	1.51019
C1orf85	0.638189
C1orf86	1.07035
C1orf88	1.84367
C1orf9	1.13593
C1orf96	0.48005
C1QBP	0.909554
C1QL1	0.843916
C1QTNF1	0.00161312
C1QTNF3	1.04921
C1QTNF5	0.628549
C1QTNF6	0.176478
C1R	0.79552
C1RL	0.439044
C1S	0.619862
C20orf11	1.31904
C20orf111	1.15409
C20orf112	1.74103
C20orf132	1.19818
C20orf194	1.55325
C20orf20	0.920327
C20orf24	0.837461
C20orf27	1.15734
C20orf3	0.654489
C20orf4	0.598858
C20orf43	1.04254
C20orf7	0.823708
C20orf72	0.915389
C20orf96	1.29658
C21orf2	1.63035
C21orf33	1.399
C21orf56	1.19438
C21orf59	1.45871
C21orf62	4.47712
C21orf91	0.884506
C22orf13	0.679469
C22orf23	0.703075
C22orf25	0.515382
C22orf28	0.874939
C22orf29	0.863681
C22orf32	1.34095
C22orf39	1.43104
C22orf40	1.45842
C22orf46	1.35092
C2CD2	0.841176
C2CD2L	0.574161
C2CD3	0.606943
C2CD4C	0.633377
C2orf16	0.963026
C2orf18	0.432163
C2orf28	1.15821
C2orf29	0.805518
C2orf40	0.285705
C2orf42	1.02225
C2orf43	1.04064
C2orf44	0.97423
C2orf47	1.10208
C2orf49	1.22301
C2orf55	2.3858
C2orf56	0.940529
C2orf63	1.44519
C2orf68	1.77106
C2orf69	0.845102
C2orf72	1.6576
C2orf76	1.11771
C3	0.00546392
C3orf14	1.07065
C3orf17	1.204
C3orf18	1.75436
C3orf19	0.9342
C3orf23	1.25453
C3orf26	1.02764
C3orf33	0.865309
C3orf37	0.788101
C3orf38	1.00655
C3orf39	1.24772
C3orf52	0.474352
C3orf58	0.959632
C3orf62	1.05879
C3orf64	0.535101
C3orf70	2.72595
C3orf75	0.952422
C3orf78	1.41099
C4A	1.61073
C4B	1.99795
C4orf19	0.852444
C4orf21	1.10953
C4orf27	1.51107
C4orf3	0.87116
C4orf33	0.909417
C4orf34	1.15053
C4orf46	2.06356
C4orf48	1.78686
C4orf52	1.13579
C5	1.68175
C5orf15	0.593818
C5orf22	1.03833
C5orf24	0.969094
C5orf25	0.798416
C5orf28	0.724383
C5orf30	1.36243
C5orf34	0.870088
C5orf4	1.64907
C5orf42	1.24121
C5orf43	1.03371
C5orf44	0.992297
C5orf49	3.04033
C5orf51	1.20428
C5orf54	1.60475
C5orf55	1.24834
C5orf62	0.896671
C6orf1	0.798678
C6orf106	0.736826
C6orf108	1.95224
C6orf118	2.28011
C6orf120	0.931293
C6orf130	1.64341
C6orf136	0.900513
C6orf141	0.0283696
C6orf162	0.924142
C6orf170	1.41615
C6orf203	1.04007
C6orf211	0.743543
C6orf223	0.0390299
C6orf225	1.63086
C6orf228	0.831423
C6orf47	0.87494
C6orf48	1.44024
C6orf62	1.01533
C6orf70	1.33293
C6orf72	0.787704
C6orf89	1.04937
C7orf23	0.653071
C7orf25	0.776629
C7orf26	1.19036
C7orf31	1.15431
C7orf41	1.73952
C7orf42	0.856347
C7orf43	0.779909
C7orf44	0.962754
C7orf46	1.90879
C7orf49	1.0498
C7orf50	1.35193
C7orf55	1.52152
C7orf59	1.3615
C7orf60	1.89301
C7orf73	1.20309
C8orf33	1.54646
C8orf37	2.64842
C8orf38	1.30998
C8orf40	1.22853
C8orf42	1.42523
C8orf46	1.3075
C8orf55	0.729415
C8orf58	0.514563
C8orf59	1.11375
C8orf76	0.803675
C8orf82	0.875103
C8orf83	1.14559
C9orf102	1.13615
C9orf114	1.41016
C9orf116	1.22407
C9orf123	1.18862
C9orf125	1.64293
C9orf142	0.87882
C9orf156	1.18494
C9orf16	1.65218
C9orf172	1.43305
C9orf3	0.295857
C9orf37	1.61873
C9orf40	1.86053
C9orf41	0.853167
C9orf46	0.92601
C9orf69	0.793083
C9orf72	1.43375
C9orf78	1.04044
C9orf80	1.04677
C9orf82	0.954282
C9orf85	1.00989
C9orf86	0.878701
C9orf89	0.699465
C9orf91	1.02114
CA11	0.888522
CA12	1.38638
CA13	0.0836929
CA14	2.54756
CA2	1.42854
CA3	1.41008
CA5B	1.77064
CAB39	1.40461
CAB39L	1.98678
CABIN1	1.12241
CABLES1	0.116143
CABLES2	1.22255
CACFD1	1.63361
CACHD1	2.58756
CACNA1C	0.621685
CACNA1H	1.02336
CACNA2D1	6.07828
CACNA2D2	0.142082
CACNA2D3	0.00533917
CACNB1	0.647746
CACNB2	1.76492
CACNB3	0.612974
CACNB4	0.497862
CACNG4	1.97839
CACNG5	0.308916
CACNG7	1.386
CACNG8	1.25854
CACYBP	0.945373
CAD	1.41347
CADM1	0.621935
CADM2	9.18726
CADM3	7.07225
CADM4	0.843695
CADPS	0.242259
CALCOCO1	0.963563
CALCOCO2	0.794014
CALCRL	0.219849
CALD1	0.291959
CALM1	1.28236
CALM2	0.488799
CALM3	1.09882
CALML4	1.20891
CALN1	0.0123888
CALR	0.488465
CALU	0.494257
CAMK1	0.883021
CAMK1D	0.646018
CAMK2D	0.502498
CAMK2G	1.7081
CAMK2N1	0.399201
CAMK2N2	1.77097
CAMKK1	0.368532
CAMKK2	0.808878
CAMKMT	2.20239
CAMKV	0.208627
CAMLG	0.933396
CAMSAP1	1.40868
CAMSAP2	1.0834
CAMSAP3	0.755365
CAMTA1	1.12129
CAMTA2	0.596085
CAND1	1.22283
CAND2	1.2284
CANT1	0.600734
CANX	0.798091
CAP1	0.554453
CAP2	0.830105
CAPG	0.2353
CAPN1	0.730193
CAPN10	1.04541
CAPN2	0.755416
CAPN5	0.198516
CAPN7	0.907536
CAPNS1	0.824377
CAPRIN1	1.02596
CAPRIN2	1.18642
CAPS	0.241386
CAPZA1	0.74741
CAPZA2	0.878258
CAPZB	0.816447
CARD10	0.650626
CARD8	1.24042
CARHSP1	1.0368
CARKD	1.16969
CARM1	0.835013
CARS	0.619614
CARS2	0.641468
CASC3	1.39508
CASC4	1.17159
CASC5	0.743229
CASD1	0.948858
CASK	1.92359
CASKIN1	0.775241
CASKIN2	0.977712
CASP2	1.05728
CASP3	1.37282
CASP6	0.820968
CASP7	0.852232
CASP8	0.947778
CASP8AP2	1.2069
CASP9	1.17986
CASQ1	0.0826462
CAST	0.601336
CASZ1	0.850405
CAT	0.867082
CAV1	0.0320507
CAV2	0.0234221
CBFA2T2	1.67489
CBFA2T3	0.332798
CBFB	0.500466
CBL	1.60987
CBLB	1.49549
CBLL1	1.35297
CBR1	1.34556
CBR3	0.941614
CBR4	1.41541
CBS	1.37807
CBWD1	1.09655
CBWD2	1.10347
CBWD3	0.713621
CBWD5	0.416898
CBWD6	1.03175
CBX1	1.49939
CBX2	1.64379
CBX3	0.996464
CBX4	0.866284
CBX5	1.87256
CBX6	0.638037
CBX8	1.02044
CBY1	1.18288
CC2D1A	0.925515
CC2D1B	0.625439
CC2D2A	1.90126
CCAR1	0.99241
CCBL1	0.603291
CCBL2	1.48135
CCDC101	1.1652
CCDC102A	0.945327
CCDC103	2.87449
CCDC104	0.951522
CCDC106	0.926854
CCDC107	0.859378
CCDC109B	1.18575
CCDC111	1.17623
CCDC112	1.34792
CCDC113	1.48566
CCDC115	1.55478
CCDC117	1.01723
CCDC12	1.52337
CCDC120	1.19774
CCDC121	0.450351
CCDC124	1.21533
CCDC126	0.604865
CCDC127	0.764652
CCDC130	0.872649
CCDC132	1.19832
CCDC134	0.769035
CCDC136	3.69875
CCDC137	1.08473
CCDC138	2.0839
CCDC14	1.43229
CCDC142	1.08842
CCDC149	0.836352
CCDC15	1.55253
CCDC160	1.56314
CCDC164	2.91593
CCDC167	0.998003
CCDC18	0.604984
CCDC22	1.28524
CCDC23	1.23333
CCDC24	1.41058
CCDC25	1.13844
CCDC28A	0.84393
CCDC28B	1.52481
CCDC3	0.00834401
CCDC34	1.11628
CCDC40	1.99691
CCDC41	1.71234
CCDC43	0.914636
CCDC47	0.810067
CCDC50	0.811379
CCDC51	1.16281
CCDC53	0.8608
CCDC56	1.23219
CCDC58	1.03037
CCDC59	0.796204
CCDC6	0.950071
CCDC66	1.10971
CCDC71	0.855905
CCDC71L	0.396514
CCDC72	1.04816
CCDC74A	0.423821
CCDC74B	0.33042
CCDC75	1.01219
CCDC76	0.847217
CCDC77	0.954071
CCDC8	0.943049
CCDC80	0.562683
CCDC82	1.17064
CCDC85B	0.737073
CCDC85C	0.565082
CCDC86	0.952115
CCDC88A	1.24577
CCDC88C	2.69075
CCDC9	0.888132
CCDC90A	0.886596
CCDC90B	0.811254
CCDC91	1.12519
CCDC92	0.865337
CCDC93	1.30284
CCDC94	1.36033
CCDC96	1.5701
CCDC97	1.23911
CCDC99	0.732574
CCHCR1	1.18224
CCL2	0.00821421
CCM2	0.849449
CCNA2	0.868608
CCNB1	0.704284
CCNB1IP1	1.6878
CCNB2	0.84709
CCNC	0.757039
CCND1	0.240807
CCND2	0.683795
CCND3	0.461956
CCNDBP1	0.643824
CCNE1	1.02745
CCNE2	1.01972
CCNF	0.628186
CCNG1	1.61337
CCNG2	1.29023
CCNH	1.03691
CCNI	0.94651
CCNJ	1.2369
CCNJL	0.43713
CCNK	1.03372
CCNL1	1.30887
CCNL2	1.03466
CCNT1	1.11166
CCNT2	1.24827
CCNY	1.17125
CCNYL1	0.742793
CCP110	0.934063
CCPG1	0.588332
CCRN4L	0.219888
CCS	0.885288
CCT2	0.728908
CCT3	1.00805
CCT4	1.00738
CCT5	0.810896
CCT6A	0.864236
CCT7	0.923554
CCT8	0.821057
CCZ1	0.851581
CCZ1B	0.877005
CD101	1.28168
CD109	0.805628
CD151	0.4111
CD164	0.516168
CD180	0.00193824
CD200	2.23835
CD24	0.673417
CD248	0.0411853
CD276	0.845717
CD2AP	0.290999
CD2BP2	0.957875
CD302	0.870852
CD320	0.881963
CD38	0.0115191
CD3EAP	1.22246
CD44	0.246332
CD46	0.393036
CD47	0.446401
CD58	0.805737
CD59	0.554936
CD63	0.488911
CD68	0.111259
CD74	0.0526447
CD81	0.593255
CD82	1.25271
CD83	1.88983
CD9	0.108805
CD97	0.304344
CD99	1.08808
CD99L2	1.03579
CDADC1	0.94486
CDAN1	0.932471
CDC123	0.985754
CDC14A	0.866501
CDC14B	0.514338
CDC16	0.888842
CDC20	0.653803
CDC23	1.411
CDC25A	1.23908
CDC25B	1.77124
CDC25C	0.887428
CDC26	0.786623
CDC27	0.747972
CDC34	1.47725
CDC37	0.806715
CDC37L1	1.02302
CDC40	0.920395
CDC42	0.869514
CDC42BPA	1.09718
CDC42BPB	0.907965
CDC42EP1	0.629113
CDC42EP2	0.274495
CDC42EP3	1.11163
CDC42EP4	1.2925
CDC42SE1	0.826987
CDC42SE2	1.3731
CDC45	1.01146
CDC5L	1.12394
CDC6	0.737615
CDC7	1.29621
CDC73	1.0529
CDCA2	0.525896
CDCA3	0.609527
CDCA4	0.640994
CDCA5	0.987564
CDCA7	1.60053
CDCA7L	0.800125
CDCA8	0.576011
CDCP1	0.100092
CDH1	0.427428
CDH10	0.00845574
CDH11	0.0791839
CDH13	0.0448249
CDH2	1.16074
CDH20	5.61262
CDH24	0.598543
CDH3	0.18874
CDH4	0.288243
CDH6	1.505
CDHR1	0.129381
CDIPT	0.665036
CDK1	0.883805
CDK10	1.52699
CDK11A	1.05715
CDK11B	1.25502
CDK12	0.76265
CDK13	1.17393
CDK14	2.3618
CDK16	1.19592
CDK17	1.73912
CDK18	0.0308018
CDK19	1.3602
CDK2	0.855932
CDK20	1.54092
CDK2AP1	1.07829
CDK2AP2	0.807411
CDK4	1.23419
CDK5	0.676429
CDK5R1	0.66926
CDK5RAP1	1.43397
CDK5RAP2	1.22006
CDK5RAP3	1.07995
CDK6	0.551433
CDK7	0.817096
CDK8	1.35145
CDK9	0.802937
CDKAL1	1.24626
CDKL2	1.02699
CDKL5	0.837693
CDKN1A	0.465345
CDKN1B	1.24306
CDKN1C	0.422125
CDKN2AIP	1.26958
CDKN2AIPNL	0.82413
CDKN2B	0.898565
CDKN2C	0.868512
CDKN2D	0.921651
CDKN3	0.577396
CDO1	2.16373
CDON	0.369322
CDR2	0.497835
CDR2L	0.697626
CDS2	1.25508
CDT1	1.21887
CDV3	0.644673
CDYL	0.97114
CEACAM1	0.00615571
CEBPB	0.0593623
CEBPD	0.0982654
CEBPG	0.768233
CEBPZ	0.968397
CECR1	0.0749388
CECR2	1.98735
CECR5	0.942967
CECR6	1.73357
CELF1	1.02659
CELF2	1.15463
CELF3	0.121365
CELF5	0.255039
CELSR1	1.8659
CELSR2	0.988951
CELSR3	1.1385
CEMP1	0.81323
CEND1	1.70255
CENPA	0.554623
CENPB	1.05031
CENPBD1	1.00235
CENPC1	1.04009
CENPE	0.610916
CENPF	0.884002
CENPH	1.633
CENPI	0.50836
CENPJ	1.29736
CENPK	0.976
CENPL	0.833522
CENPM	0.869431
CENPN	0.756722
CENPO	1.09548
CENPP	0.885476
CENPQ	1.17104
CENPT	0.742841
CENPV	5.83125
CENPW	0.78854
CEP104	0.745179
CEP112	0.905007
CEP120	0.884387
CEP128	0.77364
CEP135	0.870808
CEP152	1.04131
CEP164	0.770142
CEP170	1.04136
CEP19	0.964024
CEP192	1.17738
CEP250	1.08555
CEP290	1.08614
CEP350	1.26741
CEP41	1.39902
CEP44	0.930403
CEP55	0.434268
CEP57	1.27664
CEP57L1	0.761349
CEP63	0.863525
CEP68	1.91042
CEP70	1.22463
CEP72	0.810679
CEP76	0.942899
CEP78	1.33637
CEP85	0.686055
CEP85L	0.976679
CEP89	0.813545
CEP95	1.01197
CEP97	1.38854
CEPT1	0.860522
CERCAM	0.52231
CERK	0.709052
CERS1	0.990309
CERS2	0.534626
CERS4	1.133
CERS5	0.618565
CERS6	1.04939
CES2	1.46337
CES3	1.81675
CETN2	1.26023
CETN3	1.31783
CFDP1	1.37025
CFI	0.896261
CFL1	0.952393
CFL2	0.558122
CFLAR	0.830535
CGGBP1	0.946101
CGN	0.965883
CGNL1	0.0749368
CGRRF1	1.25779
CHAC1	0.280439
CHAC2	0.311447
CHAF1A	1.16237
CHAF1B	1.30064
CHAMP1	1.14813
CHCHD1	1.02073
CHCHD10	0.470979
CHCHD2	1.3603
CHCHD3	0.81921
CHCHD4	0.783398
CHCHD5	1.6929
CHCHD6	2.22336
CHCHD7	1.2009
CHCHD8	0.916334
CHD1	1.04074
CHD1L	1.05973
CHD2	1.98005
CHD3	2.49015
CHD4	1.0404
CHD5	0.274151
CHD6	1.48031
CHD7	2.7018
CHD8	1.2536
CHD9	1.39493
CHDH	2.46074
CHEK1	0.919845
CHEK2	1.46936
CHERP	1.41411
CHFR	0.987702
CHGB	0.388837
CHI3L1	0.348289
CHIC1	0.715439
CHIC2	1.35403
CHID1	0.941474
CHKA	0.827448
CHKB	1.74237
CHM	0.949379
CHML	1.74521
CHMP1A	1.09546
CHMP1B	1.02818
CHMP2A	1.26845
CHMP2B	1.11824
CHMP3	0.805064
CHMP4A	1.10553
CHMP4B	0.990019
CHMP5	0.888584
CHMP6	1.15132
CHMP7	0.814696
CHN1	0.322009
CHN2	0.0508596
CHODL	0.088576
CHORDC1	0.567336
CHP	1.06043
CHPF	0.550909
CHPF2	0.468585
CHPT1	0.424408
CHRAC1	0.887825
CHRD	0.690547
CHRDL1	11.1535
CHRM1	0
CHRM3	1.44939
CHRNA1	0.00199035
CHRNA5	2.85936
CHRNA7	5.53706
CHRNA9	0.0661454
CHRNB1	0.718499
CHRNB2	2.20884
CHST10	2.46217
CHST11	1.64425
CHST12	0.477735
CHST14	0.784661
CHST15	0.407151
CHST2	0.589421
CHST3	0.619706
CHST6	2.36199
CHST7	1.65142
[truncated: 9,580 more rows]

## Sheet: Up 2 fold sorted
	W416 / R416
RTN1	55.6762
ATP1A2	42.6851
MASP1	29.963
CRB1	29.8289
DLGAP1	25.302
HEPH	25.0074
IQGAP2	24.779
REC8	24.1883
CPS1	22.5427
PPP1R1B	21.4779
ACBD7	19.3888
SMOC1	19.3239
DOCK3	18.287
KCNK10	18.0334
SDK2	14.3689
BAI3	14.2312
FAM69C	13.121
ST6GALNAC5	12.2278
NNAT	11.8138
SLC24A3	11.3535
CHRDL1	11.1535
PRODH	9.93612
GCA	9.52804
LAMA1	9.43728
BAIAP3	9.20432
CADM2	9.18726
FAT4	9.04326
KITLG	8.96352
TFPI	8.96165
TRIL	8.82497
EGFR	8.73932
LRRC17	8.72208
CPE	8.59602
GCNT1	8.47194
ZCCHC18	8.43108
PSAT1	8.38309
NPTX2	8.25759
CNTN2	8.23558
RASL10B	8.06915
LTBP4	7.85062
DLL1	7.84239
MFAP3L	7.33648
CSRNP3	7.18372
SCN2A	7.16235
CADM3	7.07225
NKAIN4	6.95492
HEPACAM	6.92928
BBC3	6.80209
ARAP2	6.79496
GALNTL2	6.78418
LTBP1	6.75062
WNT7B	6.73292
PCDHGB4	6.72183
NR2F1	6.69931
SLC43A2	6.61287
ZNF521	6.50068
FGF1	6.47424
IGSF9B	6.26873
CNGA3	6.2502
ANKFN1	6.21744
LRRN1	6.20322
MCART6	6.13585
CACNA2D1	6.07828
EFNB3	6.07339
FAM117A	6.07243
LRRC3B	6.04044
PTPRZ1	6.03956
DLK1	6.03011
ZIC1	6.02061
TPBG	5.9381
MITF	5.92265
APC	5.89361
MAP6	5.88731
CENPV	5.83125
CDH20	5.61262
MAST4	5.56375
NFIA	5.56041
FAM124A	5.55486
CHRNA7	5.53706
TSPAN11	5.52882
EPHB1	5.49707
ZNF578	5.47228
CSPG5	5.43472
MRVI1	5.43391
SLC16A14	5.41674
STON2	5.40756
SLC8A3	5.3768
LLGL1	5.33969
ZIC4	5.29797
FRY	5.27291
AFF2	5.27208
SEMA6B	5.19983
DNER	5.10948
GABBR2	5.046
ZNF703	4.96604
NDP	4.93731
BTBD11	4.91496
LMO3	4.90188
HSPA1A	4.88463
ECM2	4.8823
FAM123A	4.87987
ENKUR	4.85392
MAP2	4.83499
SLC4A4	4.82651
PPM1K	4.77808
SEMA5B	4.77193
RARRES3	4.73611
ODZ2	4.70813
PTPRM	4.69266
KLHL25	4.69079
JAM2	4.62902
VCAM1	4.6182
LIX1	4.6164
GDPD2	4.60467
PAQR8	4.59324
ARHGAP18	4.58597
PCDH10	4.57229
PCDHB15	4.48444
KIAA1324L	4.47859
C21orf62	4.47712
FAM198B	4.45992
SNCAIP	4.44178
TCF7L1	4.42027
NPAS3	4.3992
FIBIN	4.37831
KBTBD11	4.37324
LY6H	4.37227
PID1	4.3662
RFX4	4.31759
ZC3H12B	4.28241
OCLN	4.27673
MAGI1	4.25443
GABRA5	4.2353
CXXC4	4.191
GPR98	4.19022
NEK11	4.17868
HES6	4.14824
SOX5	4.12334
C1orf192	4.11556
DNAH7	4.10525
RORA	4.10297
RFX3	4.08565
AKAP6	4.05639
ADAMTS3	4.04705
VSTM4	4.04386
MYO10	4.0144
ARHGEF26	4.01351
MDK	3.99899
ZNF385A	3.99416
AQP4	3.98248
IL17RD	3.97261
SALL2	3.95897
FAM53B	3.95897
RCOR2	3.95345
CYP7B1	3.95152
MEIS2	3.9117
ITGA2	3.90262
KIAA1161	3.88241
MAP2K6	3.85312
CSRP2	3.82642
PODXL2	3.82413
PCDHGA10	3.82368
MEIS1	3.78242
BBOX1	3.76824
TFCP2	3.76556
MARC1	3.74913
CCDC136	3.69875
DTNA	3.69419
BHLHE41	3.67145
SORBS1	3.65897
DFNB31	3.65252
ASCL1	3.6464
SH3RF1	3.63494
ZNF423	3.63291
SRGAP3	3.621
SLC15A2	3.60512
SKAP2	3.60422
EDNRB	3.60142
LDOC1	3.59239
NKAIN3	3.59185
PACRG	3.57767
SGK223	3.57706
CKB	3.54244
BCAN	3.53629
ZNF229	3.53317
PTCH1	3.53169
NREP	3.51192
PAQR6	3.50211
ACPL2	3.48275
RGMA	3.48025
KIF21A	3.47456
APC2	3.4571
DACH1	3.45362
SCUBE2	3.44627
MPPED2	3.43613
C11orf87	3.43279
NTRK3	3.41211
BCL2	3.39515
ZFP106	3.38762
FGD6	3.33257
KLHL26	3.32598
TNC	3.30772
ADA	3.30525
PRDM16	3.30352
LRP2	3.29676
ALDH6A1	3.28916
HOPX	3.27111
ABAT	3.25858
ADD2	3.25371
SEMA6D	3.25357
FOXJ1	3.23512
SEPT3	3.22801
NCAM2	3.21653
ANK2	3.20053
TSPAN6	3.19891
NRARP	3.19876
SORBS2	3.18445
KIAA1274	3.18428
B3GALT5	3.18177
DPYSL5	3.17932
HECW2	3.1729
PDLIM3	3.16417
ELP4	3.16234
ARHGEF4	3.15895
TRIM36	3.15803
NES	3.15736
PHF16	3.12624
LMO2	3.11627
PARD3B	3.1147
IL17D	3.10222
KCNH2	3.09745
ITGB5	3.08797
RSPH4A	3.08305
NRP2	3.07961
ANGPTL2	3.07909
C1orf187	3.07345
IGSF5	3.07262
GREB1	3.07098
RFX2	3.0611
JAG1	3.04728
FAM181B	3.04442
MMP2	3.04406
C5orf49	3.04033
ACVR2B	3.03824
HEG1	3.03224
SLC6A9	3.01702
RHBDL3	3.00966
SHROOM3	3.00684
TP53INP1	3.00681
SRGAP1	2.99854
DGKI	2.9928
BMPR1B	2.992
HYDIN	2.98321
PPIL6	2.98079
MEGF11	2.95504
IQCG	2.95197
PTPRK	2.94491
B3GALTL	2.93203
ABHD8	2.9294
FGD4	2.92567
MEGF10	2.92135
NDRG2	2.91991
CCDC164	2.91593
TAGLN3	2.91345
COL4A6	2.91118
GRIN2B	2.91086
ODC1	2.90618
KIAA0922	2.89988
KCND2	2.89763
KCTD16	2.89661
SSPN	2.89103
CCDC103	2.87449
CHRNA5	2.85936
USP2	2.84074
TTYH2	2.8385
FBLN7	2.83248
FAM108C1	2.82977
GLB1L2	2.81837
ENHO	2.80905
LPPR3	2.80657
KDM3B	2.80387
MAPKAPK3	2.79835
PCYT1B	2.79045
ABCC9	2.78861
NTRK2	2.78623
TET1	2.78552
PIEZO2	2.77886
EPHA4	2.77548
BOC	2.77338
PDE6D	2.76785
NBPF14	2.76681
WWC1	2.76656
FABP7	2.76272
RNF165	2.76272
BRP44L	2.76133
DLL3	2.75964
NADKD1	2.75908
ARVCF	2.75737
ZNF323	2.75079
PNPO	2.74248
RNF182	2.73432
RNF122	2.73417
PCDHB3	2.7323
BHLHE40	2.73099
C3orf70	2.72595
NEO1	2.7212
P2RX7	2.7151
RAB27B	2.7108
CHD7	2.7018
GSTA4	2.69551
RFXAP	2.69275
CCDC88C	2.69075
ADAM22	2.68594
MATN2	2.67093
ITPR2	2.66985
UACA	2.65656
SOX2	2.65631
ARHGAP19	2.65583
GPCPD1	2.65575
PLXNC1	2.64863
C8orf37	2.64842
TMEFF1	2.64787
MXI1	2.64732
PRUNE2	2.64465
LFNG	2.6444
LRRC49	2.63904
GPM6A	2.62997
MRPS6	2.62929
IGSF3	2.62894
APCDD1	2.62691
PCSK5	2.62686
THAP2	2.6189
PTGR2	2.61742
SEMA6A	2.61656
NLGN1	2.61338
MAN2C1	2.61042
HMGCS1	2.60479
GTF2F2	2.60475
ZNF300	2.60236
GNAO1	2.60147
SALL1	2.60142
NLGN3	2.60061
VARS2	2.59885
HES1	2.58897
CACHD1	2.58756
NHSL1	2.58683
FAM40B	2.58592
DMD	2.58238
RCBTB2	2.57777
GRIK5	2.57158
CTNNA2	2.56779
ITPKB	2.56685
NEK9	2.56383
IFI44L	2.55867
CNTFR	2.55788
WDR17	2.55447
CA14	2.54756
FAM117B	2.54336
ASIC1	2.54284
PCDHB9	2.53923
PIK3R3	2.5367
UNC80	2.53521
RUFY3	2.53275
OSBPL11	2.53195
SYBU	2.52637
ZNF682	2.50812
VANGL2	2.50313
CPPED1	2.50117
ZC4H2	2.49931
VPS37D	2.4945
CHD3	2.49015
ZNF618	2.47734
PHKA2	2.47409
MYO5C	2.47355
ATOH8	2.46617
ASTN1	2.46393
ANTXR2	2.46298
CHST10	2.46217
CHDH	2.46074
GRIA4	2.45952
BLCAP	2.45052
TMEM231	2.4471
PHYHIPL	2.44627
DAPK1	2.43833
DNALI1	2.43036
TMEM133	2.43035
TMEM160	2.43019
TOX3	2.42681
FOXN2	2.42665
LTBP3	2.42635
CPNE5	2.42609
PATZ1	2.41977
LRRC20	2.41951
ZBTB12	2.41775
SETBP1	2.41471
ELOVL2	2.41153
PPAPDC1B	2.41023
CRISPLD1	2.40946
CTNND2	2.40154
MYCL1	2.39835
SPON2	2.39299
B3GNT5	2.39227
FAM13C	2.39212
IVNS1ABP	2.38834
C2orf55	2.3858
MOB1B	2.38509
ASAP2	2.38412
BTBD3	2.38175
PHGDH	2.37823
UCP2	2.37667
TMEM163	2.37641
ITGB8	2.37319
LHPP	2.36917
DHRS11	2.36608
SLC7A11	2.36581
PDXK	2.36405
CHST6	2.36199
CDK14	2.3618
GNG7	2.35946
PLEKHG1	2.35833
VOPP1	2.3572
PLCL2	2.35295
PCDH9	2.34982
STON1	2.34926
LRRC34	2.34813
SOX21	2.33819
PTN	2.33465
INTU	2.33407
FAM211A	2.33231
LRRC4	2.32306
CYB5A	2.32264
LIFR	2.32129
LRRC23	2.32125
STMN4	2.31745
ZNF471	2.31737
ARL4A	2.31432
MEX3A	2.31364
C11orf75	2.30895
SIX5	2.30829
ZNF19	2.30438
GLI2	2.3036
EFS	2.30149
E2F7	2.29769
FAM214A	2.29664
IER5	2.29262
ASMTL	2.29107
DENND2A	2.28685
NCALD	2.28509
ARHGEF25	2.28443
STARD9	2.28425
PDE4B	2.28291
DHTKD1	2.28191
ZNF532	2.28167
CNRIP1	2.28085
TMEM47	2.28027
C6orf118	2.28011
PTPRD	2.27953
SERPING1	2.27777
FMNL2	2.2747
EHHADH	2.27324
FAM219A	2.26566
THNSL1	2.26102
ZSCAN18	2.26071
BACE2	2.2554
RND1	2.25357
SLC18B1	2.2511
PLD2	2.24942
DNAJC15	2.24797
HSPA4L	2.24756
ATP1B1	2.24686
PDRG1	2.2466
CD200	2.23835
AHDC1	2.23418
FBXW9	2.23241
SHC3	2.22947
MAGEL2	2.2293
PTCHD4	2.22651
PDLIM1	2.22482
BBS4	2.22462
CHCHD6	2.22336
H1F0	2.22312
MARCKSL1	2.22253
GAL3ST3	2.22082
RFFL	2.21602
SRC	2.21479
REPS1	2.21444
RRAGD	2.21412
FJX1	2.21317
GCDH	2.21309
BMP7	2.21101
GPAM	2.20999
MBTD1	2.20919
CHRNB2	2.20884
ZNF775	2.20796
PFAS	2.20532
ALDH5A1	2.20491
KCNJ10	2.20278
CAMKMT	2.20239
MSI1	2.20142
MYO1E	2.19914
AXIN2	2.19542
LPAR4	2.19504
RIC8B	2.19157
SLC10A7	2.19074
PON2	2.18321
LAMA2	2.18206
MBNL3	2.17993
TTC40	2.17817
RNF157	2.17392
TFDP2	2.17296
LHX2	2.17295
PTPN4	2.16542
FLJ22184	2.1645
CDO1	2.16373
VASH2	2.15906
FOXP1	2.15499
DDIT4	2.15385
GCLC	2.1505
ZNF710	2.15045
LETMD1	2.14242
EPHB3	2.14076
TRIM2	2.13616
IQSEC1	2.13502
PCDH18	2.13349
SOX6	2.13331
ATPBD4	2.13306
HRSP12	2.13263
SLC1A2	2.12863
IFT140	2.12596
ROR1	2.12462
DDR1	2.12425
FPGT	2.1236
ZNF677	2.12353
NUDT16	2.12335
ST6GALNAC3	2.1203
PCGF2	2.11771
TANC2	2.11751
FAM171B	2.11648
NOVA2	2.11492
DTX1	2.11464
USP3	2.11349
KLF12	2.11167
SDC3	2.11086
CROCC	2.11046
ZNF235	2.10995
GTF2IRD2B	2.10972
MAPK8IP1	2.10966
OMG	2.10668
SLC5A3	2.10288
RAB33A	2.09897
DNMT3A	2.09612
MRPS21	2.09608
MLF1	2.09604
CPSF4	2.09507
SBK1	2.09461
SCHIP1	2.09316
SCRIB	2.09283
RGAG4	2.09249
IGSF11	2.09239
PCP4L1	2.09165
MANSC1	2.08961
RALGPS1	2.0877
DPYSL2	2.08769
SERINC2	2.0863
FBXO36	2.08627
TGIF2	2.08582
ARNTL	2.08526
FAM59B	2.0847
CCDC138	2.0839
SOX4	2.08243
CREB5	2.0816
MANEAL	2.08135
CMBL	2.07896
ALS2CR8	2.07622
CYFIP2	2.0761
MTSS1	2.07584
CUL9	2.06745
PPP2R3A	2.06357
C4orf46	2.06356
EPM2A	2.06344
ATP1B2	2.0615
PPP1R10	2.0611
RFTN2	2.0563
REXO1L1	2.05518
AFF3	2.05406
DAK	2.04908
DAAM1	2.04834
SOWAHC	2.04784
TOM1L1	2.04651
BCKDHB	2.04549
GCAT	2.04378
ZNF771	2.04176
WDFY2	2.03966
TIGD7	2.03675
TRPS1	2.03527
C17orf49	2.03172
FRAT2	2.03138
NBPF24	2.02984
THYN1	2.02983
NFATC4	2.02962
C1orf61	2.02938
KAT6B	2.029
LRBA	2.02837
SYNGAP1	2.02697
WNK2	2.02663
CTNNBIP1	2.02614
TEX9	2.02405
SORCS2	2.02384
LOC100130451	2.02177
ARHGEF7	2.02153
KIF5C	2.0209
OSBPL1A	2.02054
SAMD9L	2.02029
DCLK1	2.01885
TRIB2	2.01597
RHPN1	2.01543
SESN3	2.01224
PER1	2.01068
ZEB1	2.01036
PIK3C2B	2.00989
LOC100507421	2.00907
IRX5	2.00891
NET1	2.00856
RGS5	2.00741
TGIF1	2.00247
FAM86B1	2.00218

## Sheet: Down 2 fold
	R416/W416
A1BG	0.971514
A2M	1.59942
AAAS	0.728242
AACS	1.15418
AADAT	1.00221
AAED1	3.45391
AAGAB	1.07367
AAK1	1.6358
AAMP	0.839651
AARS	1.0902
AARS2	0.801385
AARSD1	0.881546
AASDH	0.78903
AASDHPPT	0.857
AASS	0.626047
AATF	0.904656
ABAT	0.306882
ABCA1	1.38953
ABCA10	1.21709
ABCA2	1.28011
ABCA3	1.28864
ABCA7	1.88816
ABCB10	2.07487
ABCB6	1.00683
ABCB7	1.13655
ABCB8	0.673153
ABCB9	4.7484
ABCC1	3.919
ABCC10	0.974592
ABCC3	180.816
ABCC4	0.84441
ABCC5	1.02883
ABCC6	2.48924
ABCC9	0.358602
ABCD1	2.16149
ABCD3	0.834744
ABCD4	0.658407
ABCE1	1.09906
ABCF1	1.0314
ABCF2	1.25048
ABCF3	1.22256
ABCG1	1.86735
ABHD10	0.594288
ABHD11	0.942396
ABHD12	2.20733
ABHD13	1.38022
ABHD14A	0.566655
ABHD14B	0.900905
ABHD15	1.25942
ABHD16A	1.34253
ABHD2	0.7622
ABHD3	0.935762
ABHD4	0.954861
ABHD5	1.12413
ABHD6	0.634991
ABHD8	0.341367
ABI1	1.32166
ABI2	0.777508
ABI3BP	13.2672
ABL1	0.71863
ABL2	1.71522
ABLIM1	0.580858
ABR	0.982572
ABRACL	1.11299
ABT1	1.01392
ABTB1	1.54922
ABTB2	1.24026
ACAA1	0.872655
ACAA2	1.7084
ACACA	0.838907
ACACB	0.711321
ACAD10	0.78971
ACAD11	0.60491
ACAD8	0.665989
ACAD9	1.16557
ACADM	0.74168
ACADS	2.75497
ACADSB	0.848087
ACADVL	1.1155
ACAN	1290.77
ACAP2	1.0439
ACAP3	1.38582
ACAT1	1.0085
ACAT2	0.880921
ACBD3	1.48432
ACBD5	0.766067
ACBD6	0.914725
ACBD7	0.0515762
ACD	0.845713
ACER3	1.11823
ACHE	5.66436
ACIN1	0.753086
ACLY	0.888144
ACN9	0.727536
ACO1	1.18258
ACO2	0.629503
ACOT13	0.871207
ACOT2	1.16817
ACOT7	1.37182
ACOT8	1.07734
ACOT9	1.59095
ACOX1	0.956746
ACOX3	1.24061
ACP1	0.945539
ACP2	1.34643
ACP6	1.49522
ACPL2	0.287129
ACSBG1	4.12532
ACSF2	0.566329
ACSF3	0.93803
ACSL1	3.70568
ACSL3	1.45261
ACSL4	3.7994
ACSS1	4.13304
ACSS2	1.84571
ACSS3	2.51413
ACTA1	50.2498
ACTA2	3.2361
ACTB	1.49023
ACTC1	61.9951
ACTG1	1.16051
ACTG2	9.85468
ACTL6A	0.812735
ACTN1	3.75938
ACTN4	2.76703
ACTR10	1.493
ACTR1A	1.23072
ACTR1B	0.988952
ACTR2	1.55234
ACTR3	1.67906
ACTR3B	0.586965
ACTR5	0.932903
ACTR6	0.840708
ACTR8	1.1312
ACVR1	0.984771
ACVR1B	0.567093
ACVR2A	0.864932
ACVR2B	0.329138
ACY1	0.678033
ACYP2	0.58364
ADA	0.302549
ADAL	0.68488
ADAM10	1.13697
ADAM11	4.83609
ADAM12	3.08922
ADAM15	1.39802
ADAM17	0.92905
ADAM19	3.26365
ADAM22	0.372309
ADAM23	1.21961
ADAM9	1.73295
ADAMTS1	19.3849
ADAMTS10	2.00207
ADAMTS12	0.546107
ADAMTS14	5.76924
ADAMTS15	13.2901
ADAMTS2	13.1897
ADAMTS3	0.247093
ADAMTS4	0.696186
ADAMTS5	60.913
ADAMTS7	0.770413
ADAMTS8	16.9387
ADAMTS9	4.86964
ADAMTSL1	2.876
ADAMTSL4	4.1107
ADAP1	10.3521
ADAR	0.972687
ADARB1	1.22228
ADAT1	1.14866
ADC	1.94247
ADCK1	0.840548
ADCK2	1.02324
ADCK3	1.12602
ADCK4	0.7877
ADCY1	1.45248
ADCY2	3.53085
ADCY3	1.14753
ADCY5	2.92178
ADCY6	1.1723
ADCY7	2.85318
ADCY9	3.35543
ADCYAP1R1	1.4515
ADD1	0.872371
ADD2	0.307341
ADD3	0.870811
ADH5	0.95533
ADI1	1.48644
ADIPOR1	1.30955
ADIPOR2	1.0872
ADK	0.747468
ADM	6.28899
ADNP	0.727892
ADNP2	0.628226
ADO	0.89775
ADORA1	0.632293
ADORA2B	0.543456
ADPGK	1.5211
ADPRHL2	0.956542
ADRA1D	30.6573
ADRA2C	170.588
ADRBK1	1.15089
ADRBK2	3.75751
ADRM1	1.1576
ADSL	0.972006
ADSS	0.744641
AEBP1	1.33941
AEBP2	0.977739
AEN	0.806148
AES	2.28442
AFAP1	1.15389
AFAP1L1	44.4509
AFF1	0.615446
AFF2	0.189678
AFF3	0.486842
AFF4	1.14404
AFG3L2	1.21597
AFMID	0.995637
AFTPH	0.960705
AGA	1.11239
AGAP1	0.990412
AGAP2	0.746664
AGAP3	1.19959
AGBL5	0.56333
AGFG1	0.890243
AGFG2	1.14548
AGGF1	0.862504
AGK	0.954906
AGL	1.23679
AGPAT1	0.872156
AGPAT2	24.007
AGPAT3	0.855067
AGPAT4	1.18523
AGPAT5	0.616164
AGPAT6	1.51067
AGPAT9	13.8146
AGPS	1.0465
AGRN	1.45643
AGT	2.95583
AGTPBP1	0.890064
AGTRAP	1.03426
AGXT2L2	0.604769
AHCTF1	1.03004
AHCY	0.801638
AHCYL1	0.775567
AHCYL2	1.40191
AHDC1	0.447591
AHI1	1.198
AHNAK	1.38955
AHNAK2	3.48013
AHR	40.1522
AHRR	6.71757
AHSA1	1.27624
AIDA	1.20901
AIF1L	0.968818
AIFM1	0.881338
AIFM2	2.16042
AIG1	1.60681
AIM1	14.4867
AIMP1	1.24827
AIMP2	1.18319
AIP	0.89858
AJAP1	259.529
AJUBA	2.12278
AK1	0.869024
AK2	1.26963
AK3	1.658
AK4	1.9861
AK5	2.81767
AKAP1	0.76151
AKAP10	1.26474
AKAP11	0.769889
AKAP12	1.28329
AKAP13	0.846612
AKAP17A	0.803935
AKAP2	1.87888
AKAP5	3.01914
AKAP6	0.246525
AKAP7	1.72015
AKAP8	1.16735
AKAP8L	0.631617
AKAP9	1.04323
AKD1	1.00328
AKIP1	1.53635
AKIRIN1	0.968291
AKIRIN2	0.95523
AKNA	0.673197
AKR1A1	0.601821
AKR1B1	1.05697
AKR7A2	0.685723
AKT1	1.1896
AKT1S1	0.996445
AKT2	1.25217
AKT3	0.947304
AKTIP	0.732418
ALAD	1.64912
ALAS1	1.54912
ALCAM	1.46662
ALDH16A1	0.940815
ALDH18A1	1.03268
ALDH1B1	2.85306
ALDH1L2	1.75069
ALDH2	0.564487
ALDH3A2	0.650169
ALDH3B1	1.8169
ALDH4A1	0.919241
ALDH5A1	0.453534
ALDH6A1	0.304029
ALDH7A1	0.754902
ALDH9A1	0.696752
ALDOA	2.20244
ALDOC	5.92386
ALG1	1.02217
ALG10	1.04657
ALG10B	0.849335
ALG11	0.936846
ALG12	1.7313
ALG13	0.702888
ALG14	1.09464
ALG2	1.42989
ALG3	1.26832
ALG5	1.43475
ALG6	1.04548
ALG8	1.34416
ALG9	0.864771
ALK	2.07355
ALKBH1	0.957572
ALKBH2	0.698238
ALKBH3	1.39684
ALKBH4	0.97778
ALKBH5	0.9443
ALKBH6	1.16875
ALKBH7	0.676493
ALKBH8	1.67683
ALMS1	0.538672
ALPK2	97.4135
ALPL	15.5469
ALS2	1.43063
ALS2CL	447.033
ALS2CR8	0.481644
ALYREF	0.749044
AMACR	1.39603
AMBN	#DIV/0!
AMBRA1	0.826005
AMD1	1.58991
AMDHD2	1.01325
AMFR	1.01507
AMIGO1	0.837459
AMIGO2	114.981
AMIGO3	0.817983
AMMECR1	1.62457
AMMECR1L	0.988963
AMN1	0.671495
AMOT	1.44768
AMOTL1	0.818335
AMOTL2	2.34944
AMPD2	0.881524
AMPH	0.604227
AMZ2	0.959629
ANAPC1	0.924236
ANAPC10	0.888563
ANAPC11	0.770923
ANAPC13	1.17876
ANAPC16	0.944759
ANAPC2	0.923542
ANAPC4	1.10248
ANAPC5	1.12178
ANAPC7	0.94528
ANGEL1	1.44477
ANGEL2	0.707546
ANGPT1	0.714267
ANGPT2	3.35956
ANGPTL2	0.324771
ANGPTL4	4.02561
ANK1	579.43
ANK2	0.312448
ANK3	0.730319
ANKDD1A	1.83012
ANKFN1	0.160838
ANKFY1	0.788593
ANKH	4.96251
ANKHD1	0.816568
ANKHD1-EIF4EBP3	0.771059
ANKIB1	0.823793
ANKLE2	1.33007
ANKMY2	0.780257
ANKRA2	0.948928
ANKRD1	997.469
ANKRD10	1.06075
ANKRD11	0.961393
ANKRD12	0.941182
ANKRD13A	2.01456
ANKRD13B	0.512871
ANKRD13C	1.54071
ANKRD13D	1.29544
ANKRD16	1.09499
ANKRD17	0.795733
ANKRD26	1.18069
ANKRD27	1.20371
ANKRD28	0.974401
ANKRD32	0.579974
ANKRD33B	13.8538
ANKRD34A	3.86073
ANKRD34B	7.5204
ANKRD36	0.80067
ANKRD36B	0.685188
ANKRD39	1.83617
ANKRD40	1.18161
ANKRD42	1.83469
ANKRD44	1.48413
ANKRD45	0.782791
ANKRD46	0.943726
ANKRD49	0.901655
ANKRD50	1.39512
ANKRD52	2.01067
ANKRD54	0.818927
ANKRD6	0.616402
ANKRD9	0.737277
ANKS1A	0.752719
ANKS1B	1.74514
ANKS3	1.10219
ANKS6	0.729762
ANKZF1	1.17341
ANLN	3.19863
ANO10	1.75256
ANO6	1.40307
ANO8	1.26792
ANP32A	0.895469
ANP32B	1.04856
ANP32E	0.62293
ANTXR1	0.980501
ANTXR2	0.406012
ANXA1	3.06641
ANXA11	122.383
ANXA2	26.3195
ANXA4	1.20937
ANXA5	0.855387
ANXA6	0.80515
ANXA7	1.2488
AP1AR	0.577006
AP1B1	0.959737
AP1G1	1.16108
AP1M1	1.04733
AP1S1	1.69256
AP1S2	2.04359
AP1S3	2.55258
AP2A1	0.988178
AP2A2	0.956681
AP2B1	0.873565
AP2M1	1.66394
AP2S1	1.24118
AP3B1	1.34236
AP3D1	1.01452
AP3M1	0.932668
AP3M2	0.600943
AP3S1	1.12641
AP3S2	0.873644
AP4B1	1.15876
AP4E1	1.42879
AP4M1	0.770439
AP4S1	0.740707
AP5B1	0.697776
AP5M1	1.17265
AP5S1	1.54537
AP5Z1	1.16958
APAF1	0.825503
APBA1	1.28826
APBA2	1.36176
APBA3	1.00268
APBB1	0.859473
APBB2	0.902236
APBB3	1.33831
APC	0.169675
APC2	0.28926
APCDD1	0.380675
APEH	0.839719
APEX1	0.907062
APEX2	1.09319
APH1A	0.968334
APH1B	1.1877
API5	0.911745
APIP	1.03407
APITD1	1.35642
APITD1-CORT	1.22961
APLN	2.71089
APLP1	1.01697
APLP2	1.26466
APOA1BP	0.646047
APOBEC3B	33.4527
APOBEC3C	11.1539
APOBEC3F	5.18263
APOE	1.6092
APOL2	1.53182
APOL4	1.21444
APOL6	1.61635
APOLD1	1.65902
APOO	0.96024
APOOL	0.771643
APOPT1	1.13664
APP	1.56108
APPBP2	0.929388
APPL1	0.868533
APPL2	0.540334
APRT	1.03389
APTX	1.17009
AQP1	7.45696
AQP11	0.71031
AQP3	111.49
AQP4	0.2511
AQR	0.7522
AR	1.21225
ARAF	0.908495
ARAP1	0.960496
ARAP2	0.147168
ARAP3	18.5658
ARCN1	1.52219
ARF1	1.29374
ARF3	1.59195
ARF4	1.79674
ARF5	0.803969
ARF6	1.59205
ARFGAP1	0.984041
ARFGAP2	0.888591
ARFGAP3	1.36436
ARFGEF1	1.33357
ARFGEF2	1.39429
ARFIP1	1.1735
ARFIP2	0.997962
ARFRP1	1.18487
ARG2	2.64342
ARGLU1	0.980407
ARHGAP1	0.585508
ARHGAP10	7.10791
ARHGAP11A	1.65996
ARHGAP12	0.528495
ARHGAP17	1.35664
ARHGAP18	0.218056
ARHGAP19	0.37653
ARHGAP21	0.603202
ARHGAP22	0.755895
ARHGAP23	0.974208
ARHGAP26	0.802059
ARHGAP29	2.44538
ARHGAP31	1.06862
ARHGAP32	0.887804
ARHGAP33	0.614805
ARHGAP35	0.59609
ARHGAP39	0.6483
ARHGAP42	0.542419
ARHGAP5	0.606406
ARHGAP6	3.04248
ARHGDIA	1.58862
ARHGEF1	1.58282
ARHGEF10	0.900682
ARHGEF10L	0.687038
ARHGEF11	1.45932
ARHGEF12	0.985061
ARHGEF17	2.2499
ARHGEF18	0.968501
ARHGEF2	0.954592
ARHGEF25	0.437745
ARHGEF26	0.249159
ARHGEF3	0.813744
ARHGEF37	4.14795
ARHGEF4	0.316561
ARHGEF40	1.03468
ARHGEF6	1.05903
ARHGEF7	0.494676
ARHGEF9	0.839985
ARID1A	0.586995
ARID1B	1.01036
ARID2	0.803831
ARID4A	0.661993
ARID4B	0.729427
ARID5A	2.89955
ARID5B	4.92776
ARIH1	1.07581
ARIH2	1.12176
ARL1	1.35037
ARL10	1.10625
ARL13B	0.766652
ARL15	0.765012
ARL16	0.747475
ARL17A	0.804366
ARL2	1.5009
ARL2BP	1.34413
ARL3	0.972023
ARL4A	0.432092
ARL4C	0.839246
ARL4D	0.680575
ARL5A	0.877336
ARL5B	0.941661
ARL6	1.82256
ARL6IP1	1.1737
ARL6IP4	1.11809
ARL6IP5	0.973426
ARL6IP6	0.84808
ARL8A	0.835826
ARL8B	0.994293
ARMC1	1.1715
ARMC10	0.947961
ARMC2	0.710702
ARMC5	0.682905
ARMC6	1.16212
ARMC7	1.03926
ARMC8	0.978438
ARMC9	1.60735
ARMCX1	0.732002
ARMCX2	1.6459
ARMCX3	1.54864
ARMCX4	1.36556
ARMCX5	1.09465
ARMCX5-GPRASP2	1.21356
ARMCX6	1.23753
ARNT	1.05421
ARNT2	0.584245
ARNTL	0.479557
ARNTL2	1.45903
ARPC1A	0.984229
ARPC1B	3.29905
ARPC2	1.43596
ARPC3	1.17433
ARPC4	1.36623
ARPC5	1.69734
ARPC5L	1.49537
ARPP19	0.780986
ARRB2	0.631122
ARRDC1	0.998899
ARRDC3	1.31655
ARRDC4	1.18328
ARSA	0.928762
ARSB	1.3746
ARSD	0.792462
ARSE	0.634498
ARSJ	3.77974
ARSK	1.26563
ARV1	1.12418
ARVCF	0.362664
AS3MT	0.940776
ASAH1	1.88819
ASAP1	2.7486
ASAP2	0.419442
ASAP3	1.27636
ASB1	0.909245
ASB13	0.697072
ASB3	1.5669
ASB6	1.41977
ASB7	0.825767
ASB8	1.00317
ASCC1	0.809029
ASCC2	1.09302
ASCC3	0.779894
ASCL1	0.274243
ASF1A	0.750395
ASF1B	1.01984
ASH1L	0.978692
ASH2L	0.825613
ASIC1	0.393261
ASL	1.13559
ASMTL	0.436477
ASNA1	0.685529
ASNS	1.80471
ASNSD1	1.33399
ASPH	0.63289
ASPHD1	6.48815
ASPHD2	1.75406
ASPM	1.32037
ASPN	179.835
ASPSCR1	0.695372
ASRGL1	0.992474
ASS1	1.62793
ASTE1	0.633094
ASTN1	0.405856
ASTN2	0.504023
ASUN	1.35833
ASXL1	0.980231
ASXL2	1.02044
ATAD1	0.979649
ATAD2	1.01151
ATAD2B	0.691749
ATAD3A	0.936458
ATAD3B	2.56512
ATAD5	0.690101
ATAT1	0.579988
ATCAY	2.50638
ATE1	0.727963
ATF1	1.2514
ATF2	0.934879
ATF3	2.52963
ATF4	1.36552
ATF5	3.03609
ATF6	1.3186
ATF6B	0.815852
ATF7	1.15398
ATF7IP	0.827378
ATG10	0.861013
ATG12	1.22747
ATG13	1.0359
ATG14	0.771618
ATG16L1	1.47576
ATG2A	0.777288
ATG2B	1.14468
ATG3	1.03427
ATG4A	2.00022
ATG4B	0.929984
ATG4C	0.813292
ATG4D	1.183
ATG5	1.22693
ATG7	0.827072
ATG9A	1.8182
ATHL1	1.49454
ATIC	0.876696
ATL1	1.18323
ATL2	1.65499
ATL3	2.68998
ATM	0.840109
ATMIN	0.66592
ATN1	0.555913
ATOH8	0.405488
ATOX1	1.16664
ATP10A	0.569464
ATP10B	3.4632
ATP10D	1.38188
ATP11A	3.89774
ATP11B	1.3399
ATP11C	1.80648
ATP13A1	1.18811
ATP13A2	0.772855
ATP13A3	1.67484
ATP1A1	1.96213
ATP1A2	0.0234274
ATP1A3	5.44915
ATP1B1	0.445065
ATP1B2	0.485083
ATP1B3	1.69802
ATP2A2	1.41227
ATP2B1	0.773989
ATP2B2	2.92561
ATP2B4	1.18778
ATP2C1	1.23844
ATP5A1	0.829383
ATP5B	1.0797
ATP5C1	1.10429
ATP5D	0.91823
ATP5E	0.826096
ATP5F1	1.05949
ATP5G1	0.92053
ATP5G2	0.6702
ATP5G3	1.08202
ATP5H	1.09594
ATP5I	0.949447
ATP5J	1.01907
ATP5J2	0.976384
ATP5L	1.06635
ATP5O	0.849826
ATP5S	0.532178
ATP5SL	0.817699
ATP6AP1	1.13011
ATP6AP2	1.16677
ATP6V0A1	1.10253
ATP6V0A2	1.01102
ATP6V0B	1.7491
ATP6V0C	0.946608
ATP6V0D1	1.10065
ATP6V0E1	1.98558
ATP6V0E2	0.616329
ATP6V1A	1.25515
ATP6V1B2	1.20462
ATP6V1C1	1.39666
ATP6V1D	1.31652
ATP6V1E1	2.16698
ATP6V1F	0.79467
ATP6V1G1	0.932441
ATP6V1G2	0.618726
ATP6V1H	1.17635
ATP7A	1.54538
ATP7B	1.07537
ATP8A1	0.761015
ATP8B1	19.8172
ATP8B2	1.30442
ATP9A	1.08263
ATP9B	0.839354
ATPAF1	0.69981
ATPAF2	0.765693
ATPBD4	0.468811
ATPIF1	0.858437
ATR	1.09333
ATRIP	1.00617
ATRN	0.856236
ATRNL1	3.13915
ATRX	0.70421
ATXN1	0.981465
ATXN10	0.699052
ATXN1L	0.872343
ATXN2	0.907885
ATXN2L	0.951009
ATXN3	0.955263
ATXN7	0.668424
ATXN7L1	0.680844
ATXN7L2	0.703459
ATXN7L3	1.02433
ATXN7L3B	0.793396
AUH	1.4657
AUP1	1.5704
AURKA	2.18044
AURKAIP1	1.01762
AURKB	1.461
AUTS2	0.71498
AVEN	1.08748
AVL9	0.956407
AVPI1	1.52608
AXIN1	0.94221
AXIN2	0.455495
AXL	3.15073
AZI1	0.752096
AZI2	1.00419
AZIN1	0.948013
B2M	1.7498
B3GALNT1	1.75565
B3GALNT2	1.29812
B3GALT1	1.56165
B3GALT2	7.48788
B3GALT4	4.66399
B3GALT5	0.314291
B3GALT6	0.839348
B3GALTL	0.341061
B3GAT1	0.897729
B3GAT2	12.2134
B3GAT3	1.97106
B3GNT1	0.799132
B3GNT2	2.69171
B3GNT5	0.418013
B3GNT9	0.66249
B4GALNT1	2.21098
B4GALNT3	0.87888
B4GALNT4	0.632116
B4GALT1	20.1291
B4GALT2	0.748855
B4GALT3	1.04905
B4GALT4	1.19758
B4GALT5	1.84026
B4GALT6	3.50516
B4GALT7	1.14699
B7H6	1.10638
B9D1	0.624536
B9D2	0.982254
BAALC	0.767287
BABAM1	0.898911
BACE1	1.33369
BACE2	0.44338
BACH1	0.919207
BACH2	0.564118
BAD	1.09306
BAG1	1.01083
BAG2	2.46096
BAG3	1.51508
BAG4	1.43771
BAG5	0.912605
BAG6	0.918147
BAHCC1	0.777092
BAHD1	1.01424
BAI1	4.28125
BAI2	0.633372
BAI3	0.0702682
BAIAP2	1.06219
BAIAP3	0.108645
BAK1	1.36098
BAMBI	3.37584
BANF1	0.81616
BANP	1.05244
BAP1	1.03029
BARD1	1.31918
BASP1	0.969302
BAX	1.01074
BAZ1A	1.21664
BAZ1B	0.909818
BAZ2A	1.01215
BAZ2B	0.607498
BBC3	0.147014
BBIP1	1.02786
BBOX1	0.265376
BBS1	0.634528
BBS10	0.813634
BBS12	0.784319
BBS2	0.784445
BBS4	0.449515
BBS5	0.660012
BBS7	1.19532
BBS9	0.861377
BBX	0.794446
BCAM	5.97834
BCAN	0.282782
BCAP29	1.07283
BCAP31	1.50102
BCAR1	1.7244
BCAR3	0.759815
BCAS2	1.08647
BCAS3	0.800746
BCAS4	4.27156
BCAT1	2.78688
BCAT2	2.72666
BCCIP	0.762065
BCDIN3D	0.614091
BCHE	1.10944
BCKDHA	0.500389
BCKDHB	0.488881
BCKDK	1.05203
BCL10	1.07273
BCL11A	1.20256
BCL2	0.294537
BCL2L1	1.327
BCL2L11	0.569902
BCL2L12	1.57121
BCL2L13	1.39551
BCL2L2	1.45378
BCL2L2-PABPN1	1.04515
BCL3	8.45587
BCL6	3.48432
BCL7A	0.552386
BCL7B	1.17185
BCL7C	0.705637
BCL9	0.71345
BCL9L	1.08498
BCLAF1	0.910087
BCOR	1.00238
BCORL1	1.37573
BCR	0.671648
BCS1L	0.984867
BDH2	0.523475
BDKRB2	84.5362
BDNF	6.96771
BDP1	1.00109
BECN1	1.26346
BEGAIN	2.24977
BEND3	0.634426
BEND5	0.562412
BEND6	0.945384
BEND7	1.39167
BEST3	0.971533
BET1	1.28676
BET1L	1.46024
BEX1	2.43773
BEX2	3.87105
BEX4	1.27334
BFAR	1.23404
BGN	47.5066
BHLHB9	0.944579
BHLHE40	0.366167
BHLHE41	0.272372
BICC1	5.22526
BICD1	1.88753
BICD2	1.54951
BID	1.36738
BIN1	3.02833
BIN3	1.50626
BIRC2	1.25046
BIRC5	1.49249
BIRC6	0.931946
BIVM	1.05131
BIVM-ERCC5	1.13591
BLCAP	0.408076
BLM	0.890281
BLMH	0.951891
BLOC1S1	0.751953
BLOC1S2	0.901307
BLOC1S3	1.03828
BLVRA	1.9272
BLVRB	0.75675
BLZF1	1.53234
BMF	1.89519
BMI1	0.512092
BMP1	2.16006
BMP2K	1.31669
BMP7	0.452283
BMP8B	25.8384
BMPR1A	1.32633
BMPR1B	0.334225
BMPR2	1.06623
BMS1	1.08737
BNC2	0.811257
BNIP1	0.86154
BNIP2	1.18413
BNIP3	1.24857
BNIP3L	0.623988
BOC	0.360571
BOD1	1.00539
BOD1L	0.813168
BOK	2.7274
BOLA1	0.643228
BOLA2	1.0406
BOLA2B	1.0406
BOLA3	1.62128
BOP1	1.19225
BORA	1.16831
BPGM	1.13562
BPHL	1.23466
BPNT1	0.95148
BPTF	0.69304
BRAF	0.880912
BRAP	0.839979
BRAT1	0.889886
BRCA1	0.891938
BRCA2	0.77812
BRCC3	1.29862
BRD1	0.793357
BRD2	0.892769
BRD3	0.709575
BRD4	0.984218
BRD7	0.805505
BRD8	0.809084
BRD9	0.842496
BRE	1.14226
BRF1	0.759778
BRF2	1.00089
BRI3	1.49394
BRI3BP	1.07358
BRIP1	0.745879
BRIX1	1.07862
BRK1	1.02
BRMS1	1.45655
BRMS1L	1.25633
BROX	0.728182
BRP44	1.31144
BRP44L	0.362145
BRPF1	0.88254
BRPF3	1.50197
BRSK1	1.36539
BRSK2	0.874216
BRWD1	0.658937
BRWD3	0.654695
BSCL2	0.794763
BSDC1	1.21343
BSG	1.07012
BSN	0.817862
BST1	559.789
BST2	1.3692
BTAF1	0.979879
BTBD1	1.05557
BTBD10	1.02399
BTBD11	0.203461
BTBD2	0.591117
BTBD3	0.419859
BTBD6	1.59829
BTBD7	0.933799
BTBD9	1.64386
BTD	0.889993
BTF3	0.847793
BTF3L4	0.732008
BTG1	1.53682
BTG2	0.626008
BTG3	1.16817
BTN2A1	2.10239
BTN2A2	1.39066
BTN3A1	1.18957
BTN3A2	2.61297
BTN3A3	1.49206
BTRC	0.980898
BUB1	1.79842
BUB1B	1.00045
BUB3	1.05975
BUD13	0.903912
BUD31	1.04328
BVES	39.8736
BYSL	1.09269
BZRAP1	0.615774
BZW1	1.06299
BZW2	1.29698
C10orf10	3.95939
C10orf114	0.932432
C10orf118	0.664442
C10orf12	1.23019
C10orf137	0.839383
C10orf140	1.23934
C10orf2	0.749909
C10orf25	0.80596
C10orf26	0.834606
C10orf28	0.871149
C10orf32	0.968952
C10orf46	1.16216
C10orf47	98.1803
C10orf54	86.2785
C10orf57	0.641896
C10orf76	1.27642
C10orf88	1.01783
C11orf1	0.646049
C11orf10	0.81362
C11orf2	0.643317
C11orf24	1.82962
C11orf30	0.648889
C11orf31	0.849706
C11orf41	0.58174
C11orf46	0.922104
C11orf48	1.04998
C11orf49	0.570536
C11orf51	0.866698
C11orf54	0.691788
C11orf57	0.897473
C11orf58	1.02967
C11orf63	2.38632
C11orf67	1.16125
C11orf68	1.18206
C11orf73	0.994614
C11orf75	0.433098
C11orf80	1.1044
C11orf82	0.990807
C11orf83	1.07149
C11orf84	0.960935
C11orf87	0.291308
C11orf9	18.1433
C11orf95	0.78902
C12orf10	0.732842
C12orf23	1.07641
C12orf29	0.806176
C12orf32	0.793707
C12orf34	3.27573
C12orf35	1.13263
C12orf4	1.34101
C12orf43	0.866542
C12orf44	1.12886
C12orf45	0.568389
C12orf49	0.71924
C12orf5	1.1166
C12orf51	0.972701
C12orf52	1.55379
C12orf53	1.01381
C12orf57	0.700881
C12orf65	0.870978
C12orf66	0.728699
C12orf68	1.31268
C12orf73	1.16729
C12orf75	1.47642
C12orf76	0.562343
C14orf1	0.84913
C14orf101	1.03548
C14orf102	0.890302
C14orf109	1.36372
C14orf118	0.940223
C14orf119	1.19302
C14orf126	0.96262
C14orf129	1.38667
C14orf132	1.08535
C14orf133	0.906287
C14orf135	0.593594
C14orf142	1.69052
C14orf149	2.02289
C14orf159	0.604404
C14orf166	1.02116
C14orf169	1.06734
C14orf2	0.842953
C14orf21	0.984183
C14orf37	1.19622
C14orf43	0.837741
C14orf45	1.2439
C14orf49	2.12273
C14orf79	0.792943
C14orf80	1.30065
C14orf93	0.554211
C15orf23	1.87522
C15orf24	1.40704
C15orf29	0.988054
C15orf38	0.785544
C15orf38-AP3S2	0.641409
C15orf39	1.08658
C15orf40	1.00627
C15orf41	0.984902
C15orf42	0.831471
C15orf44	1.05983
C15orf52	9.79003
C15orf57	1.25627
C15orf59	5.19347
C15orf63	1.09744
C16orf13	0.709724
C16orf42	0.789613
C16orf45	0.876031
C16orf46	0.555007
C16orf48	0.586614
C16orf5	0.808149
C16orf52	1.1891
C16orf53	1.06231
C16orf55	1.02793
C16orf57	1.24704
C16orf58	0.929232
C16orf59	0.850916
C16orf62	0.765162
C16orf7	0.743764
C16orf70	0.931949
C16orf72	1.12237
C16orf80	0.702964
C16orf87	1.40632
C16orf88	0.725793
C17orf101	0.938238
C17orf103	0.890437
C17orf28	3.67113
C17orf39	1.10661
C17orf48	1.09954
C17orf49	0.492195
C17orf53	0.945422
C17orf56	0.91397
C17orf58	1.07196
C17orf59	1.4326
C17orf61	0.540712
C17orf62	1.04382
C17orf63	1.14279
C17orf70	0.934752
C17orf75	0.570416
C17orf79	1.31336
C17orf80	0.711348
C17orf81	0.962707
C17orf85	0.989971
C17orf89	0.862332
C17orf90	0.893438
C17orf96	0.601352
C17orf97	0.812902
C18orf1	2.92537
C18orf21	1.24831
C18orf25	1.40507
C18orf32	0.774013
C18orf54	0.845895
C18orf8	1.51048
C19orf10	1.80841
C19orf12	1.47426
C19orf24	1.43196
C19orf25	0.971521
C19orf26	0.834212
C19orf29	0.601132
C19orf42	1.13301
C19orf43	0.987302
C19orf44	0.884942
C19orf47	1.46079
C19orf48	0.756077
C19orf52	1.17977
C19orf53	1.27118
C19orf54	0.50703
C19orf55	1.16544
C19orf6	0.996629
C19orf60	0.601036
C19orf63	0.855859
C19orf66	1.24289
C19orf70	0.947668
C19orf79	0.832481
C1D	0.928544
C1GALT1	1.60691
C1GALT1C1	1.40619
C1orf106	0.531227
C1orf109	0.948493
C1orf112	1.25591
C1orf114	0.595889
C1orf122	0.540464
C1orf123	0.728768
C1orf124	1.13297
C1orf131	1.00282
C1orf144	1.11506
C1orf151-NBL1	1.44057
C1orf159	0.980453
C1orf174	0.986485
C1orf187	0.325368
C1orf192	0.24298
C1orf198	1.23477
C1orf201	0.707429
C1orf21	0.560088
C1orf212	1.52286
C1orf216	2.23996
C1orf226	0.588638
C1orf233	1.35121
C1orf27	1.05361
C1orf31	1.64206
C1orf35	0.913224
C1orf43	1.2305
C1orf50	0.938366
C1orf52	0.846688
C1orf54	0.690271
C1orf55	1.03632
C1orf56	0.612351
C1orf61	0.492762
C1orf63	0.662168
C1orf85	1.56693
C1orf86	0.934274
C1orf88	0.542397
C1orf9	0.880335
C1orf96	2.08312
C1QBP	1.09944
C1QL1	1.18495
C1QTNF1	619.915
C1QTNF3	0.953097
C1QTNF5	1.59097
C1QTNF6	5.66643
C1R	1.25704
C1RL	2.27768
C1S	1.61326
C20orf11	0.758127
C20orf111	0.866485
C20orf112	0.574372
C20orf132	0.834599
C20orf194	0.64381
C20orf20	1.08657
C20orf24	1.19408
C20orf27	0.864049
C20orf3	1.52791
C20orf4	1.66984
C20orf43	0.959198
C20orf7	1.21402
C20orf72	1.09243
C20orf96	0.771258
C21orf2	0.613367
C21orf33	0.714797
C21orf56	0.837256
C21orf59	0.685537
C21orf62	0.223358
C21orf91	1.13057
C22orf13	1.47174
C22orf23	1.42232
C22orf25	1.94031
C22orf28	1.14294
C22orf29	1.15783
C22orf32	0.74574
C22orf39	0.698792
C22orf40	0.685674
C22orf46	0.740234
C2CD2	1.18881
C2CD2L	1.74167
C2CD3	1.6476
C2CD4C	1.57884
C2orf16	1.03839
C2orf18	2.31394
C2orf28	0.863404
C2orf29	1.24144
C2orf40	3.50011
C2orf42	0.978231
C2orf43	0.960946
C2orf44	1.02645
C2orf47	0.907373
C2orf49	0.817654
C2orf55	0.419147
C2orf56	1.06323
C2orf63	0.691949
C2orf68	0.564634
C2orf69	1.18329
C2orf72	0.603283
C2orf76	0.894685
C3	183.019
C3orf14	0.934015
C3orf17	0.830566
C3orf18	0.570008
C3orf19	1.07043
C3orf23	0.79711
C3orf26	0.973099
C3orf33	1.15566
C3orf37	1.26887
C3orf38	0.993497
C3orf39	0.801464
C3orf52	2.10814
C3orf58	1.04207
C3orf62	0.944478
C3orf64	1.86881
C3orf70	0.366845
C3orf75	1.04995
C3orf78	0.708723
C4A	0.620836
C4B	0.500514
C4orf19	1.1731
C4orf21	0.901285
C4orf27	0.661784
C4orf3	1.1479
C4orf33	1.09961
C4orf34	0.869164
C4orf46	0.4846
C4orf48	0.559642
C4orf52	0.880445
C5	0.594619
C5orf15	1.68402
C5orf22	0.963086
C5orf24	1.03189
C5orf25	1.25248
C5orf28	1.38049
C5orf30	0.733983
C5orf34	1.14931
C5orf4	0.606403
C5orf42	0.805667
C5orf43	0.967385
C5orf44	1.00776
C5orf49	0.328912
C5orf51	0.830374
C5orf54	0.623149
C5orf55	0.801065
C5orf62	1.11524
C6orf1	1.25207
C6orf106	1.35717
C6orf108	0.512233
C6orf118	0.438575
C6orf120	1.07378
C6orf130	0.608491
C6orf136	1.11048
C6orf141	35.2489
C6orf162	1.08209
C6orf170	0.706141
C6orf203	0.961474
C6orf211	1.34491
C6orf223	25.6214
C6orf225	0.613173
C6orf228	1.20276
C6orf47	1.14294
C6orf48	0.694329
C6orf62	0.984904
C6orf70	0.750228
C6orf72	1.26951
C6orf89	0.952954
C7orf23	1.53123
C7orf25	1.28762
C7orf26	0.840084
C7orf31	0.866315
C7orf41	0.574871
C7orf42	1.16775
C7orf43	1.2822
C7orf44	1.03869
C7orf46	0.523891
C7orf49	0.952558
C7orf50	0.739683
C7orf55	0.657238
C7orf59	0.734483
C7orf60	0.528259
C7orf73	0.83119
C8orf33	0.646637
C8orf37	0.377583
C8orf38	0.763369
C8orf40	0.813984
C8orf42	0.701643
C8orf46	0.764819
C8orf55	1.37096
C8orf58	1.9434
C8orf59	0.897867
C8orf76	1.24428
C8orf82	1.14272
C8orf83	0.872913
C9orf102	0.880165
C9orf114	0.709138
C9orf116	0.816944
C9orf123	0.841309
C9orf125	0.60867
C9orf142	1.13789
C9orf156	0.843927
C9orf16	0.605263
C9orf172	0.697812
C9orf3	3.38001
C9orf37	0.617768
C9orf40	0.53748
C9orf41	1.1721
C9orf46	1.0799
C9orf69	1.2609
C9orf72	0.697472
C9orf78	0.961132
C9orf80	0.955321
C9orf82	1.04791
C9orf85	0.990206
C9orf86	1.13804
C9orf89	1.42966
C9orf91	0.979296
CA11	1.12546
CA12	0.721304
CA13	11.9484
CA14	0.392533
CA2	0.700018
CA3	0.709178
CA5B	0.564768
CAB39	0.71194
CAB39L	0.503327
CABIN1	0.890938
CABLES1	8.61011
CABLES2	0.817963
CACFD1	0.612142
CACHD1	0.386464
CACNA1C	1.60853
CACNA1H	0.977178
CACNA2D1	0.16452
CACNA2D2	7.0382
CACNA2D3	187.295
CACNB1	1.54381
CACNB2	0.566598
CACNB3	1.63139
CACNB4	2.00859
CACNG4	0.505462
CACNG5	3.23712
CACNG7	0.721499
CACNG8	0.794568
CACYBP	1.05778
CAD	0.707478
CADM1	1.60788
CADM2	0.108846
CADM3	0.141398
CADM4	1.18526
CADPS	4.12781
CALCOCO1	1.03781
CALCOCO2	1.25942
CALCRL	4.54857
CALD1	3.42513
CALM1	0.779814
CALM2	2.04583
CALM3	0.910069
CALML4	0.827191
CALN1	80.7178
CALR	2.04723
CALU	2.02324
CAMK1	1.13248
CAMK1D	1.54794
CAMK2D	1.99006
CAMK2G	0.585445
CAMK2N1	2.505
CAMK2N2	0.564662
CAMKK1	2.71347
CAMKK2	1.23628
CAMKMT	0.454053
CAMKV	4.79325
CAMLG	1.07136
CAMSAP1	0.709887
CAMSAP2	0.923018
CAMSAP3	1.32386
CAMTA1	0.891833
CAMTA2	1.67761
CAND1	0.817778
CAND2	0.814068
CANT1	1.66463
CANX	1.25299
CAP1	1.80358
CAP2	1.20467
CAPG	4.24989
CAPN1	1.3695
CAPN10	0.956565
CAPN2	1.32377
CAPN5	5.03736
CAPN7	1.10188
CAPNS1	1.21304
CAPRIN1	0.974699
CAPRIN2	0.842872
CAPS	4.14274
CAPZA1	1.33795
CAPZA2	1.13862
CAPZB	1.22482
CARD10	1.53698
CARD8	0.806178
CARHSP1	0.964508
CARKD	0.854928
CARM1	1.19759
CARS	1.61391
CARS2	1.55892
CASC3	0.716806
CASC4	0.853541
CASC5	1.34548
CASD1	1.0539
CASK	0.519862
CASKIN1	1.28992
CASKIN2	1.0228
CASP2	0.945826
CASP3	0.72843
CASP6	1.21807
CASP7	1.17339
CASP8	1.0551
CASP8AP2	0.828572
CASP9	0.84756
CASQ1	12.0998
CAST	1.66296
CASZ1	1.17591
CAT	1.15329
CAV1	31.2006
CAV2	42.6948
CBFA2T2	0.597055
CBFA2T3	3.00482
CBFB	1.99814
CBL	0.621168
CBLB	0.668679
CBLL1	0.739114
CBR1	0.743185
CBR3	1.06201
CBR4	0.706507
CBS	0.725655
CBWD1	0.911951
CBWD2	0.906233
CBWD3	1.4013
CBWD5	2.39867
CBWD6	0.96923
CBX1	0.666939
CBX2	0.608352
CBX3	1.00355
CBX4	1.15436
CBX5	0.534028
CBX6	1.56731
CBX8	0.979966
CBY1	0.845392
CC2D1A	1.08048
CC2D1B	1.59888
CC2D2A	0.525967
CCAR1	1.00765
CCBL1	1.65757
CCBL2	0.675059
CCDC101	0.858221
CCDC102A	1.05783
CCDC103	0.347888
CCDC104	1.05095
CCDC106	1.07892
CCDC107	1.16363
CCDC109B	0.843349
CCDC111	0.850172
CCDC112	0.741885
CCDC113	0.673104
CCDC115	0.643178
CCDC117	0.983064
CCDC12	0.656441
CCDC120	0.834903
CCDC121	2.22049
CCDC124	0.822823
CCDC126	1.65326
CCDC127	1.30778
CCDC130	1.14594
CCDC132	0.834502
CCDC134	1.30033
CCDC136	0.270362
CCDC137	0.921888
CCDC138	0.479868
CCDC14	0.698184
CCDC142	0.918761
CCDC149	1.19567
CCDC15	0.644108
CCDC160	0.639739
CCDC164	0.342943
CCDC167	1.002
CCDC18	1.65294
CCDC22	0.778066
CCDC23	0.810814
CCDC24	0.708928
CCDC25	0.878393
CCDC28A	1.18493
CCDC28B	0.655819
CCDC3	119.846
CCDC34	0.895836
CCDC40	0.500775
CCDC41	0.583995
CCDC43	1.09333
CCDC47	1.23447
CCDC50	1.23247
CCDC51	0.859988
CCDC53	1.16171
CCDC56	0.811565
CCDC58	0.970522
CCDC59	1.25596
CCDC6	1.05255
CCDC66	0.901133
CCDC71	1.16835
CCDC71L	2.52198
CCDC72	0.954057
CCDC74A	2.35948
CCDC74B	3.02645
CCDC75	0.987952
CCDC76	1.18034
CCDC77	1.04814
CCDC8	1.06039
CCDC80	1.7772
CCDC82	0.854233
CCDC85B	1.35672
CCDC85C	1.76966
CCDC86	1.05029
CCDC88A	0.802717
CCDC88C	0.371644
CCDC9	1.12596
CCDC90A	1.12791
CCDC90B	1.23266
CCDC91	0.888739
CCDC92	1.15562
CCDC93	0.767555
CCDC94	0.735116
CCDC96	0.636901
CCDC97	0.807033
CCDC99	1.36505
CCHCR1	0.845852
CCL2	121.74
CCM2	1.17723
CCNA2	1.15127
CCNB1	1.41988
CCNB1IP1	0.592486
CCNB2	1.18051
CCNC	1.32094
CCND1	4.1527
CCND2	1.46243
CCND3	2.16471
CCNDBP1	1.55322
CCNE1	0.973284
CCNE2	0.980657
CCNF	1.59189
CCNG1	0.619821
CCNG2	0.775054
CCNH	0.964407
CCNI	1.05651
CCNJ	0.808472
CCNJL	2.28765
CCNK	0.967379
CCNL1	0.764016
CCNL2	0.966505
CCNT1	0.899556
CCNT2	0.801106
CCNY	0.85379
CCNYL1	1.34627
CCP110	1.07059
CCPG1	1.69972
CCRN4L	4.54777
CCS	1.12958
CCT2	1.37192
CCT3	0.992017
CCT4	0.992679
CCT5	1.2332
CCT6A	1.15709
CCT7	1.08277
CCT8	1.21794
CCZ1	1.17429
CCZ1B	1.14024
CD101	0.780225
CD109	1.24127
CD151	2.4325
CD164	1.93735
CD180	515.932
CD200	0.446758
CD24	1.48496
CD248	24.2805
CD276	1.18243
CD2AP	3.43644
CD2BP2	1.04398
CD302	1.1483
CD320	1.13383
CD38	86.812
CD3EAP	0.818025
CD44	4.05957
CD46	2.5443
CD47	2.24014
CD58	1.2411
CD59	1.80201
CD63	2.04536
CD68	8.98805
CD74	18.9953
CD81	1.68562
CD82	0.798271
CD83	0.529148
CD9	9.19078
CD97	3.28576
CD99	0.91905
CD99L2	0.965447
CDADC1	1.05836
CDAN1	1.07242
CDC123	1.01445
CDC14A	1.15407
CDC14B	1.94425
CDC16	1.12506
CDC20	1.52951
CDC23	0.70872
CDC25A	0.80705
CDC25B	0.564576
CDC25C	1.12685
CDC26	1.27126
CDC27	1.33695
CDC34	0.676934
CDC37	1.23959
CDC37L1	0.977502
CDC40	1.08649
CDC42	1.15007
CDC42BPA	0.911427
CDC42BPB	1.10136
CDC42EP1	1.58954
CDC42EP2	3.64306
CDC42EP3	0.899578
CDC42EP4	0.773695
CDC42SE1	1.20921
CDC42SE2	0.728281
CDC45	0.988667
CDC5L	0.889727
CDC6	1.35572
CDC7	0.771481
CDC73	0.949762
CDCA2	1.90152
CDCA3	1.64062
CDCA4	1.56008
CDCA5	1.01259
CDCA7	0.624793
CDCA7L	1.2498
CDCA8	1.73608
CDCP1	9.99078
CDH1	2.33957
CDH10	118.263
CDH11	12.6288
CDH13	22.309
CDH2	0.861516
CDH20	0.17817
CDH24	1.67072
CDH3	5.29831
CDH4	3.4693
CDH6	0.664452
CDHR1	7.72909
CDIPT	1.50368
CDK1	1.13147
CDK10	0.654885
CDK11A	0.94594
CDK11B	0.796799
CDK12	1.31122
CDK13	0.851842
CDK14	0.423405
CDK16	0.836175
CDK17	0.575005
CDK18	32.4656
CDK19	0.735184
CDK2	1.16832
CDK20	0.648962
CDK2AP1	0.927393
CDK2AP2	1.23853
CDK4	0.810246
CDK5	1.47835
CDK5R1	1.49419
CDK5RAP1	0.697362
CDK5RAP2	0.819633
CDK5RAP3	0.925966
CDK6	1.81346
CDK7	1.22385
CDK8	0.739945
CDK9	1.24543
CDKAL1	0.802399
CDKL2	0.973719
CDKL5	1.19376
CDKN1A	2.14894
CDKN1B	0.804467
CDKN1C	2.36897
CDKN2AIP	0.787663
CDKN2AIPNL	1.2134
CDKN2B	1.11288
CDKN2C	1.15139
CDKN2D	1.08501
CDKN3	1.73191
CDO1	0.462165
CDON	2.70767
CDR2	2.0087
CDR2L	1.43343
CDS2	0.796763
CDT1	0.82043
CDV3	1.55118
CDYL	1.02972
CEACAM1	162.451
CEBPB	16.8457
CEBPD	10.1765
CEBPG	1.30169
CEBPZ	1.03263
CECR1	13.3442
CECR2	0.503182
CECR5	1.06048
CECR6	0.576845
CELF1	0.9741
CELF2	0.866076
CELF3	8.2396
CELF5	3.92097
CELSR1	0.535934
CELSR2	1.01117
CELSR3	0.878352
CEMP1	1.22966
CEND1	0.587355
CENPA	1.80303
CENPB	0.952098
CENPBD1	0.997657
CENPC1	0.961452
CENPE	1.63688
CENPF	1.13122
CENPH	0.61237
CENPI	1.96711
CENPJ	0.770794
CENPK	1.02459
CENPL	1.19973
CENPM	1.15018
CENPN	1.32149
CENPO	0.912844
CENPP	1.12934
CENPQ	0.853942
CENPT	1.34618
CENPV	0.17149
CENPW	1.26817
CEP104	1.34196
CEP112	1.10496
CEP120	1.13073
CEP128	1.29259
CEP135	1.14836
CEP152	0.960326
CEP164	1.29846
CEP170	0.960281
CEP19	1.03732
CEP192	0.84934
CEP250	0.921191
CEP290	0.920691
CEP350	0.789009
CEP41	0.714788
CEP44	1.0748
CEP55	2.30273
CEP57	0.783309
CEP57L1	1.31346
CEP63	1.15804
CEP68	0.523444
CEP70	0.816573
CEP72	1.23353
CEP76	1.06056
CEP78	0.748297
CEP85	1.45761
CEP85L	1.02388
CEP89	1.22919
CEP95	0.988169
CEP97	0.720179
CEPT1	1.16209
CERCAM	1.91457
CERK	1.41033
CERS1	1.00979
CERS2	1.87047
CERS4	0.882616
CERS5	1.61664
CERS6	0.952937
CES2	0.683353
CES3	0.550433
CETN2	0.793509
CETN3	0.758822
CFDP1	0.729794
CFI	1.11575
CFL1	1.04999
CFL2	1.79172
CFLAR	1.20404
CGGBP1	1.05697
CGN	1.03532
CGNL1	13.3446
CGRRF1	0.795046
CHAC1	3.56584
CHAC2	3.21082
CHAF1A	0.860312
CHAF1B	0.768851
CHAMP1	0.870984
CHCHD1	0.979689
CHCHD10	2.12324
CHCHD2	0.735133
CHCHD3	1.22069
CHCHD4	1.27649
CHCHD5	0.590701
CHCHD6	0.44977
CHCHD7	0.832712
CHCHD8	1.09131
CHD1	0.960857
CHD1L	0.943637
CHD2	0.505037
CHD3	0.401582
CHD4	0.961166
CHD5	3.64763
CHD6	0.675532
CHD7	0.370124
CHD8	0.797705
CHD9	0.716883
CHDH	0.406382
CHEK1	1.08714
CHEK2	0.680568
CHERP	0.707158
CHFR	1.01245
CHGB	2.57177
CHI3L1	2.87118
CHIC1	1.39774
CHIC2	0.738539
CHID1	1.06216
CHKA	1.20854
CHKB	0.573931
CHM	1.05332
CHML	0.572998
CHMP1A	0.912859
CHMP1B	0.972593
CHMP2A	0.788361
CHMP2B	0.894262
CHMP3	1.24214
CHMP4A	0.90454
CHMP4B	1.01008
CHMP5	1.12539
CHMP6	0.868566
CHMP7	1.22745
CHN1	3.1055
CHN2	19.662
CHODL	11.2897
CHORDC1	1.76262
CHP	0.94301
CHPF	1.81518
CHPF2	2.13408
CHPT1	2.35622
CHRAC1	1.12635
CHRD	1.44813
CHRDL1	0.0896577
CHRM1	#DIV/0!
CHRM3	0.689946
CHRNA1	502.424
CHRNA5	0.349729
CHRNA7	0.180601
CHRNA9	15.1182
CHRNB1	1.39179
CHRNB2	0.452725
CHST10	0.406146
CHST11	0.608179
CHST12	2.09321
CHST14	1.27444
CHST15	2.45609
CHST2	1.69658
CHST3	1.61367
CHST6	0.423371
CHST7	0.60554
[truncated: 9,580 more rows]

## Sheet: Down 2 fold sorted
	R416/W416
NPVF	9551.36
PNOC	1779.1
ACAN	1290.77
ANKRD1	997.469
RYR2	784.091
NPY	638.116
CRYM	634.976
C1QTNF1	619.915
TFPI2	612.625
SLC9A2	589.577
ANK1	579.43
BST1	559.789
GABRG1	520.476
CD180	515.932
CHRNA1	502.424
KIF26A	447.305
ALS2CL	447.033
ELMO1	417.276
SP6	410.763
GABRQ	409.201
IRX1	348.301
TFAP2C	348.097
COMP	326.393
CPA4	316.668
LRRC15	316.353
GJA3	315.782
NKX2-5	315.134
TPD52	305.38
ODZ1	292.566
GPR39	290.842
POSTN	284.04
IGF2	275.925
DLC1	265.055
AJAP1	259.529
TMIE	257.113
CUX2	252.96
MYO5B	251.271
ITGA1	236.008
TP53I11	234.544
FGFBP2	232.466
L1CAM	213.918
ZNF469	202.7
CPVL	199.68
KIRREL3	196.03
TIMP3	193.803
CACNA2D3	187.295
KRT80	185.571
C3	183.019
ABCC3	180.816
ASPN	179.835
NGFR	178.503
SPOCD1	175.547
ETS1	174.772
ADRA2C	170.588
GUCY1A3	166.451
HSPB8	164.944
CEACAM1	162.451
ME1	155.714
RPRM	152.553
IGFBP3	147.922
HHIPL2	143.445
DRD2	132.624
COLEC12	132.575
SLC32A1	131.888
SNAP25	124.137
ANXA11	122.383
CCL2	121.74
CCDC3	119.846
CDH10	118.263
AMIGO2	114.981
LHFPL3	114.061
RCAN2	113.26
AQP3	111.49
RBP7	107.124
CYTL1	106.782
FNDC1	106.762
ITGBL1	102.332
GUCY1A2	100.78
TSPAN18	100.305
SYT4	100.097
GPC5	99.581
IL1R1	98.9824
C10orf47	98.1803
MGP	97.4168
ALPK2	97.4135
PDGFRL	95.7672
ELMOD1	95.6201
TFAP2B	95.557
NNMT	91.5562
MYL9	87.4884
CLDN1	87.3064
CD38	86.812
TCEAL5	86.7695
C10orf54	86.2785
BDKRB2	84.5362
CALN1	80.7178
NKX6-1	80.6992
JPH1	79.3181
LRRC8E	78.4449
FXYD5	78.2384
STK32B	77.2258
NIPAL2	76.8015
SEMA3F	76.5613
SERTAD4	76.1044
TAC3	74.8795
SLC6A6	74.2359
SNX10	73.9016
EN1	73.071
CNTNAP4	70.6141
PPAPDC1A	69.6521
CRHBP	69.5519
IL18R1	69.4885
CPXM2	69.4657
ITGA11	69.3451
GFRA2	68.5638
MSX1	68.1714
COL8A1	66.8121
LPL	65.8575
MFSD6	65.418
SLC17A8	64.9953
TMEM173	62.3196
PTHLH	62.0607
ACTC1	61.9951
RNF128	61.6031
SPOCK1	61.3766
CLDN4	61.2843
MOXD1	61.259
ADAMTS5	60.913
IL7	60.7196
TDO2	59.7576
PRSS35	59.5583
COL1A2	58.0365
FGFR4	57.7151
COL1A1	57.008
SFRP1	56.9308
SALL4	56.3057
COL5A1	55.8685
TMEM132E	55.6074
DLX6	55.2141
HLA-DQB2	54.8338
MYO7A	54.4702
SEPT4	54.1059
GNG11	53.994
ENTPD2	53.4559
RARRES2	53.419
S100A4	53.2018
GPX7	53.1527
GREM1	51.7145
CHST8	51.5858
FSTL5	51.4532
FMOD	50.4066
ACTA1	50.2498
FOLR1	50.2218
COL6A3	48.9019
SIAH3	48.0721
TLE2	48.0355
CIITA	47.68
BGN	47.5066
IRAK1	47.5057
LTK	47.3084
HLA-DQA1	47.2006
TSHZ2	47.0573
TBX2	46.8351
PRSS56	46.6491
HMCN1	46.4335
SNED1	46.4194
SYT13	45.9141
FOXP2	45.055
RTN4RL1	44.5987
AFAP1L1	44.4509
MYH3	43.8401
GDF6	43.3859
TGFA	42.8359
FAM176A	42.7141
MKX	42.6963
CAV2	42.6948
KCNK3	42.539
RAP1GAP2	42.485
IFITM1	42.2835
SH3RF3	41.9648
TES	41.6883
SUSD2	40.8345
ITK	40.8203
AHR	40.1522
BVES	39.8736
OXTR	39.797
THY1	39.5247
WNT5A	39.4719
DLX5	38.7637
KDELR3	38.6402
PPFIBP2	38.6063
HLA-DMB	38.1609
EPHA7	37.5981
TIMP4	37.5589
LPPR4	37.497
VTN	37.3684
PALM2-AKAP2	37.1648
ITGA3	36.7614
DAB2	36.6954
PXDNL	36.4705
SCN9A	36.4486
PCBP3	36.3598
CTGF	36.2944
PCSK9	36.1183
CSRP1	36.1041
TNFRSF10D	35.6961
SRRM4	35.606
C6orf141	35.2489
COL12A1	34.3856
GPR124	34.1432
TRAF1	34.1268
PCDH17	34.0713
FMN1	33.9227
NPR3	33.6774
HLA-DQA2	33.6766
APOBEC3B	33.4527
EDIL3	33.224
NCEH1	33.2236
PCDHGB7	33.1387
HLA-DQB1	32.5848
CDK18	32.4656
GATM	32.4201
GPNMB	32.2815
TBC1D8B	31.6721
FRZB	31.3167
CPQ	31.2269
CAV1	31.2006
SLC7A2	31.1517
CRISPLD2	30.7747
ADRA1D	30.6573
IL1RAP	30.5676
KCNMB1	30.1765
DYSF	29.6032
HLA-DRB1	29.2468
PTGES	29.2028
GPX3	29.0862
SULF1	28.9728
OPCML	28.9677
LYPD1	27.7979
INHBE	27.7519
STX3	27.5721
SEMA3B	27.2404
RNASE4	27.2278
NUPR1	27.2268
STAC2	27.2166
PDGFD	27.1285
HLA-DRB5	27.0525
GALNT5	26.9337
SYNPO2	26.7886
TCEAL7	26.6549
ANXA2	26.3195
TPD52L1	26.1912
BMP8B	25.8384
C6orf223	25.6214
LEFTY2	25.4775
TSPAN15	25.4534
MRGPRF	25.371
NTNG1	25.3483
ENTPD3	25.2966
SCGN	25.2322
LRRC2	25.1851
ENG	24.6917
FAM65B	24.4508
LIMS2	24.4381
ITGA4	24.313
CD248	24.2805
CYB5R2	24.1384
AGPAT2	24.007
HLA-DPA1	23.8068
HLA-DMA	22.9919
LMOD1	22.9271
COL3A1	22.8121
SLFN11	22.7572
CRYAB	22.5205
CDH13	22.309
PDP1	22.3071
SCG5	21.9975
NDRG1	21.85
TPM2	21.7956
DIO2	21.6098
GFAP	21.5849
STMN2	21.4673
MXRA5	21.2944
COL15A1	21.0016
SLC16A3	20.9856
FOXE1	20.799
STC1	20.5766
HPSE	20.4968
MARCH4	20.4456
FOSL1	20.2533
B4GALT1	20.1291
FXYD7	20.1239
CLCF1	20.0369
MT1E	19.9984
TGFBI	19.8874
MFAP5	19.8404
ATP8B1	19.8172
IL11	19.7436
EHBP1L1	19.7227
CHN2	19.662
CHSY3	19.4898
ADAMTS1	19.3849
VGF	19.3492
PAPPA	19.1687
DOK7	19.1376
MGLL	19.0172
CD74	18.9953
FBXW4	18.9604
NPAS2	18.7614
CXCL14	18.7486
PLP2	18.5699
ARAP3	18.5658
KRT18	18.5439
PDE5A	18.278
HLA-DRA	18.2482
C11orf9	18.1433
SH3TC2	18.018
DBC1	17.9069
FAM46C	17.8951
GRIN2A	17.7681
SAMD5	17.532
CLSTN2	17.507
HMP19	17.4798
DLX1	17.3757
FAM69A	17.3384
HLA-DPB1	17.3326
GYPC	17.2931
NRXN3	17.261
GRPR	17.2205
SDC4	17.098
FOSL2	16.9906
ADAMTS8	16.9387
SYT12	16.9161
ITIH5	16.8555
CEBPB	16.8457
CTNNA3	16.7756
CREB3L1	16.7299
THBS1	16.6907
HRCT1	16.6016
SGK1	16.256
OAS1	16.2493
GLIPR1	16.0259
FAIM2	15.8809
OLFML3	15.8156
ECM1	15.7129
GMPR	15.5767
RUNX2	15.55
ALPL	15.5469
ICOSLG	15.4722
PAPSS2	15.4512
PGF	15.4131
IRX2	15.2827
LMO1	15.2159
CHRNA9	15.1182
HLA-DOA	15.0693
IER5L	14.8041
NPR2	14.6434
PPFIBP1	14.5905
INPP4B	14.565
MYT1	14.5495
DACT2	14.5005
AIM1	14.4867
NTM	14.3863
SH3BP1	14.3839
SLIT3	14.2643
PTH1R	14.2103
ROR2	14.1111
LRRTM3	14.0806
CNN1	14.0654
ANKRD33B	13.8538
AGPAT9	13.8146
SOCS1	13.7533
TMEM229B	13.5565
MPP1	13.4568
CGNL1	13.3446
CECR1	13.3442
ADAMTS15	13.2901
PDE2A	13.2835
ABI3BP	13.2672
ADAMTS2	13.1897
EFEMP2	12.9977
GREB1L	12.9944
GPR88	12.8511
LOXL1	12.8266
RIMS4	12.7089
TNFRSF12A	12.7074
CDH11	12.6288
JMJD8	12.5329
PCDH8	12.527
PRRX1	12.4909
NOV	12.3954
SECTM1	12.3449
HAS3	12.3348
VAX1	12.3186
PTPRO	12.3183
DAB1	12.3007
B3GAT2	12.2134
CYR61	12.2089
SCN1B	12.1623
PRELP	12.1605
CASQ1	12.0998
SSTR2	12.056
PCDHGC5	12.0289
FLRT2	12.003
CA13	11.9484
RUNX1	11.9338
PLAU	11.8611
PCDHA6	11.8471
LZTS1	11.7866
KCNQ5	11.7528
GFRA1	11.7196
CPM	11.7055
TRERF1	11.6908
JAG2	11.6864
MYLK	11.6826
SP9	11.6706
SLC37A1	11.6647
P4HA3	11.6261
ITGA9	11.5713
PMAIP1	11.5597
NUDT4	11.557
SMPD3	11.5278
CPNE8	11.4927
CNTNAP3	11.4877
TNNC1	11.419
DLX2	11.351
CHODL	11.2897
PCDHB16	11.2634
IL32	11.2629
LPPR5	11.249
S100A10	11.1613
APOBEC3C	11.1539
IGFBP5	11.1216
S100A11	11.0044
TLL2	10.9859
LAYN	10.9642
PCK2	10.9116
PRKCZ	10.909
DYNLT3	10.9074
GBP2	10.8768
TMEM86A	10.8541
COL14A1	10.8518
COLQ	10.8429
CPLX2	10.7878
MBP	10.7873
PAQR5	10.7728
CSPG4	10.7099
FOXO1	10.6531
TMEM54	10.6355
SERPINE1	10.6224
STC2	10.5897
MYH11	10.5847
SCG2	10.5701
MYOF	10.5476
KCTD12	10.442
ADAP1	10.3521
TRIM14	10.2991
SOX18	10.2495
F3	10.1787
CEBPD	10.1765
LMNA	10.1429
STAT6	10.1137
SMOC2	10.0004
CDCP1	9.99078
ULBP2	9.98141
HCN2	9.96858
MAPK4	9.87648
GRHL3	9.87465
KCNE4	9.8707
ACTG2	9.85468
MTUS1	9.85457
MXRA8	9.82355
C15orf52	9.79003
MYLIP	9.69799
CRLF1	9.6797
SLC34A2	9.66848
PPL	9.44692
IER3	9.37071
MALT1	9.24097
WNT10B	9.20583
ST8SIA5	9.20303
CD9	9.19078
KLF5	9.18956
EVI2A	9.06948
DNAJC12	9.04877
ETS2	9.04439
GADD45B	9.03963
OCIAD2	9.0383
CD68	8.98805
IGFBP4	8.9668
DOCK9	8.90732
GNAI1	8.9059
RUNX1T1	8.88596
GAD1	8.87002
NEFM	8.80518
IRAK2	8.79363
PPAP2C	8.68475
WNT11	8.67879
WARS	8.63389
CABLES1	8.61011
TPST2	8.59914
PLK2	8.59102
ERC2	8.58919
SEMA7A	8.5409
TAGLN	8.50601
NHS	8.50424
BCL3	8.45587
TMEM100	8.44488
CMTM7	8.44354
PGM5	8.40963
INPP1	8.36316
PLXNA4	8.34677
MAGEH1	8.31803
RASSF3	8.31106
EDN1	8.27365
CELF3	8.2396
LIF	8.16572
TOX	8.11109
MCHR1	8.09382
DAAM2	8.05908
SMAGP	8.04537
HFE	8.00657
CNR1	7.98829
CILP2	7.87652
VEGFA	7.85658
OLFML2A	7.84738
LOXL4	7.84411
PDGFA	7.78243
CDHR1	7.72909
CYP1B1	7.71401
RAB20	7.70388
NALCN	7.66616
SYT7	7.63964
ZBTB7C	7.63898
SLC8A1	7.60499
WNT7A	7.58862
OSBPL10	7.54813
PLXND1	7.54507
PRSS23	7.54467
DNAJC6	7.53101
CLMN	7.5292
ANKRD34B	7.5204
B3GALT2	7.48788
SLC7A5	7.46951
AQP1	7.45696
NRG1	7.45044
MAP3K15	7.44891
HTR1D	7.39307
TBC1D2	7.36061
PALM2	7.34789
PDE1C	7.31571
FADS3	7.315
SNCA	7.3109
SLC35F2	7.28833
KCNJ4	7.28265
PLCB4	7.26025
RNASEL	7.25671
SMTN	7.25477
DNM3	7.24622
PHYHD1	7.24433
IGFBPL1	7.18107
NRK	7.18032
LMO7	7.1798
SORCS3	7.16682
KIAA1199	7.16026
FAM46B	7.12835
ARHGAP10	7.10791
CACNA2D2	7.0382
PDGFRA	7.00703
P4HA2	6.98194
BDNF	6.96771
ZNF185	6.94395
COL6A2	6.92274
GCH1	6.89824
TGFB1	6.89686
FOXC1	6.87399
MAMDC2	6.84682
MFI2	6.84484
LEF1	6.79607
RBM47	6.7959
SPSB1	6.78231
FBLIM1	6.76392
TSHZ3	6.75045
GRIA3	6.74109
GAS8	6.72655
AHRR	6.71757
DCN	6.71702
GRB14	6.71335
TFEB	6.71223
SERPINB9	6.60426
MATN3	6.53623
MT1F	6.53289
COL11A2	6.52317
GPER	6.50723
ASPHD1	6.48815
PRKCD	6.46385
TNFAIP3	6.43512
TSPAN13	6.42589
PI15	6.37743
UNC5B	6.37687
RPS6KA1	6.35764
MT2A	6.34597
GLS	6.3319
PAMR1	6.32992
RBMS1	6.32772
GPR123	6.31875
EPHX4	6.31101
ADM	6.28899
KCNQ2	6.26434
KIAA1462	6.25547
CTSL2	6.24646
EPHA2	6.23637
PCDH1	6.21308
FBLN2	6.18364
ITPRIPL2	6.16635
DUSP5	6.14929
RCAN3	6.13703
HTATIP2	6.13491
SLCO3A1	6.12521
ITGB3	6.09709
FZD5	6.09647
UAP1L1	6.09061
GCNT4	6.08049
HBEGF	6.04106
SPR	6.02732
COL9A2	6.0192
BCAM	5.97834
HAPLN3	5.9684
MMP17	5.95504
COPZ2	5.94322
UBE2E2	5.93539
ALDOC	5.92386
CPT1A	5.90387
EEF1A2	5.89226
COL8A2	5.85271
KLF2	5.84926
FRMD5	5.84478
ECE1	5.8273
MAP1LC3A	5.8263
MRO	5.82552
PAK1	5.81346
EFNA1	5.78836
PCOLCE	5.77585
SLC2A3	5.77549
UGCG	5.76935
ADAMTS14	5.76924
NRXN2	5.73813
IFITM2	5.73601
SEL1L3	5.71183
SH3GL2	5.70851
JPH2	5.68177
STEAP3	5.67487
C1QTNF6	5.66643
ACHE	5.66436
GAS7	5.64593
TNFAIP8L3	5.60949
SMAD7	5.60331
SCUBE3	5.59453
DLK2	5.59311
FAM179A	5.58325
SP110	5.57892
PHF15	5.55651
RCAN1	5.54698
GRIK3	5.54079
SHROOM1	5.53427
PRICKLE2	5.48443
TPPP3	5.4623
ATP1A3	5.44915
MYL12A	5.43821
MVP	5.43656
CNTNAP3B	5.41872
LRRC8C	5.41052
NMNAT2	5.358
TUFT1	5.34984
USP53	5.3344
RBMS3	5.31675
SEMA3A	5.31193
CDH3	5.29831
SULF2	5.29682
MDGA1	5.25914
HIVEP2	5.25398
PTP4A3	5.24793
FABP5	5.22967
BICC1	5.22526
OLFML2B	5.21788
CLGN	5.21163
NID1	5.19378
C15orf59	5.19347
APOBEC3F	5.18263
NQO1	5.16472
KIAA1024	5.15861
MICAL2	5.13303
MYO1D	5.11858
NPEPL1	5.11412
OXSM	5.10283
CRIM1	5.09008
SAMD11	5.08991
ST18	5.07746
SOCS3	5.0717
FAM20C	5.06383
ETV5	5.05274
NFKBIZ	5.04266
CAPN5	5.03736
HAS2	5.0336
GUCY1B3	5.00319
PIM1	4.98215
STK17A	4.98043
TMEM159	4.96621
PALLD	4.96486
FAM129A	4.96269
ANKH	4.96251
PTPRU	4.95916
TRNP1	4.95624
ARID5B	4.92776
KLHL13	4.91491
RRBP1	4.91399
PRIC285	4.91343
DPYD	4.9048
CLMP	4.90065
TMOD1	4.89785
TUBA1C	4.89726
NSD1	4.89514
DOK4	4.88804
SERPINB6	4.88095
SH2D5	4.8801
TACC1	4.87645
HSPA12A	4.87544
ADAMTS9	4.86964
RIN1	4.86843
ENDOD1	4.86504
PLD1	4.86224
ADAM11	4.83609
CSDC2	4.83072
PPARGC1A	4.82462
MYD88	4.81773
CAMKV	4.79325
NFE2L3	4.78969
EPPK1	4.78781
S100A6	4.78395
MMP19	4.7644
MAP3K5	4.76198
LIPA	4.75195
DBNDD1	4.74984
ABCB9	4.7484
GPRASP1	4.73485
PDZRN4	4.73271
NOMO2	4.7294
SGMS2	4.72621
DAPK2	4.71995
NFKBIA	4.70964
USP51	4.69863
B3GALT4	4.66399
HDAC9	4.65215
THBS2	4.64577
NEDD4L	4.64414
TLR4	4.64278
FOS	4.63904
GEM	4.62689
KIF26B	4.62069
PDGFB	4.60941
FHDC1	4.59705
GRID1	4.59478
HK2	4.5769
KIAA1644	4.57371
FRAS1	4.56363
LEPREL1	4.56289
CALCRL	4.54857
CCRN4L	4.54777
RBM20	4.54283
SYTL2	4.5311
SLCO1C1	4.52924
GATA2	4.5266
MICA	4.52495
EML1	4.52366
IFIT1	4.5234
TUBB4A	4.51443
LGALS8	4.50673
FST	4.50598
DISP2	4.49212
SLC26A2	4.49201
SHC4	4.474
COL9A3	4.47077
GBP3	4.46999
SIRPA	4.46542
PIEZO1	4.45658
NEFL	4.45507
DHCR24	4.43858
MSRB3	4.43461
SLFN5	4.4336
PCDHGB6	4.40159
CXCR7	4.39724
COL18A1	4.38623
RAB3IL1	4.37974
KCNG1	4.36449
RAMP1	4.36099
IFI35	4.3542
PNPLA4	4.35418
EGR1	4.3334
MRI1	4.30694
DNAH5	4.30104
DKK2	4.28542
BAI1	4.28125
BCAS4	4.27156
ELF4	4.26969
HPRT1	4.26259
CAPG	4.24989
GABRG3	4.23
FBN1	4.21023
DUSP1	4.2033
GPR176	4.19875
RASGRF2	4.19528
CPZ	4.19397
SLITRK5	4.19379
NUAK1	4.18805
COL11A1	4.18573
HMOX1	4.17283
SLC39A14	4.16196
CCND1	4.1527
DCX	4.15199
ARHGEF37	4.14795
CAPS	4.14274
IQCJ-SCHIP1	4.14271
MYBL1	4.14026
SYNPO	4.13551
ACSS1	4.13304
CADPS	4.12781
ACSBG1	4.12532
RAB11FIP1	4.12518
FZD4	4.11081
ADAMTSL4	4.1107
INF2	4.10706
DRP2	4.08644
KIAA0182	4.07192
UBE2QL1	4.07097
CD44	4.05957
PVR	4.04121
MYO1C	4.0262
ANGPTL4	4.02561
SLC9A3R2	4.02325
KLF4	4.02313
SVEP1	4.02048
HIST1H1C	4.01145
FABP3	4.01127
SERPINA3	3.99557
ST6GALNAC2	3.99191
SPRY4	3.96899
MID2	3.96479
LRRN3	3.96399
PLS3	3.95956
C10orf10	3.95939
FHL2	3.94185
EMP1	3.931
LIMA1	3.92815
CELF5	3.92097
ABCC1	3.919
ATP11A	3.89774
LYST	3.89196
KIRREL	3.89149
PDE4A	3.88204
SLC38A1	3.87336
BEX2	3.87105
ANKRD34A	3.86073
PITPNM3	3.85992
PVRL1	3.85739
PALMD	3.85533
SRPX	3.84584
PLEKHF1	3.83889
LPHN2	3.82568
HERPUD1	3.8241
SLC40A1	3.81042
PHYHIP	3.80749
CTSH	3.80236
ACSL4	3.7994
ARSJ	3.77974
SLIT2	3.7706
PLA2G4A	3.77032
CPLX1	3.76768
SLCO5A1	3.76643
ZSWIM5	3.76072
ACTN1	3.75938
ADRBK2	3.75751
GAS6	3.75385
PI4K2B	3.75071
TRIB3	3.75014
D4S234E	3.74823
CNTNAP1	3.74754
PKNOX2	3.7468
SYNGR2	3.74292
LUM	3.72509
MAL	3.71683
DLG2	3.71593
ACSL1	3.70568
PAPLN	3.69799
JUP	3.69464
MTHFD2	3.69151
JUNB	3.68447
ISG15	3.67218
C17orf28	3.67113
NRIP3	3.66771
CHD5	3.64763
LEPREL2	3.64521
CDC42EP2	3.64306
PCDHGA9	3.6308
TGFB3	3.6218
MFGE8	3.62098
FAM149A	3.61928
EFHD2	3.6185
FAM167A	3.61624
TLR3	3.61233
ZFP36	3.60921
IAH1	3.6038
SERTAD2	3.60081
TPCN2	3.59663
PLAUR	3.58475
KCTD9	3.58266
OSMR	3.57762
HLA-E	3.57402
IL27RA	3.57087
HS6ST2	3.56755
CHAC1	3.56584
SLC22A18	3.55591
UST	3.54703
SEC24D	3.53334
ADCY2	3.53085
PTPLB	3.51647
B4GALT6	3.50516
LCAT	3.50254
EGF	3.50139
NUDT19	3.50114
C2orf40	3.50011
RAB11FIP4	3.4925
RGS14	3.4894
BCL6	3.48432
AHNAK2	3.48013
TMEM2	3.4773
RARG	3.47708
CLIP4	3.47335
MT1X	3.47148
CDH4	3.4693
ATP10B	3.4632
ID2	3.45437
MUC1	3.45413
AAED1	3.45391
TPM1	3.45382
MMP11	3.44015
CD2AP	3.43644
SSC5D	3.43606
TNMD	3.43599
SETD7	3.42513
CALD1	3.42513
SLC38A3	3.42444
SH2B3	3.42118
SYN1	3.41815
GPD2	3.41231
MAFB	3.41148
ID1	3.40584
PRRG1	3.39864
HSPG2	3.39694
MMP24	3.39606
ZNF747	3.389
RANGAP1	3.38709
MAPT	3.38631
STS	3.38553
LRRCC1	3.3846
FRRS1	3.3817
C9orf3	3.38001
BAMBI	3.37584
NTN1	3.36993
IMPA2	3.36791
GALNT10	3.36694
LRRC8A	3.36442
ANGPT2	3.35956
SAT1	3.35901
ADCY9	3.35543
PLOD3	3.3542
NLRC5	3.35122
RDH10	3.35103
JOSD2	3.34328
LIN7A	3.32886
STARD8	3.31781
KIAA1244	3.30942
RPP25	3.30766
MAOB	3.30394
ODZ3	3.29932
ARPC1B	3.29905
CD97	3.28576
ICAM1	3.27792
ICAM5	3.27757
C12orf34	3.27573
MGST2	3.26792
ADAM19	3.26365
TCF7	3.26011
DAP	3.25964
PHLDB2	3.25922
EFHD1	3.2589
EMP3	3.24916
VLDLR	3.24464
HIST1H2BK	3.24235
CACNG5	3.23712
ACTA2	3.2361
RRAS	3.23392
VSTM2L	3.22485
CRABP2	3.22291
TEAD4	3.21754
PLA2G4C	3.21316
PODN	3.21227
VAMP1	3.21089
CHAC2	3.21082
DSTN	3.20753
ANLN	3.19863
PROM1	3.1985
SNAP91	3.19248
OAF	3.18993
EEA1	3.18481
FAM134B	3.18031
ISPD	3.18007
SEZ6L	3.1753
DIAPH3	3.17255
RAPH1	3.17016
MX1	3.16391
DOCK5	3.15457
AXL	3.15073
LBH	3.14989
GRAMD3	3.14783
THSD1	3.14541
MAOA	3.14341
SBNO2	3.13928
ATRNL1	3.13915
IFI27L2	3.13009
EHD4	3.12798
SNAI1	3.1227
TTLL7	3.11192
SFRP2	3.11059
OSTM1	3.10974
DPPA4	3.10693
CHN1	3.1055
PCOLCE2	3.10501
SHC1	3.1038
NFASC	3.10302
TNFRSF1A	3.102
ADAM12	3.08922
FN1	3.07896
G6PD	3.07378
IFIT3	3.0695
SMAD6	3.0673
ANXA1	3.06641
NKD1	3.06225
TMEM169	3.06096
FBN2	3.06082
ERO1LB	3.05491
DEPDC7	3.05462
MREG	3.05013
ARHGAP6	3.04248
ATF5	3.03609
IFITM10	3.02981
BIN1	3.02833
CCDC74B	3.02645
TUBA4A	3.02457
EHD1	3.02006
AKAP5	3.01914
STAT2	3.01889
FAM122B	3.01687
OSBP2	3.01186
KANK2	3.00986
PLEKHO2	3.00933
PLA2G15	3.00782
CBFA2T3	3.00482
EHD2	3.00064
MYH9	2.9959
NEDD9	2.99363
GPC1	2.98967
TICAM1	2.98271
SMPD1	2.97659
EGLN3	2.97237
DGKA	2.963
AGT	2.95583
INA	2.9549
GAS2L3	2.94918
ST3GAL5	2.94601
KIF21B	2.94177
GADD45A	2.9399
TMEM56	2.93841
NID2	2.92867
GPN1	2.92757
ATP2B2	2.92561
C18orf1	2.92537
ADCY5	2.92178
FIGN	2.92063
NFE2L2	2.91685
SEC14L2	2.91625
STK38	2.91396
MEF2C	2.91382
HSD17B11	2.91194
ELL2	2.91091
MAFK	2.90897
SLC12A4	2.90227
CYGB	2.90217
HLA-B	2.90068
ARID5A	2.89955
ITGA5	2.89821
PLSCR1	2.88975
KIAA1598	2.88195
TM4SF1	2.88111
NRP1	2.88095
ADAMTSL1	2.876
TMEM43	2.87562
NPTXR	2.87551
SUSD5	2.87384
CHI3L1	2.87118
NEDD4	2.86812
FCGRT	2.86325
STARD10	2.8597
SH3BP4	2.85944
ELOVL1	2.85473
ADCY7	2.85318
ALDH1B1	2.85306
FAM129B	2.8482
PALM3	2.84311
ICA1	2.8421
CLEC18A	2.83657
TRIM47	2.82881
RNASET2	2.82469
CYSTM1	2.82174
AK5	2.81767
RBM43	2.81704
SHB	2.81566
PBX3	2.8137
CYB561	2.80898
RHOU	2.80887
PFKP	2.80496
PACSIN3	2.79974
LIMCH1	2.79407
F12	2.79031
BCAT1	2.78688
SRXN1	2.77895
ELOVL6	2.77776
TXNIP	2.77126
DUSP8	2.76733
ACTN4	2.76703
EMILIN1	2.76371
NGEF	2.75991
ACADS	2.75497
MAPK12	2.75422
ASAP1	2.7486
STBD1	2.74799
PDGFC	2.74717
PRR24	2.74664
PLCB3	2.7438
SH3D21	2.74196
LMF1	2.73945
PLOD2	2.73592
FAM114A1	2.73366
CKMT1A	2.7287
BOK	2.7274
BCAT2	2.72666
PPM1E	2.72258
TEK	2.71615
CAMKK1	2.71347
PTGDS	2.7133
CLIC4	2.71286
APLN	2.71089
RAB27A	2.70821
CDON	2.70767
SLC29A1	2.69526
MAFF	2.6945
KCTD10	2.69373
B3GNT2	2.69171
NCDN	2.69022
DES	2.6901
ATL3	2.68998
SULT1C4	2.68994
FLNB	2.68627
PLBD2	2.6835
SOD2	2.67616
LOXL2	2.67551
MFAP4	2.67464
SNTB2	2.67313
FAM176C	2.66424
HSPA5	2.66219
MYBPC2	2.66133
CYS1	2.66046
ECEL1	2.65627
PIK3CD	2.65598
REXO2	2.65482
RGS2	2.65458
FBXO32	2.65387
SUSD1	2.65182
CNKSR3	2.65175
HERC3	2.65147
ARG2	2.64342
SLFN12	2.64154
FAM184B	2.63965
NANS	2.63766
GPR137B	2.63676
FAM69B	2.63632
IFFO2	2.63265
TMEM63A	2.6323
NUP210	2.63081
SLC10A3	2.63069
PLOD1	2.61774
RAB7L1	2.61458
BTN3A2	2.61297
KLHL3	2.61263
MLXIP	2.61016
DDIT3	2.6003
DUSP4	2.5983
SLC24A6	2.59629
WWC2	2.5943
MXRA7	2.59401
SORT1	2.59292
IFITM3	2.58718
EPAS1	2.58247
SERINC5	2.58026
HS3ST3B1	2.57838
LATS2	2.5758
MANF	2.57189
CHGB	2.57177
TMEM42	2.57073
ATAD3B	2.56512
SLC25A32	2.56311
MAP3K3	2.55971
AP1S3	2.55258
PXDN	2.55083
NPTN	2.55071
SUN2	2.55041
EPHX1	2.54984
PCDHGB2	2.54792
TMEM135	2.54745
LEPR	2.54679
CD46	2.5443
GNAL	2.54169
DNAJC3	2.54015
FAS	2.53978
FSTL3	2.5358
TAGLN2	2.53459
NDEL1	2.53246
ATF3	2.52963
ESRRA	2.52755
MCAM	2.52732
PTPRN	2.52718
SLC38A2	2.52553
CCDC71L	2.52198
ACSS3	2.51413
SFXN3	2.51093
ATCAY	2.50638
HSD3B7	2.50574
PLXNB3	2.50569
CAMK2N1	2.505
CTSA	2.4967
TMEM194B	2.4924
ABCC6	2.48924
SAMD14	2.48782
PPME1	2.47393
DACT1	2.4731
PTS	2.47039
HSP90B1	2.46561
NXPH1	2.46372
BAG2	2.46096
DTX3L	2.4598
MAP3K9	2.45743
TSPAN4	2.45684
CHST15	2.45609
SYNDIG1	2.45535
CSGALNACT1	2.45269
JPH3	2.44543
ARHGAP29	2.44538
DLG1	2.44264
IGFBP7	2.44111
GPRIN1	2.44001
SREBF1	2.43993
BEX1	2.43773
NAMPT	2.43619
CD151	2.4325
ZC3H7B	2.4314
SERPINB8	2.43013
SQRDL	2.42591
FGF2	2.42461
MRPL33	2.42068
FAAH	2.42039
IL17RA	2.41603
TMBIM4	2.41284
GAS2L1	2.40789
IQGAP3	2.40726
THSD7A	2.40679
NOMO1	2.40271
TMEM214	2.39906
CBWD5	2.39867
LRRFIP2	2.39676
TBC1D8	2.39644
KIAA1919	2.39592
CTTN	2.39344
PLK3	2.39332
SLC6A20	2.38863
CTSO	2.38858
PCDHGA4	2.38809
C11orf63	2.38632
TIMP1	2.38606
IL10RB	2.38569
NEBL	2.38415
FRMD3	2.38368
TAP2	2.37651
IDH3A	2.376
TTL	2.37306
LGMN	2.37137
CDKN1C	2.36897
NEU1	2.3678
ZNF217	2.36606
COL5A2	2.36427
MTFP1	2.36409
KREMEN1	2.36246
CCDC74A	2.35948
PDLIM4	2.35665
CHPT1	2.35622
FLVCR2	2.3554
WNT1	2.35352
KLHL29	2.35046
AMOTL2	2.34944
FITM2	2.34871
DDN	2.34305
CDH1	2.33957
PLIN2	2.33931
LPIN1	2.33747
RGNEF	2.33731
GLIPR2	2.33529
EFR3A	2.33231
CYBASC3	2.32848
EIF5A2	2.32817
FAM189A1	2.32555
SLC35E4	2.32432
LACTB	2.32364
ZNF365	2.32307
MFSD1	2.32029
MBNL2	2.31756
NANP	2.31666
C2orf18	2.31394
HUNK	2.31227
SEPT5	2.31103
DUSP7	2.30902
SLC4A3	2.30891
SFRP4	2.30482
CORO1A	2.3038
CEP55	2.30273
RECK	2.30201
TNS1	2.30111
FGFRL1	2.2987
FNDC3B	2.29439
TLN1	2.29237
SAMHD1	2.29178
PMM2	2.28933
TGFBR3	2.28829
CCNJL	2.28765
AES	2.28442
HIST1H2BD	2.28351
UTRN	2.28095
FUT4	2.27915
C1RL	2.27768
TK1	2.27591
MAP2K3	2.27233
ZMYM6NB	2.2664
FBXL16	2.26505
SLC35D2	2.26471
RBM7	2.26368
CYTH3	2.26022
SHCBP1	2.25647
TMEM164	2.25557
RGS3	2.25354
SERPINE2	2.25226
PCYT1A	2.25125
DAGLA	2.25093
ENTPD4	2.25035
ID3	2.24991
ARHGEF17	2.2499
BEGAIN	2.24977
TRIM16L	2.24955
HEXB	2.24507
KIF1C	2.2438
TMED9	2.24238
GAPDH	2.24199
TMEM87B	2.24174
CD47	2.24014
C1orf216	2.23996
RGS16	2.23779
COL4A3BP	2.23659
FURIN	2.23638
SLC44A3	2.23514
RPS6KA4	2.23512
RASSF1	2.23429
RHOB	2.23188
CSGALNACT2	2.23113
DSG2	2.23074
SMARCD2	2.2291
PPP3CC	2.2287
GNPDA1	2.22818
SLC38A6	2.22557
RHOJ	2.22449
DCBLD2	2.22103
CCDC121	2.22049
PDE8A	2.21649
RASSF7	2.21485
KLF10	2.21462
B4GALNT1	2.21098
TGOLN2	2.21091
QSOX1	2.21066
HOMER3	2.21019
SLC31A2	2.20947
ABHD12	2.20733
ALDOA	2.20244
FGFR2	2.19529
LRRTM4	2.19477
PHTF2	2.1929
ZNF658	2.19101
CTIF	2.19025
PKM2	2.1879
AURKA	2.18044
CX3CL1	2.17777
IFI16	2.17712
KIAA1324	2.17416
REEP1	2.17268
MCOLN1	2.17185
DTX4	2.16882
ATP6V1E1	2.16698
CCND3	2.16471
TPM4	2.16306
ABCD1	2.16149
AIFM2	2.16042
DTX2	2.16033
BMP1	2.16006
FKBP9	2.15948
COCH	2.15817
TFRC	2.15659
PEG10	2.15621
LITAF	2.15506
POFUT2	2.15305
RBMS2	2.15122
CDKN1A	2.14894
RRAS2	2.14836
OBSCN	2.14597
UPRT	2.1454
OPTN	2.14424
LGALS3BP	2.14418
FZD2	2.14411
TRAPPC6B	2.14325
CLIC1	2.14133
PKN3	2.14101
MAP1A	2.14004
LDLR	2.14001
TKT	2.13997
CHPF2	2.13408
FLRT1	2.13386
GTPBP2	2.13148
SEC11C	2.12882
WDR1	2.12801
LEPRE1	2.1271
PTRF	2.1256
CREG1	2.1248
SPRYD3	2.12478
CHCHD10	2.12324
AJUBA	2.12278
C14orf49	2.12273
NAAA	2.11826
DNAJC1	2.1167
SCARB1	2.11568
PVRL3	2.11551
LPP	2.11192
C3orf52	2.10814
CITED1	2.10571
MAP3K14	2.10465
SLC1A5	2.10357
BTN2A1	2.10239
HYOU1	2.09961
ZNF785	2.09783
TP53RK	2.09662
TXNRD1	2.09513
PDLIM7	2.09476
HEATR7A	2.0945
CHST12	2.09321
ZC3HAV1	2.09255
VWA1	2.09252
SLC4A7	2.09049
MAGI2	2.09039
SEMA5A	2.08975
SEMA4F	2.0896
EFNA2	2.08882
SCN3A	2.08841
SYNGR1	2.08588
MMP14	2.08567
STOM	2.08442
TFE3	2.08422
TRIB1	2.0835
C1orf96	2.08312
KCNIP1	2.08287
SLC25A29	2.08143
TWSG1	2.08053
TCP11L1	2.08004
RHOQ	2.07834
TPD52L2	2.07689
ABCB10	2.07487
KIAA1456	2.07481
NF2	2.07479
P4HB	2.07451
RALBP1	2.07428
ALK	2.07355
MB21D2	2.07346
ENO2	2.071
TOR1B	2.06994
IRF2BP2	2.06718
ECT2	2.06668
TMCO3	2.06621
LARGE	2.06539
SLC36A1	2.06488
TRPM8	2.0626
VAMP5	2.06153
FRMD8	2.06148
COL2A1	2.06105
SHC2	2.05914
LUZP1	2.05697
DAGLB	2.05654
CREB3L2	2.0564
RAB34	2.05636
METTL11A	2.05494
LRP10	2.05341
FAM65A	2.05332
MYADM	2.05184
SOAT1	2.04986
CALR	2.04723
CALM2	2.04583
CD63	2.04536
AP1S2	2.04359
EZR	2.04346
HIST1H2AC	2.04257
SERTAD1	2.03976
PTBP3	2.03912
IGF2R	2.03727
TMEM150A	2.03649
SFMBT2	2.03371
SCARF2	2.03243
HAGHL	2.0287
SLC3A2	2.02837
KTN1	2.02817
SYTL4	2.02815
FBXO17	2.02738
MBOAT1	2.02621
STXBP1	2.02607
TUBB6	2.02584
HLA-C	2.02434
CALU	2.02324
C14orf149	2.02289
NOL3	2.02027
PIGG	2.01996
GLT25D1	2.01787
LY6E	2.01754
ANKRD13A	2.01456
PYGL	2.01361
PPP1R13L	2.01144
RELT	2.01105
ANKRD52	2.01067
CDR2	2.0087
CACNB4	2.00859
PDK3	2.00845
DEPDC1	2.00666
SCARA3	2.00497
TNFRSF21	2.00409
SAMD4A	2.00298
ITPR3	2.00292
ADAMTS10	2.00207
SPARC	2.0014
RRAD	2.00137
RPL39L	2.0003
ATG4A	2.00022
