# Supplementary material for: Mutations in GFAP Disrupt the Distribution and Function of Organelles in Human Astrocytes
Source: Cell Rep. Author manuscript; Available in PMC 2018 Dec 2. (PMC6275075; doi:10.1016/j.celrep.2018.09.083)
Supplement: 4 [file NIHMS1511534-supplement-4.xlsx]

## Sheet: Sheet1
1	2	3	4	5	6	7	8	9	10	11	12	13
CCDC137	ZNF211	DCUN1D5	CHM	B4GALT2	REXO4	MLXIP	GLT8D1	ST8SIA3	ARHGEF10L	MTMR11	SPSB2	C14orf142
ZC3H13	C2orf49	FAM175A	LPHN1	GTDC1	TOE1	ZC3H7B	CDC14A	SLC44A5	ASTN1	TRIM17	DDX59	NT5C2
RNFT2	PRKRIP1	SLC25A13	MID1IP1	LSMD1	ABCB6	RDH11	CSNK2A2	PDZD2	TRIM24	NSRP1	C8orf44-SGK3	HSP90AB1
LYRM7	KDM4D	C15orf44	ADCY3	DYX1C1	C15orf63	NEFL	E2F3	SLC9A4	AKAP17A	IDI2	KATNA1	LEMD2
ZNF514	FBXO11	C1orf27	P2RX4	HSD17B10	CCS	RBM7	IQCK	CTSL1	KAL1	PDPK1	C3orf52	ANKDD1A
ZNF451	PCDHB4	INTS12	DPP10	GTF3C1	PHKG2	THSD1	MBD6	BEGAIN	MFF	NCKAP1	RBKS	GATA2
ZNF341	AGXT2L2	FAM118B	MAN2A2	CDK20	ARRDC1	DGKZ	CEP76	PRSS56	CSRNP1	SERTAD3	ACSL3	ANGPT2
ZNF571	HYI	STX5	IFNAR1	ARHGEF4	TTC27	CACNB3	HSPA13	FAM167A	TLE4	PTCD3	MBD4	RNF112
MED30	GLYCTK	DUSP12	PECR	CLSTN1	TBKBP1	UBE2S	RANGRF	ITGA8	RIN2	RAB3D	BICD2	COL9A3
C14orf43	NAPRT1	HOOK2	DHRS4	EPN2	CBWD6	KIAA0146	TMEM99	NAP1L1	NTRK3	C17orf56	FAM46C	FAM189A1
SLC37A2	HMGN5	A1BG	LDB1	BLCAP	ZFYVE19	HS3ST3B1	AFF4	PCOLCE2	TRANK1	DNAJC28	C6orf223	PIM1
CDK13	AFF3	C19orf25	DCHS1	FIBIN	LSM6	RAB35	DRAM1	UVRAG	CCDC91	PLA2G4B	CRIM1	ADM
GAN	ACBD7	PPP1R3F	DLG3	MED12	TBC1D17	KLF6	CRABP1	SALL3	KIAA0895	C10orf137	COL11A2	CCDC71L
C1orf201	IQGAP2	SCMH1	SV2A	CNRIP1	BCKDK	ZFP36L2	NSMCE2	SCN2B	FRG1	GSDMA	C9orf3	ACAA2
C22orf46	PCDHA2	OCEL1	JPH4	SPG11	C16orf53	ST3GAL1	APOPT1	ARIH2	IREB2	SLC5A5	CSDA	ASAP1
JHDM1D	PCP4	ATAD3A	SEPP1	WDR35	BLOC1S3	PWWP2A	PACSIN2	PABPC4	RSPRY1	C5orf45	FZD2	HIF1A
CAD	DCT	IMP4	ELOVL5	FAH	DLST	NAT16	RGL2	PSMA5	ATE1	PSD2	COL14A1	DBNDD1
EXOSC5	ANK2	PCNP	LSM3	MSRB2	CXorf40A	PIM3	TMUB2	PGS1	MON2	CNEP1R1	DYNLT3	ALPK2
TTC25	KDM3B	DPY30	FAM212B	NDUFS2	HTRA2	CHST14	ZC2HC1A	COBLL1	PRPSAP2	BAG5	GARS	SALL4
C11orf30	CSRP2	CTNNBL1	CLCN6	C9orf114	MSRB1	CNN2	CDC40	ZDHHC11	PPP1R9A	CCDC117	SGK1	EDC4
CDKL3	STON2	KRAS	SFXN1	APOOL	METTL1	UTP23	CEP57L1	CXorf36	EDA2R	EXOG	NEDD4	OXCT1
LATS1	MUT	CNOT6L	ELP3	ZNF187	RBFA	SOLH	GABPA	DBF4B	IPO8	INTS6	ACTN4	SHCBP1
ARID4B	ARHGEF26	FRS2	CNP	DHRS11	FAM127C	METTL6	CCDC157	CYB5RL	PIAS3	C12orf5	MFGE8	ELF1
TSC1	FAM69C	GPR19	DARS2	FBXW8	KANSL3	CEP120	DIRAS3	PCDHGB3	RABGAP1L	LTN1	CYR61	CBFB
ABCD3	ANKFN1	FAF1	AR	COX15	ARMCX5	TBC1D13	AKAP8	C21orf58	PSMD3	LOC100862671	RCAN1	HEXB
SCML2	B3GALTL	ZDHHC14	RAB10	EIF2D	HPS6	ATG4D	TCHP	ZNF611	ACN9	BAZ2A	PRRG1	HSP90B1
E2F7	CCDC136	MSH3	SSU72	FAM214A	PANK4	TMEM38A	ACADVL	ADPRHL1	CCDC146	PARG	SLC35B3	LBR
MAP3K13	PIP4K2B	NDUFC1	KIAA1549	CACNA2D1	FBXO22	DR1	ANAPC5	APOL4	NBPF10	CSNK1G3	FLNA	HSP90AA1
BAZ2B	NDP	TSR2	MMD	CADM2	MRPS5	GALK2	FOXJ2	BAMBI	NBPF16	MYO9A	PDLIM7	MTMR12
CBL	TANC2	FBXO8	SOX1	2018-03-01	COMMD5	ASB3	ANKRD40	CNTN1	AP5B1	C3orf72	ARFGEF2	LDLR
PHF10	AKAP6	BEST3	ERMP1	CPE	FASTKD2	CDKN2AIPNL	DENND5B	APBA1	DZIP1	NFATC2IP	GFM2	MYO9B
ZNF667	RARRES3	TMEM242	IMPAD1	GSTA4	EXOSC4	BID	RNF24	C1R	SMARCA4	STK11IP	UBE4B	GFOD1
ARHGAP21	ADAMTS3	GGA2	PFN2	SH3YL1	KCTD11	EIF5A	HSPA14	TLN2	POLI	AGER	SLC7A1	GMPR
PIKFYVE	USF1	KIAA1279	BTN3A1	PDLIM1	KIAA0391	WBSCR22	TBC1D20	MCC	CUL9	MAP1LC3B2	UHRF1BP1L	FAM200B
ZRANB1	CNOT4	PPP2CA	PRX	PRR5L	TRUB2	SLC12A8	ADAM10	DOCK9	GRIK5	CD302	CRIP2	OLFML2A
SETD5	AQP4	CSRP2BP	SNX8	ZNF853	LRRC3	STX2	C6orf228	PCNT	HERC2	ELL3	ID1	PAM
SHQ1	MOB1B	UBE2Q2	C4orf19	BTF3L4	ING3	CCDC134	RAP1A	HTRA4	CHST11	MICB	LOXL1	2018-09-08
CHD2	MARCKSL1	OSBPL6	DOK5	CYFIP2	MED20	MCTS1	NR1D2	DUSP4	LRRC4	GOLGA6C	RHOU	PLIN2
ZNF117	ZNF618	PKNOX1	CFI	OSBPL2	CNO	MAD2L1BP	OSBPL9	CENPE	N4BP2L2	NFAM1	ACBD3	ACSS3
SRGAP2	MRVI1	FARSB	DLG5	COMMD2	ZNF32	AKAP5	PRTFDC1	APOLD1	AGPAT5	CCT5	ANKRD1	FLNB
ADAMTS16	TRIL	SENP3	GSTM4	UNC80	GATSL3	ALDH1B1	ADORA2A	CASC5	C7orf41	CHORDC1	SLC16A3	STT3B
AFF2	RPL7A	SAP18	NT5DC2	CXorf23	MAP6D1	PTPN1	EIF3A	FILIP1L	PDZD8	ATP11B	ENTPD4	ARID5B
CBFA2T2	C17orf49	SAR1A	PPP1CB	CREB1	MON1A	DUSP5	SLC25A12	PIF1	DPY19L3	TARS	CTGF	FAM176A
CHD3	MDK	BOD1	SRSF2	RNMT	SPIN2B	FBXO18	DPH1	ARHGAP11B	HYDIN	CLOCK	SRPR	TACC1
FMNL2	MED24	TRIM8	ANP32B	FAM158A	ACOT8	CARM1	SLC25A29	C21orf91	GLB1L2	HYAL3	BCAT2	PDGFC
FAM107A	LRTOMT	DEDD	KIAA0090	MKNK2	BAG1	RND3	OPN3	CELF1	SPRED2	PRKD1	CPQ	RBMS1
ZIC2	HEPACAM	VAPB	OLFM1	RSPH4A	CRLS1	SDHA	RNF114	CEP152	TTC35	MTIF2	EGF	TRMU
SREK1	PAAF1	SC5DL	RBBP7	SUV420H1	FAXC	ARHGAP17	PPID	CENPF	ADAL	NFAT5	LEPRE1	NUDT19
TFDP2	CSNK1E	MRPS35	NCK2	C10orf57	FBXO7	AIDA	CENPW	KIAA1804	LDOC1	DPP8	GPNMB	CDH24
ZNF350	RPL18	SNX4	PTMA	MRPL3	ATAD1	BMF	COQ2	MKI67	PCDHGC3	LPGAT1	FBXW4	POLK
DNASE1	TUBG2	PSPH	SLC25A25	PXMP2	ADH5	ARPC5L	DTYMK	C5orf46	MITF	RANBP2	OLFML3	TMEM2
MRGPRX3	TTLL1	DNAJC5	WIPF1	KCNT2	SLC9A6	BFAR	PPM1B	NTF3	TPBG	FAM13B	PTPRU	ZNF600
SECISBP2	ZNF710	CHCHD1	THOP1	LRRC6	DEXI	RB1	CIC	NCAPD3	STX6	ROCK1	PARVA	LIF
SUFU	C2orf81	SSNA1	IP6K1	ZNF425	POLDIP2	EIF4E	CSNK1G2	ADRA1A	TRPS1	C18orf25	KIF1C	TXNRD1
DVL3	AHDC1	GTF2F1	YY1	AKTIP	DHRS7B	ALKBH8	PTPRF	DGKH	BMP7	CCDC99	TMEM214	TRIM16L
GPATCH8	C2orf68	ALDH16A1	FEM1C	AAMP	ABR	CHRNA9	C14orf49	POLQ	PTCHD4	ANKRD27	BEX2	CACNB1
ZNF585B	EHMT2	COX8A	MFSD11	GORASP1	C14orf126	ACHE	ATF3	LPCAT2	ITGB5	RAD18	DGKA	EFNA1
SGK196	ZNF323	AKT1S1	SHF	RBM8A	ANAPC7	CD38	DES	TRPC4	CAMK2G	COX17	ARAP3	C1RL
TFCP2	EPHA4	SLC2A4RG	RAB3IP	LMO4	PEF1	IFITM1	GSR	TRPV3	CPNE4	NOP2	NOV	SPINT1
ZNF736	HCFC1	PEPD	CNIH3	OXR1	SCOC	GYPC	CALCRL	CASP6	FAT4	MYOZ3	LMAN1	PPP1R15A
ZNF229	RBM17	NGFRAP1	CRK	EFHA1	C17orf70	HLA-DRB5	PROM1	GAS2L3	OCLN	ALAD	SOCS5	GABRG3
ZNF578	DTX3	GLRX5	BZW1	TET2	R3HCC1	AIM1	IFI16	KIF14	SLC39A10	ATG4A	SLC1A5	CYP27C1
ZNF79	USP21	GPR155	RNF40	PRDM5	NAP1L5	MT1X	KIF3C	KIF20B	ZBTB5	COL11A1	SPHK1	PAQR5
NLRC3	FAM211A	GLMN	OLA1	INPP4A	VPS11	ADCY9	LUM	CASP7	NME5	MAP4	PPIC	MRO
PROM2	FPGT	COX5B	TOLLIP	SCRN2	AP1B1	CACNA2D3	SCARA3	SGOL2	USP7	TSHZ3	INO80C	CCBL1
INO80D	FAM123A	PLXNA1	CDC123	IKZF5	2018-03-02	CNTNAP1	RNFT1	GORAB	ARL4A	NACC2	TCP1	ANG
LOC284385	MEIS2	PIN1	NUP50	MPP5	TRMT112	CD74	PLSCR1	SPC25	EIF4G3	ARHGAP10	ZBTB7B	DNAJC12
PYGO1	SLC8A3	DCTN5	CACYBP	TBC1D4	C1orf50	HLA-DRA	TRIM16	ZNF221	JRK	MRAS	COMMD8	LACC1
ZNF182	ZFP1	BASP1	RAB33B	ING4	DBNL	HLA-DPB1	FADS1	C3orf45	WARS2	RAB23	ZBTB2	BRPF3
RPIA	GRIN2B	C10orf114	UBR7	RPF1	KIF1A	HLA-DMA	DOCK11	CRH	DCAF8	MICALL1	AAK1	COTL1
ZNF177	SLC35E2B	POLR2M	UBE2G1	CDK10	MRPS14	HLA-DRB1	PKIB	KCNA1	ERCC1	CDH13	GNPNAT1	CD68
DBT	ABHD8	FLRT3	MED27	BBS1	EDF1	KLF2	USP48	NTRK1	ARHGAP1	PRICKLE2	PPP2R1B	AJUBA
KANSL1L	CC2D2A	GDAP1	NR1H3	ERBB2	SLC25A1	HLA-DOA	AK5	AOC3	GNAZ	NPTXR	ZNF365	MYLK
FAN1	POLDIP3	GTF3C6	E2F8	PTK2B	APBB2	SP9	POFUT1	CAMK1G	TMEM59L	MID1	SAPCD1	LMNA
GOSR1	MRFAP1L1	AMDHD2	RNASEH2B	LARS	C20orf43	CRYM	RELL1	AVIL	ZBTB47	RAP1GAP2	MLX	NID1
C6orf165	ANGPTL1	APLP1	CENPP	CETN3	CD99	FGFBP2	SPTBN1	GABARAPL1	KDM5D	GATC	RAB32	HPRT1
PAIP2	ELP4	PRR7	TOPORS	CASC4	CD99L2	FMN1	CSGALNACT1	PCDHGA7	C10orf118	FAM160A1	GNL2	PCDHB16
SETDB2	BNIP3L	ZDHHC24	ATP5B	PCDH7	PINK1	CIITA	EPDR1	CACNA1C	SNX24	SMAD6	DNAJC21	GAS6
UTP14C	C8orf37	SCAMP5	CHTF8	FBXO3	LYRM5	FAM20C	HAT1	FRMD4B	SYNM	CEP164	SLK	PIEZO1
CHRFAM7A	EPHB1	ATP5D	YKT6	RARS2	TCEAL4	GFAP	CSF1	CHRND	MAPKAPK2	C2CD2L	BLZF1	HYOU1
KLF8	DGKB	EPN1	PSMD1	SNRPN	PPA2	FRZB	ATP2A2	PLAT	EPM2AIP1	PLEKHM3	KDSR	SULF2
AASS	FUT9	EEF1D	CEPT1	DYNC2LI1	SEC23B	IL1R1	KDELC2	GPR55	EARS2	DOCK5	MCART1	GLT25D1
ANKRD17	PPP1R1B	YDJC	TBL1XR1	ERMAP	TTC19	HMOX1	HNRNPF	ENOX1	ZNF75A	CDH4	UBE3C	VLDLR
EPB41L4A	KIF21A	COX6B1	G3BP2	ACAD11	AMFR	TMIE	USP13	PIRT	C9orf95	GOLGA2	CSDC2	TSPAN15
HEG1	BAI3	RBP1	NEURL1B	MAGEF1	CHMP4B	MTUS1	CDC6	DPP6	ZBTB48	SHMT2	ARMCX2	WARS
NFRKB	SMOC1	ATP6V0C	IGF2BP3	C17orf108	ACTR1B	LOXL4	PBK	LYPD5	IQCH	XPOT	GPRASP1	FRMD8
NCL	HEPH	SIRT2	TMEM60	DMD	CACNA1H	EN1	EXTL3	NPSR1	VPS13B	EPHA2	LARP1	CALR
POTEM	NNAT	PC	CCT6A	USP6NL	TMEM230	WNT5A	VWA5A	GRM7	ZCCHC2	OSBPL10	KCNAB1	MSX1
PRDM11	MAP2	CERS4	PSMD14	FAM86B1	MSRA	SLC9A2	SLC37A3	SLC26A7	WTIP	SLAIN2	ENG	APOBEC3B
PAIP2B	NEO1	GRINA	PSMA3	PHLPP1	ERC1	TMEM159	UBXN2A	SLC7A8	STAG3	METAP1	PDE8A	ATL3
C17orf80	LRRC17	TPGS2	PXDC1	PRMT10	ANTXR1	UXS1	ATG12	PPWD1	DCAF12	MTDH	STC2	BOK
ZFP106	NKAIN4	SRSF12	PARP11	GRAMD4	S100B	SERTAD1	MXD3	AMH	ACY1	ABL2	ABTB1	STX3
ZNF512	DLGAP1	VPS16	FAM165B	CLCN4	TMEM222	SPTSSA	S1PR3	AOC2	SRPK2	PPP1R12A	DEPDC7	ITGA11
TRMT1	SORBS1	CCNH	SLC25A44	GCLC	FAM204A	ABCB9	TP73	DNAJB2	PPM1A	STARD13	MAP2K3	LATS2
UPF3A	KLHL25	COX16	RNF4	SLC16A2	DHX32	DAPK2	ZNF367	CCDC150	GOLGA1	SETD8	ATP8B1	HSPA12A
CYB5A	KCNK10	CXADR	MADD	KIAA0494	STX7	GGT7	ADAM23	CCDC77	XIAP	MCFD2	SPTY2D1	SYAP1
FSIP2	IER5	PARK7	RPS19BP1	TAX1BP1	NDUFS4	B3GNT2	OSBPL5	MPHOSPH9	SPG20	CYTH3	ATP13A3	TRIM3
STK36	ZCCHC18	C19orf43	SNX1	TOM1L1	PREPL	SLIT3	PCDHGA4	THOC2	TTLL3	CD2AP	CUL4A	TMEM194B
ZNF236	APC	TTC3	GOPC	CRYL1	MORN2	B3GAT3	SAPCD2	TIA1	RBM5	ZDHHC20	DPPA4	CLDN1
SIPA1	EGFR	FAM109A	STAG1	STK33	WDR7	CEACAM1	PBX2	UBTF	SSB	TGOLN2	AMOTL2	IL32
ZMAT1	MAST4	LRRC8D	PIGH	PGD	MAP9	SFRP1	CAMK1D	KCNJ14	ENOX2	TGFA	RAB34	GADD45A
HEMK1	MASP1	SGSM2	DNAJA1	GJA1	CCDC86	NDRG1	SLC26A10	NUMA1	TMEM128	PAMR1	GPX7	IL1RAP
ZNF285	SYT1	NNT	SP3	PLCD1	MRS2	SDC4	CENPI	CASP2	KIAA1683	CCDC84	ZDHHC18	C1orf216
C8orf73	SCN2A	TSPAN7	ZMIZ1	NOTCH2NL	EVI5L	SP110	IFNAR2	MSX2	NFE2L1	ZNF747	EHBP1L1	ST6GALNAC2
ARMC5	SETDB1	ERP29	MKKS	GMPR2	TARSL2	ODZ1	MBOAT1	OPRK1	SLC24A1	C10orf47	CTTN	PMP22
MAMDC4	PEX5	DENND1A	TMEM55B	GLYR1	GGPS1	DRD2	ATL2	MRE11A	SPDYE3	JPH2	NIPAL3	PGM5
KAT2A	SLC45A3	EPB41	ST7	KCTD16	CMAS	FBLN2	CDCA2	ARHGAP31	AGAP4	C11orf70	PDK3	PTS
APOM	ZNF33A	NAT8L	ENY2	SLC25A23	SEC62	DISP2	PLK1	C20orf72	FDFT1	COL5A1	CDR2	RAB7L1
C1orf51	C14orf135	TSPAN12	REL	SLC6A8	CPNE3	LGALS3BP	DRP2	AJAP1	DNAJC24	FRMD6	RBMS2	RPAP3
PER1	MAK	DECR1	SNRPD3	PACS2	ZSWIM6	DYSF	CXCL16	GCNT2	COL4A6	HDAC7	TMEM135	UTP14A
NARG2	PPIL6	WDR81	C1orf159	GEMIN8	C14orf166	MRGPRF	FOS	COL8A2	KIAA0556	IDI1	CEP104	DAZAP1
DIP2A	RCOR2	KLHL22	CBX8	ZFAT	KLHL12	CDK18	IFNGR2	NRXN3	C5orf42	CDC42EP2	ARF6	SEMA7A
DCTPP1	SPOP	HTT	MDH2	PEX1	2018-09-06	ENTPD2	FLOT1	XRCC2	TNFRSF11B	NSMAF	ESYT2	PALM3
FBLN7	ALDH3A2	TMEM50A	C17orf81	LOC100130890	TSPYL4	BMP8B	TCF19	CNR1	EIF4E3	RNF115	COL1A1	KIAA1919
CREB5	ZNF12	VPS33B	CHD1L	CEP78	MAN2B2	SCUBE3	GXYLT1	LTF	FGF12	ACTR3	EMP1	REEP4
CCNB1IP1	DOCK3	DHX37	HAUS7	B3GNTL1	VPS25	FOLR1	MTMR4	RCC1	CTF1	SDCCAG3	UGGT2	SLC25A32
RFK	DTNA	TRAPPC12	CLU	POLR2J3	POC1B	LRRC2	USP28	PPP1R16B	SDK2	SGTB	TOX	NANP
BRWD1	MFAP3L	ERCC8	DAG1	C9orf9	MRPS7	TP53I11	ANKRD13C	DDX46	SHANK2	TCP11L1	SLC47A1	UTP6
ASAP2	RFX3	ANAPC16	LRP4	NYNRIN	RPS6KB2	SAMD14	CMC2	TMEM194A	CYYR1	C3orf37	MB21D2	ASUN
CDK14	TP53INP1	EXD2	ELAVL3	DHX33	H2AFJ	STXBP1	RPL39L	KCNIP4	MED12L	CERK	SELPLG	FAM91A1
PTPRK	ELAVL2	DCTN2	GPR56	BCKDHB	SLC39A11	TNFRSF1A	IGSF8	NRG2	ZNF692	FKBP14	ACTN1	PLEKHA2
GPAM	TP53BP2	OTUB1	DUT	FUT8	EFTUD1	NMT1	ABI1	GPR37	CDH2	PSME4	CTIF	CCDC76
CAMSAP1	PTCH1	SF3B14	XRCC5	AGBL5	C9orf80	KCNE4	RIPK1	ADAMTS18	SPRY1	HN1L	SMTN	KIAA1033
RFX7	ITGA2	ELOF1	ANP32A	ODC1	TBC1D7	TMEM70	BGN	KHDRBS2	CNTN2	LIMK2	KRT80	CCNC
NCOR1	THYN1	RUVBL2	CHCHD2	KLHL4	MKI67IP	ECHDC1	NTM	POU2F3	ARNT2	MBD2	PEA15	EDEM3
FNBP1L	SESN3	VPS4A	LAPTM4B	LRRN1	PLAA	RUNX1	GRB14	ATP10B	LTBP3	FAM3C	SGMS2	RPS6KA3
KCTD2	ZNF304	COQ7	FGF11	IMPACT	PWP2	TPCN2	CGNL1	QPCT	GABRA5	ANKRD5	MMP11	SYPL1
TOP2B	CCDC40	SELK	HIP1	SAMD9L	CHFR	TTC1	COL4A3BP	PCDHGA3	H1F0	PDIA4	SHC1	LIMS1
ZIC1	IGDCC4	COX5A	DCLK2	ARHGAP18	FBXO10	KIAA1324	TPD52L1	PRND	IL17D	ELF4	MVP	FAM126A
PARD3B	GAL3ST4	RFWD2	THAP11	SYNGAP1	MIOS	MBNL2	GCC1	PARP14	LRP1B	FAM129B	RYR2	UFM1
SLITRK2	SARS2	AGAP1	ZBED1	UBE2D4	KIAA1430	SEC14L2	SULT1C4	SLC15A4	KIAA1147	KANK2	CHUK	PM20D2
ZNF192	BBS5	SORD	FAM189A2	WASH1	CDAN1	ARF3	C14orf149	GRIN3A	PRDM16	KCNIP1	ZNF238	PPP3R1
VEZF1	OPRL1	KEAP1	FAM96A	BTBD11	TMEM67	IPO13	FOXC1	LOC388630	HES1	HCCS	RBM20	SLC25A24
ZNF77	SORCS2	LACTB2	GAS1	LRBA	ATP5L	GLB1	MKX	SEZ6	RFFL	GAS8	MTHFD1L	KIAA0319L
GANC	RABL2A	SNRNP25	ADAR	ROBO3	EIF3B	CAPS	SRPX	COL7A1	SGK223	ARHGEF17	UHMK1	PNPLA2
RGL4	C20orf11	NDUFB2	DOCK1	C9orf40	ELMO2	EBP	CHN2	KCNK1	EHHADH	NPR2	OAT	POMGNT1
LRRC23	RABGAP1	OTUD5	GSTM3	MPDZ	NUTF2	FTH1	MYO3A	ST6GAL2	KIAA1407	SUN2	TRIB3	BIN3
WDPCP	RCHY1	PSMA7	LONRF1	TP53BP1	PSENEN	PCOLCE	FAM46B	VSNL1	L3MBTL3	CARS	HERC4	CTPS
ARID4A	ACVR2B	ACER3	ARHGEF10	AMT	RAC1	CISD1	DLX1	HNRNPH1	ZNF407	P4HA1	SACS	THEM4
MKLN1	ABI2	NMI	ST13	SCAMP1	FAM58A	LSM10	SEMA5A	MIS18BP1	GGT1	RARS	PIAS2	G0S2
DYRK1A	FAM13C	HDAC8	TCF12	BCKDHA	ZCCHC17	FAM50A	THRB	KCTD6	CCDC81	TNFAIP2	RAPGEF3	SUGP2
QSER1	APPL2	AURKAIP1	TOP1	LRP5	DNM2	SLC35D2	FAM184B	ISL1	SLC15A3	DNAJC16	SNAI1	APITD1
RUVBL1	BCL2	DEDD2	RPA3	DNAH6	DGCR6L	HLA-A	HIVEP2	RAPGEF5	ZNF23	TICAM1	LIN7C	FAM105B
ARHGAP5	APC2	FH	G3BP1	MGST1	TMEM185A	BIN1	MAOB	PCDH20	CGREF1	FASTKD1	FHL3	FASTKD3
KIAA1143	PATZ1	CFL1	AADAT	GTF2F2	TFPT	COMP	PCDHB14	NPY2R	NBPF15	GPATCH4	KIAA0020	GRWD1
NSMCE1	ITSN1	PHB	KIAA1958	PSAT1	C20orf24	SLC17A8	MAP3K6	ZNF248	TBL1X	ANKRD44	TRIM44	RNF216
ZNF677	C1orf95	BAD	TFDP1	VAT1L	ZC3H15	CDH11	ANK1	GEN1	MAPK8	SLCO2A1	TRMT6	CYTH2
CBX1	CHD7	UQCR11	AP3M1	ZNF532	AKD1	GRID1	WNT10B	DMRT3	YEATS2	SLC8A1	C14orf45	TUBG1
ANP32E	KBTBD11	FKBP1B	CAPRIN1	HIF3A	GIN1	GPN1	SVEP1	KIAA1239	AMZ2	TRIM46	SEC63	C15orf23
ZNF423	KIAA1161	NT5C3L	ZFP91	SDR39U1	CPT2	COL6A3	TLR3	GRAMD1B	LZTFL1	PTPN18	HHIPL1	ZNF658
PDE7A	ZKSCAN2	POLE4	PPT1	GALT	PIGM	GPX3	JUN	CDH7	PEX2	SLC26A6	MPV17L	PPP1R3B
THSD4	KIF27	TMEM93	KPNA3	RABL2B	EFTUD2	CPA4	PCDHGB2	CDH6	C17orf85	STX1A	ASCC2	PGP
EFS	MORC3	COX6A1	PPP2R2D	SIRT5	RPE	ELMOD1	DPP9	SLC10A4	MTHFR	ADAT1	CEBPG	RGP1
NXPH3	IKZF4	SLC35B1	RAB22A	BBS4	NFYA	LPL	IFI30	POLE	MTR	AFAP1	EML2	HELQ
SP4	GTF2I	NAGPA	PARP16	UACA	PAF1	PLA2G15	HGF	PTTG1	ABHD14B	GPC4	CLEC18A	PARP12
USP49	EIF3L	CCDC106	SAP30	CHD6	JMJD4	HAS3	NFIL3	ASPM	FAM59A	USP36	SELM	HDDC2
FAM117B	NACA	DCTN3	ALKBH1	TNRC6C	LONP1	KCNQ2	CNTNAP3	NUF2	NDST1	ALS2	CCNYL1	ATP8B2
GATAD2B	WDFY2	STK32C	NME1	CA5B	OGDH	SERPINB6	C1QTNF6	SFRP4	ARHGAP26	ERBB2IP	GOLGA5	KIAA0319
ZNF91	FAM171B	IL17RC	LEMD3	LIG3	NIT1	RIN1	GBP2	SNAI2		DLC1	FAM102B	AHRR
LOC100130451	HMGCS1	RABAC1	PLEKHJ1	NFIX	PIGV	OLFML2B	FAM122B	PHF20		WWC2	JKAMP	CD151
ZNF471	IQCG	SLC12A9	SH2B2	PRPF40B	ProSAPiP1	FABP3	FGFR4	TIAF1		GORASP2	HPS5	CPT1A
ZC3H6	SPECC1	ATL1	KXD1	GPKOW	MAPK6	CYB561	CD97	BAZ1B		AMIGO2	LDLRAP1	CCL2
ZNF264	CENPV	PRRT3	NOSIP	MAGEL2	PLEKHG3	COL12A1	DLX2	MAP4K3		PXN	KIAA1432	KCTD10
INTS4	DIS3L	C1QL1	FLOT2	RFX2	BAIAP2	EMP3	RAB13	FAM111A		KIF5B	DUSP1	ARCN1
PMS1	FAM53B	ELFN1	UQCRC1	SZT2	OSCP1	HLA-E	GNAI1	RBMX		PPARGC1A	IGFBP3	ATP1B3
ZNF711	CACNA1G	CLCN7	USP5	GTF2H3	TMEM101	PDGFA	SYTL2	TMCC1		CHSY1	LMOD1	DNAJC6
SLCO1A2	FAM124A	C14orf132	CABIN1	TAF6	TFB1M	TMEM86A	KIF26A	MAB21L1		RHOJ	PCSK7	NPTN
METTL2A	SEMA5B	LRRC4C	MAP4K2	SRRM2	ARIH1	ACAN	FBXL16	PCDHB12		TEX30	CCPG1	PALLD
QRICH1	MCCC2	KCND3	MOB3A	HNRNPA1L2	SRP68	RBP7	ADAMTS15	ATAD5		KLF4	ACTA2	EFEMP2
RNPS1	RALGPS1	TBCD	METTL18	NBPF1	RAP2C	FKBP9	MOXD1	C15orf42		AHR	SLC4A2	ANXA2
TMEM132B	FAM108C1	PAK4	MRPL38	SLC12A6	TIGD6	CTSA	MRPL42	GRB10		NEDD9	PTPLA	IRAK1
GTF2IRD2	PDXK	SSBP4	MTSS1L	ARID3B	TESK1	SNED1	MDGA2	SLC1A3		IQGAP3	MXRA5	CD59
KDM3A	CHRNA7	RTN4R	HNRPLL	LRRC37A3	TRIM32	LIPA	CA13	POU6F1		TRAM2	FNDC1	STK38
NFATC3	RAI2	PWWP2B	PCDH19	CCDC93	RAB43	TGFB1	TMX1	BEND6		CLIP1	FN1	GPD2
ZNF384	SLC6A1	THAP8	POU3F2	PIK3C2A	FAM220A	MFSD6	ECT2	PERP		ITPRIPL2	ITIH5	TMCO3
RBM6	HNRNPUL1	PSME1	NHEJ1	ZNF434	TPRA1	NGFR	LRRC8C	RASL11B		ANXA1	HTRA1	CBX6
SMEK2	DLL1	RAB4B	PELI2	ZNF449	PEX16	CEBPD	F3	TMEM237		TXNDC5	SYTL4	GFRA2
SMEK1	ZNF385A	C11orf67	NUCKS1	ARMCX1	XPA	GPR88	ZAK	PRKD3		GRIK3	OCRL	HFE
ZNF169	PCDHB15	RNF150	XPR1	LMTK2	CPEB4	SECTM1	MAPK4	SLC1A2		NHS	ACTC1	SEL1L3
WRN	SLC16A14	EMID1	RNF180	SESN1	DACT3	ATF5	TBX2	SPIRE1		GALNT10	AIFM2	HPS1
NCKAP5L	ODZ2	PKIA	SIRT6	ZNF438	ALG1	CKAP4	TKT	LRRC58		S100A6	OXTR	PITPNM3
RNF44	MTTP	RAB6B	STX10	NUDT17	RBM45	CD63	TEAD4	RASAL2		NSD1	PXDN	PTH1R
NEK1	PTPRZ1	YIPF1	TUBA1B	FAM18B2-CDRT4	TMEM184C	ENDOD1	PCGF5	PCDHB5		IFITM2	SLC22A23	SERTAD2
ZSCAN30	LTBP4	ZDHHC9	SAAL1	TXLNG	ALG14	COLEC12	ADC	TTC28		SYNGR1	SLC4A7	SUN1
ZNF404	LLGL1	C14orf37	DVL2	TTC8	C19orf66	CCDC3	CLMN	CEP135		RARG	MAP3K9	MAP3K3
C14orf102	SLC24A3	TMEM66	RASGRP1	DUSP26	HAPLN4	GATM	EPHA7	CCNB2		OXSR1	FBXO9	MSN
TMEM186	SLC43A2	HIGD2A	TRMT12	SCN8A	FBXL4	MYO5B	ACSL1	NEIL3		SENP5	CYLD	NDEL1
C1orf114	RPL3	NPC2	RNF220	MTERFD3	ST6GALNAC4	IGFBP4	SH3GL2	ARHGAP11A		TCEB3	JAK1	HERC3
NBPF11	RPL4	TPP1	FBXL12	GALM	ANAPC4	TPD52	IRX2	DLGAP5		TMEM120B	PAK1	SLC4A1AP
RBM27	NOLC1	NUDT11	ZNF511	GLB1L	TDRKH	PCDH17	PLXNA4	SPAG5		RIOK1	ANO6	ZYX
FGFBP3	LIX1L	PLEKHO1	ULBP3	FLYWCH2	DDX56	PCDHA6	MREG	CEP128		NOP14	ANKRD13A	CCDC74A
IGSF9	SF3B2	VTI1B	ONECUT2	STRADA	DHDDS	ADAM12	SIRPA	ERRFI1		ZBED6	PLCB4	MAP1LC3A
MSI2	AQR	B4GALT3	ZUFSP	FOXN3	GPRASP2	FAIM2	PLEKHF1	GRHL3		LOC375190	RAP1GDS1	TMEM42
CHML	C1orf192	PPP2R3C	THG1L	USP32	NACAD	NFKBIA	SCPEP1	TROAP		EML6	IGFBPL1	OGDHL
GCNT1	NDRG2	FBXO31	CBR3	EVI5	NXN	HLA-DMB	SOCS3	CKAP2L		UBE3D	KRT18	FBXO17
JAG1	HES6	MARK4	RADIL	PPM1K	ADCK3	HLA-DPA1	TK1	NCAPG		GAPVD1	ACSL4	TRIP6
FAM60A	GPR98	MBLAC2	DHRS13	RALGPS2	MRPL27	LHFPL3	TRIM47	NDC80		GTF2H1	MYL9	TMEM108
VARS2	MAP2K6	PELI3	DNAJC11	ZNF652	SMARCAL1	OPCML	BIRC2	CENPN		PTPN12	SEC23A	PCSK9
CDK11B	JAM2	ZNHIT2	HCFC1R1	RICTOR	BSG	C1QTNF1	NRIP1	KIF18A		KLHL21	ARSJ	MYO19
PDP2	NPAS3	C8orf82	LPAR6	CDK8	NDUFAF2	GJA3	MAP3K4	TTK		IFT20	BET1L	TBC1D8
GPR161	SALL2	CCDC85B	LRP11	CNOT7	DPCD	CUX2	NAA50	C1orf112		RASSF1	FBXL2	CDC27
ZKSCAN3	DOCK7	FAM89A	2018-09-09	PEX12	EXOC3	ELMO1	PLDN	DTX4		DYNC1LI2	PRKACA	ASB6
ZNF763	EFNB3	RNPEPL1	SEC14L1	USP30	LRCH2	SLC32A1	TAB2	ESPL1		CLINT1	RAB11FIP5	NUP188
ZNF880	TSPAN6	STUB1	ARHGEF18	TRAF6	FAM131A	TPST2	SGCE	MCM8		UBE2B	RIC8A	C2CD3
CROCC	KCNIP3	WDR34	DHFR	TERF2	PLXDC2	PVRL1	HS6ST1	PLD5		UBE2K	ANKRD52	ANLN
ZNF334	MXI1	SLC25A11	MCM6	USPL1	PRKAR1A	GABRQ	TATDN2	KNTC1		MYO5A	FAM114A1	TBK1
GATS	NCBP2	CTDP1	PRDX6	EID2B	CASD1	HLA-DQB1	RGNEF	ST8SIA1		SMG5	INPP5F	ADAMTS9
C19orf54	FBXL17	PYCRL	GJC1	NEK3	C12orf68	HLA-DQA1	ARFGEF1	PRR11		F8	SEC24D	MEF2C
ZNF805	PMF1	METTL21B	KLHL20	GBF1	GYG2	VGF	FAM83D	TOP2A		DHX34	DNAH5	KLF5
UPK3BL	C11orf49	CAPN10	DSCC1	ZNF202	CC2D1A	HCN2	PPPDE1	ADIPOR2		METTL17	ANXA11	CPNE8
CDK5RAP1	OSBPL11	CORO1B	RRM1	POTEF	PPP1R2	RNF128	KPNA2	IRF1		FAM154B	TOM1L2	PLCB3
HPS4	BDH2	NDUFAF3	HSPE1	ABL1	ABCA3	CILP2	ZBTB1	ECEL1		TRIM52	TAGLN	PPFIBP1
KIAA1383	ABAT	RPUSD3	POC1A	DDX18	GAA	UGP2	ZNF835	TEX15		ATXN3	TNFRSF10D	SLC38A3
ZNF133	EDNRB	INO80B	NUP205	2018-03-07	EID1	STC1	PSD4	DTX3L		ACYP1	KDELC1	SHROOM1
RBM26	VSTM4	C1orf86	SLC4A8	C22orf40	SLC48A1	MMP17	VASN	SVIL		PRDM15	HHIPL2	NFE2L2
SF3B1	PON2	ZNF839	CENPM	AP4M1	TMED7	PDE2A	TMC5	PLA2G4A		MED18	TBC1D8B	PDIA3
KIAA0317	DNER	C19orf6	TMEM44	C8orf42	TAX1BP3	SORCS3	RAB42	CNNM2		ZSWIM1	AP2M1	STEAP3
ZNF44	PCDHGA10	AP2A1	KIAA0101	RAB36	SIL1	SYT12	RPE65	CACNG5		FAM151B	MSANTD3	MYLIP
ILF3	PCCB	SLC38A10	PMP2	GEMIN5	BRP44	GAPDH	BRCC3	GREM1		ZNF283	PCK2	TARBP1
SPIN4	PCDH10	SHANK3	RRM2	RHBDD1	TMEM219	PLD1	INTS10	PPM1E		ANKRD12	SLFN5	MAFF
ZNF586	ZSCAN18	TP53I13	SUV39H1	SEPSECS	PMPCA	RAB3IL1	RABGGTB	PRRX1		ARHGEF12	VWA1	ARHGEF19
MSANTD2	IFT140	NDUFA12	RGS17	ZNF18	RWDD4	PPL	STIP1	ETV4		SMG1	SLC50A1	CLIC4
ZNF7	DNALI1	C15orf29	COX4NB	JMJD5	YIF1A	ZNF217	MAP3K12	DLX5		HMBOX1	CHAC1	EML1
LRRC37A2	PRUNE2	UBE2G2	HBXIP	RCL1	SLC41A2	BCL3	RHBDL2	DLX6		ABCB4	GSN	MALT1
MUTYH	TRAP1	ARL3	CCDC167	NSUN5	ARL6IP4	PRELP	FBXO41	SLC6A20		FOXG1	TXNRD2	RCAN2
POM121	ALDH6A1	COX7B	SAE1	TNK2	MTX2	IFI35	MTRNR2L4	PNOC		NAIP	PDK1	SH3BP4
RIMKLB	IGSF9B	NDUFA1	XRCC6	NFXL1	CHID1	ANKH	LLPH	STAC2		CEP290	C17orf39	PDCD6IP
SHPRH	NREP	NDUFA5	FZD7	FAM40A	ALG3	METTL11A	CDC26	TMC7		NXF1	RIOK3	LYST
TGIF1	ENKUR	BRK1	DPYSL3	TK2	CAPNS1	TM2D2	PRPF4	TFAP2C		PAN3	SEC31A	SSH2
ZBTB40	TFPI	GLO1	JAM3	EZH1	MPG	C2orf18	ARL6IP1	DDX10		ANKRD36	PCMTD1	SAMD4A
ZNF280C	RCBTB2	NDUFB5	RPUSD4	ZFP2	C1QBP	DHCR24	AP5M1	TMPPE		COL27A1	ZBTB38	RBM43
ZSCAN12	SLC4A4	RAB2A	PDXP	DCBLD1	FAM89B	NOMO2	EXOC5	ARHGAP24		TRPV1	UBR3	FUT11
ZNF778	IGSF5	ADCK2	CENPO	DNMT3A	MTX1	IL6ST	HIATL1	GPR156		TSPAN9	ARNTL2	PCGF6
ANKRD54	MCART6	TMEM9B	GLUL	CCDC103	LYSMD2	SLC6A6	AHSA1	LDB2		C16orf74	CD109	FAM20B
POLM	NPTX2	MRPS33	SPATA5L1	PCIF1	SNF8	VAX1	FAM92A1	SCN5A		DST	SOX13	SNTB2
C16orf88	PNPO	PRKAG1	TGFBRAP1	GPCPD1	C12orf44	L1CAM	XRN2	GATA3		AGA	CYP2U1	SYNJ2BP
TTLL4	ATP5S	AZI2	ABHD3	YPEL1	CYP51A1	THY1	ATG5	THOC6		INPP4B	NANOS1	GTF2H5
ZNF138	GLIS3	ERBB4	ARL5B	ZNF19	ACTR8	SOAT1	GLA	TMEM45A		STRA6	LPCAT4	DENR
ZNF34	DPH5	KIAA0247	AIF1L	PMS2	AP3S1	UST	ZW10	BMP2		STXBP6	CAP2	KLF10
ZNF782	CKB	TSC22D1	RFC2	THNSL1	CAPZA2	PLXNB3	C2orf69	PCDHGA6		LDHA	LCTL	EIF4G2
ZNF320	NLGN3	SPCS2	SEMA4C	TRDMT1	DGAT1	TWF2	EYA4	NT5E		ABCB1	MORF4L2	SLC25A46
HS3ST1	PODXL2	CLPP	PLEKHA4	DHODH	IGF1R	DVL1	ECI2	ZNF347		EFEMP1	MAN2A1	FAM21C
ZBTB17	PTPRA	ZNF593	SFMBT1	WDR70	ATP6V1H	APOE	BARD1	PCDHGA5		NEB	TRAPPC10	ACOT9
ZNF142	USP11	PRDX5	NLN	RBAK	ACO1	RAB40B	ERI1	RAD54L2		KPNA1	LRRFIP1	NAPA
ZNF26	RPS16	TMEM85	POLE3	SCAF8	CLTC	SDF4	TIMM21	FGFR1OP		ZMYND11	CLTCL1	FURIN
ZNF555	SLC15A2	ADSL	SNRPA1	ZNF773	OST4	MOV10	MIS18A	CHKA		SPTLC3	CCNDBP1	AK4
AS3MT	VANGL2	ATP5J2	KIAA1211	CCNT2	TMEM179B	AIG1	TBC1D24	DNAJC7		QRICH2	EPAS1	IDH3A
SLC25A28	EIF3F	SND1	PRKCA	LCMT2	C1QTNF5	GNAI2	ACTN3	DHX15		KIAA1731	EML4	DIP2C
C16orf91	RPL6	DAP3	PRR14	ZBTB26	MFRP	ZFP36	ACAP3	SRRT		BDP1	PHLDB2	TOR1B
UTS2D	PAQR6	MEA1	NOD1	MBD1	PITPNM1	CRABP2	ORAI1	SFPQ		ODF2	SERF2	AXL
METTL2B	TMEM231	NFU1	RAB39A	WDR59	COX11	HIST1H2BD	RPUSD1	EXOSC10		TTLL5	WIPI1	GPR176
ZNF673	PID1	TOMM22	ZNRF2	WDR89	C19orf53	C19orf12	CLN8	TOMM70A		TAF1A	TPPP3	P4HB
NBL1	RFX4	PSMB4	ZNF345	DDAH2	SBDS	TAP1	C10orf140	SPATS2		ADAMTS4	NEBL	LRRC59
TAF3	SRGAP1	SEPW1	HHLA3	DDX26B	ZDHHC2	CORO1A	AMOT	BMPER		MDM4	PROS1	SLC39A14
TRIM39	SCUBE2	C19orf70	HSF1	VAMP2	NAGK	FAM69B	ILDR2	CPNE9		ZNF587	PIGS	PLP2
	VCAM1	ITFG3	PRR19	TAZ	ABCB7	MTFP1	CS	GRIN2A		CGN	TCFL5	CAP1
	ZC4H2	ATP6V1G1	UTP18	L3MBTL1	SSR4	BLVRA	ADCY1	DLX3		SIK1	SLC35A3	SLC2A3
	MORN4	LAMTOR2	FTSJ2	TRIP10	VPS26B	ICAM5	ZCCHC24	DOK3		EGFL8	FBXO27	KDELR3
	CHDH	SLC2A1	RPS10-NUDT3		CHMP5	B4GALT6	CCDC47	KIAA1456		C17orf104	SMAD2	SLC35F2
	GADD45G	IFT122	BAP1		AP2S1	ATP1A3		ITGA10		NOTUM	XKR8	QSOX1
	RNF141	UROD	HILPDA		LPCAT3	ADAMTSL1		DACT1		PCDHB8	FARP1	GRPR
	SCRIB	CCDC72	FBN3		TMEM104	PTP4A3		SEZ6L		SULT1A3	HGS	TAPT1
	SH3BGR	ABCC4	SAMD4B		PSEN2	THBS2		LRRC7		SULT1A4	SCYL1	CCRN4L
	COPG2	FAM32A	REXO1		PSMD8	BAI1		SYNPR		ATAD3C	WBP2	SLC36A1
	DTD1	PDCD6	PET117		JTB	NCDN		LETM2		CCDC66	CDC16	GOT1
	FBXW9	NDUFAB1	EIF2AK2		POMT1	SEMA3A		GLDN		KIAA1614	LRRC28	ALDOA
	HRSP12	SPCS1	LRCH3		KRTCAP2	TIMP2		MYRIP		TYW3	WWP1	BTN2A1
	ICA1L	PDZD11	SELRC1		CAMK1	SLC29A1		FSTL4		SPDYE5	TASP1	ENO2
	PPP1R26	SAMM50	GMPS		MAPK3	CD47		HGFAC		DFFB	CXorf38	C5orf15
	DNAH7	NDUFA11	ZNF85		C3orf75	HUNK		HMHA1		ZFC3H1	LARP4B	PKM2
	RORA	UNC93B1	SAMD9		KLHL36	PBX3		KIF3A		SPDYE6	RNF41	DAP
	CADM3	TMBIM6	PGBD1		SLC45A4	KANK1		SOGA1		PAPL	AIMP1	MXRA7
	NF1	CHMP1B	ZNF155		FAM173B	IFIT1		ARGFX		POLR2J2	IFRD2	SLC37A1
	ST6GALNAC3	C5orf43	AFMID		MINA	TMEM169		TRAF3IP1		PDE6A	LIG4	TNFRSF12A
	CHST6	YIPF6	TRIM26		LMBR1	TRIM25		ICK		GPR82	OSGIN2	FHDC1
	RTKN	CST3	NOL12		MRPS15	AP1S2		MYCBP2		PDHA1	SNX25	MPP1
	PHKA2	MPDU1	NME1-NME2		COMMD1	GPC1		SNRNP48		TGIF2-C20ORF24	CC2D1B	COL6A2
	DDR1	GRAMD1A	HCN3		ATP7B	NEK6		C15orf62		GABPB2	NDUFS1	UTRN
	GRSF1	MRPL12	SLC25A22		MGST3	CAMKV		MAP3K14		PYROXD2	ZNF330	SH3D21
	PPAPDC1B	PFKL	TCTN2		DHCR7	ITM2B		HMMR		BEAN1	RPS6KB1	SPSB1
	VCAN	RHBDD2	TIRAP		TMEM192	HLA-B		PITPNB		NAALADL2	SRSF6	WDR45
	DNAJC18	MAGED1	CXorf26		SERGEF	PTGDS		PRPF3		GRK5	RPL17-C18ORF32	GOLT1B
	POLR3E	TMEM8A	GALNT4		SNX17	OSBP2		SEC22C		ACAP2	SLC30A9	TMED2
	MKRN1	LAMTOR1			AIMP2	MEIS3		KIAA1755		GPR64	FCHSD1	PCYT1A
	SOX5	NUDCD3			UBE2H	LIN7A		LEF1		SPTBN5	METTL21D	BCAS4
	PHF16	SPG7			ATP13A1	TP53RK		TAGLN2		C5AR1	C11orf63	MAFK
	RFXAP	TP53I3			PSMB5	C1orf96		PALM2		TAF1D	ADAM33	TMTC3
	TIGD7	TBCK			RNASEK	CHAC2		TFAP2B		CSPG4	FAM35A	USP51
	AFF1	AP2A2			MRPL37	NIPA2		VIPR1		FRAS1	IARS	SLC22A18
	CCDC159	MRPL9			NECAP2	TMED5		CEBPZ		GUSB	PARP3	HSPB1
	DZIP3	TTC38			PREB	PPT2		EXOSC2		APOL6	ADM2	IFITM10
	ALS2CR8	ERGIC3			TIMM9	CLGN		MPHOSPH10		TRAK2	EMP2	DCUN1D3
	COPZ1	THTPA			MEF2BNB	LRRN3		ZNF382		GCNT4	NAP1L4	MEMO1
	CSPG5	SPG21			RAD23A	CNTNAP3B		AP3B2		LAMB3	CTAGE5	PRKAR2A
	MYO10	AGTPBP1			DNAJC19	NEFM		PKDCC		WWC3	ENPP4	C20orf4
	SPIN1	TMEM9			SCRN3	SLC34A2		ZNF570		GNE	CHST15	NRBP1
	LETMD1	SLC22A17			CASZ1	JUNB		ZNF577		SV2C	RAPH1	PGM2L1
	NEK11	NAA10			EPB41L4B	SNX16		SNUPN		SSC5D	MSRB3	ADAMTS1
	UBB	UBXN6			CYB5R4	FAM134B		TRIM62		TBRG1	STAM	PI4KA
	RAI1	FARS2			DDX41	NEDD4L		BCL9L		CALHM2	AKAP2	GPI
	LRRC49	GALE			PACS1	TTL		ETNK1		LGALS1	GADD45B	TXNDC9
	MRPS21	TMEM147			C9orf82	WBP5		CNOT2		AKAP9	CDC14B	ADAM9
	EPM2A	EMD			PRAF2	HPS3		FAM115A		CNTN4	GBP3	GNG11
	C20orf112	TMEM141			TOM1	RUSC1		NUP98		ADRB1	LGMN	PIGG
	MARK1	PRELID1			RAD23B	IFIT3		HSPH1		ZNF37A	PLS1	S100A11
	KDM5B	GPAA1			CIB1	TDP2		THOC1		LAS1L	CHD5	LPIN1
	ZNF521	MRPS24			YPEL5	ZC3HAV1		SMNDC1		BMP6	HAPLN3	SH3RF3
	RNF38	RWDD1			C4orf3	EIF4A1		UIMC1		RNF43	NUPR1	EFR3A
	SLC27A5	RAB1B			LEPROT	NIPA1		WDR67		ZNF16	UAP1	LCAT
	DAK	TACO1			BRE	TBCE		KLF16		NEMF	TPCN1	POFUT2
	TECTA	ZNF672			RSU1	AFG3L2		AKIRIN2		HOOK3	KCNN4	PPIB
	KLHL26	ETFB			MTA3	MMADHC		TOP1MT		ASS1	RCN3	OXSM
	CSRNP3	TMED4			KLHL5	MTRF1L		CELSR3		FAM198A	CCDC50	RECK
	MAP6	ECH1			RNF19A	USP14		MC1R		MPRIP	GPX8	IKBKAP
	REC8	UROS			TMEM208	GEMIN6		CHTF18		FAM129A	MFAP4	VAMP1
	SH3RF1	TMEM161A			TRPC4AP	TBC1D10A		FSCN2		SH3TC2	SMAD7	ITCH
	TSPAN11	YIF1B			UBC	ALAS1		RPS6KA5		PLCE1	KIRREL3	TRAPPC6B
	PRODH	MRPL46			CHCHD8	C19orf24		PTCHD2		PVRIG	MYH9	SERPINB8
	OTX1	SURF2			KAT2B	AKAP10		WSCD2		QPCTL	ORMDL3	TEX261
	SLC6A9	ARMC7			UNC13B	RNF181		BCL10		ATF4	PYROXD1	CDR2L
	ZNF446	MRPL50			TSPAN17	ARMCX3		LMBR1L		B3GALNT2	WDR66	GAS2L1
	H2AFY	C3orf38			HSD17B12	KRCC1		NOL11		REST	EHBP1	CTSO
	XPO4	SSBP1			NDUFA4	ANGPTL4		MED6		RNF145	MFN1	SGSM3
	SUPT3H	MRPL1			UQCR10	TCTA		RG9MTD1		UBN1	DCAF6	STXBP5
	METTL3	PFKFB4			YIPF3	FKBP4		ATXN7L3		MYSM1	FAM18B1	SLC35A2
	WDR12	MRPL39			SEC61B	SLC38A6		C9orf167		MAFG	SP140L	EPOR
	WDR85	MRPS22			MVD	C14orf129		FKBP7		CHMP4C	ZMYM5	ARHGEF11
	U2AF1L4	MED19			TMEM175	HELZ		DUOX1		CTSH	NSUN2	SLC9A1
	AP1AR	NAA30			ABRACL	USP12		LZTS2		TRIO	TAF13	PML
	HACE1	RNF185			ARFRP1	FAIM		KREMEN2		SLC9A5	EPHX2	C16orf87
	LRRC27	PHF23			METRNL	PXK		TF		FAM82A1	ADPRH	FHOD1
	BCDIN3D	SNX13			PHLDB3	BCORL1		ARID1B		C1orf198	PXMP4	MICAL1
	RPGRIP1L	ATG3			EVC	PLK1S1		CORO2B		NGEF	PRKCI
	TMEM133	PSMA1			PCMTD2	SLC25A14		GLRA2		GNL3	WSCD1
	TBC1D15	PSMB1			CRADD	HUS1		KAZN		C22orf23	B4GALT1
	PACRGL	CD58			PPP1R3D	CNST		BORA		SAMD5	CALD1
	C3orf18	BCAP29			GYS1	RCCD1		CKAP2		POLH	TRPM7
	PRMT3	MGAT4A			PIP4K2C	DNAJC10		CDC25C		FBN2	DYNC1I1
	DBP	PSEN1			RABEP2	CAMK2N1		C1orf135		TEK	NPHP3
	MIF4GD	ST7L			TINF2	SERINC3		C11orf82		SLFN12	C3orf64
	POLR2G	MANEA			PIP5K1C	ATRNL1		CHAF1A		PGF	CSGALNACT2
	MCRS1	NDUFB3			TMCO7	ARHGEF37		ZNF35		YTHDC2	MBNL1
	PARK2	CCNI			SRSF8	LPHN2		HELB		TMEM39A	DIXDC1
	ZNF408	CIRH1A			HEXIM1	CYBRD1		C1orf174		ADRB2	GOLGA3
	QTRT1	SH3GLB1			SNPH	GRAMD3		BLM		KIAA0754	MTHFD2
	GNA13	TM9SF2			TECPR2	CYCS		POLR2B		PMEPA1	SMARCA2
	BBOX1	MLF2			RSPH3	IGFBP5		RAD1		PEAK1	ATF1
	PIK3R3	RNF167			OVCA2	NUP210		BLMH		ZC3H11A	FAM120A
	MTF2	RBX1			MTMR9	PFKP		CCDC34		DMPK	FOXO1
	CAB39L	TEX264			PRPSAP1	GSTO1		FOXK2		TGM2	FZD5
	ELAVL1	TMEM115			SARNP	FKBP2		DNA2		ADAMTS10	SMARCD2
	RNF146	DMXL2			WTAP	HGSNAT		CDHR3		ZNF785	TTC37
	ARHGAP42	ATP5J			RAB28	STK10		BRCA1		SLC43A3	ARSB
	HDAC4	UBAC1			SNAPC5	2018-09-05		CLSPN		SS18	HABP4
	TACC2	PSMB3			LSS	CDCP1		TIMELESS		TMEM229B	P4HA2
	DCTN4	TSEN34			RAB24	MUC1		C4orf21		ULK1	YARS
	SESN2	CCDC102A			PDCD10	NEU1		PLK4		CLEC19A	SCARB1
	ZC3H12C	WDR44			THAP1	CAPG		LMNB2		SEMA4D	EDN2
	TCEA1	LMBRD2			MCM3AP	ZDHHC16		SLC35F1		CYP20A1	KIT
	SPRED1	TOMM7			KIAA1468	POLR2L		BUB1B		RPL7L1	DAAM2
	TWF1	C7orf49			KLHDC10	TMED10		KIF18B		PKD1	IAH1
	TXNL1	LRFN3			KRT10	PIGT		CTNNAL1		PUS7	RASGRF2
	BRAP	DCAF15			TNFRSF10B	LARP6		NCAPH		DDX27	CRYAB
	KLHL28	FXN			FAM54B	PELO		AZIN1		C9orf100	FAM216A
	EIF1B	SNAP47			GTF2A2	ABCB10		FAM111B		CDH12	MXRA8
	C7orf60	MGRN1			HDAC11	IL17RA		KIF11		ANKZF1	PPFIA1
	DENND4C	THAP7			RNF103	ZEB2		KIFC1		SMC6	ENAH
	PDRG1	MESDC1			SOS1	MFN2		SGOL1		HYLS1	RASSF3
	WDFY3	ZBTB4			ZDHHC21	ANKRD33B		XYLT1		KIN	SETD6
	ZNF496	DUS3L			ATP6V0A2	IFI27L2		BRCA2		ZNF587B	TEP1
	SLC25A38	LOH12CR1			ANKRA2	PVR		SHROOM4		PTPDC1	ZNF720
	PRKCE	ZBTB22			TMEM41B	EIF2AK4		MND1		THUMPD3	ITPR1
	UPF1	ZNF628			ZFAND2A	FAM69A		CSMD2		STK4	LAMA5
	PURG	ABT1			ZNF396	ITGA3		DPY19L1		NDUFC2-KCTD14	C21orf7
	FGD6	B9D2			C17orf58	SMPD1		GFPT2		ZMYM1	MYL3
	NFYC	IRAK1BP1			SRRD	PCDHGC5		TMCC3		SRRM1	TGFB1I1
	ABCC9	BRSK2			C14orf169	OPTN		FGFR1		GSG1	SRPK1
	GARNL3	C17orf101			MARS2	ZNF185		POU3F4		PUS1	HEATR3
	GCA	SMUG1			WDR4	ITGA1		PGBD2		LRRC37A	TMF1
	PPP2R3A	RASD1			KANSL2	NCEH1		F2RL1		HSPBAP1	MYCBP
	ASMTL	TUBA1A			PDCD11	ZNF469		GXYLT2		TTC17	CBX7
	SYMPK	HDDC3			ANKRD16	SPCS3		PCDHGA2		BCL2L12	BMP8A
	CNTF	SDHAF1			CASKIN1	WWTR1		DBF4		FARP2	B4GALNT3
	LIX1	PTMS			ARL10	TMEM64		CDKL5		ADCY7	FAM19A5
	CPS1	NPHP4			KIAA0664	BTBD6		ESCO2		CRELD1	HOMER2
	RASL10B	FAM102A			DDX28	MBOAT7		NUSAP1		DMXL1	FBLN5
	NFIA	MOB4			C19orf52	MCOLN1		EXOSC9		FOPNL	PKP4
	RTN1	C17orf62			ARRDC3	CANX		RFWD3		NCOA7	NAV3
	ATN1	VPS18			ZNF764	BMP1		CKS1B		TBC1D2B	RGS5
	C21orf62	RNF26			C16orf55	PVRL2		ORC1		TSC22D3	SLC27A6
	SHROOM3	PQLC1			CASKIN2	RHOC		F2RL2		SMCR8	CSF1R
	PCGF2	NADK			METTL13	2018-09-15		ASF1B		GANAB	ACOX2
	ST6GALNAC5	ZNF524			TTC30A	PDLIM2		CDC45		ABCC3	ELN
	ZNF268	TMEM223			COX10	MAN1B1		EXO1		DKK3	LTBP2
	MDH1B	ALKBH4			RELA	CYB5R3		POLA1		CSRP1	ISOC1
	DZANK1	TBC1D10B				SLC4A3		CDCA5		CREBL2	GRAMD2
	LHPP	NME6				GGCX		ATAD2		PHTF2	KLHL8
	METTL21A	PPAPDC2				SLC2A10		SMC2		CADM1	FBLN1
	PCDHB3	MOCS3				SLC2A6		MYBL2		PPFIBP2	FSTL1
	CBX5	YWHAH				CALM2		TOPBP1		MDGA1	ARHGAP29
	CXCL12	TMEM203				NRIP3		TCF4		PTGES	RAB11FIP1
	FAM117A	NFKBIL1				HARS		LIN54		IRS1	PPM1F
	KITLG	IER2				RTCD1		ORC6		KIAA0182	TMEM220
	ZFPM2	SRSF7				SUPT7L		TNFRSF19		ODZ3	FAM155A
	TRRAP	TMEM199				ALG12		NAB1		MMP14	FZD8
	KIAA1274	HDX				IL13RA1		PAQR4		SLCO3A1	CLMP
	PFAS	IMP3				MID2				SEMA3B	PLEKHH2
	PAQR8	ZC3HC1				ORAI2				GOLIM4	ROCK2
	PAX6	NFKBIE				HIST1H2BK				KTN1	OBFC2A
	CDO1	ZNF792				MFSD1				NCS1	FAM55C
	SEMA6D	RG9MTD2				VMP1				SLCO5A1	PNPLA3
	SPATA17	POLB				MLEC				AP1G2	MACF1
	NLE1	SNRNP27				SERINC5				VAMP5	KHDRBS3
	CDK17	ENDOG				SYNDIG1				CYB5R2	SMAD9
	PRPF38A	CECR5				TP53INP2				SH3KBP1	DDX3Y
	DGKI	IDUA				NUDT15				RPS4Y1	ZNF561
	MSI1	HMGN4				C1orf212				ID3	CCDC28A
	WASF2	KIAA1467				PLEKHM1				SMPD4	SMC5
	ZNF333	DECR2				OGFOD1				TAF4B	CDYL
	SMYD5	PLEC				RXRA				ZC3HAV1L	WNK4
	GNG7	IDH3B				PUSL1				EWSR1	C5orf62
	PHC1	STAU2				SPHAR				C8orf4	SNRK
	PRMT1	CIB2				HDAC10				PPARD	SPRY2
	XXYLT1	NRGN				RHBDF1				CDCA4	CASP8
	TRAPPC6A	SRRM3				GNAL				MAVS	C18orf1
	C20orf194	UBE2J2				PCDHB11				TXLNA	CXCL14
	CAB39	B7H6				C6orf211				MOB1A	EMID2
	TMEM170B	C11orf83				AMD1				FAM113B	SEMA3C
	CDC23	DOHH								DTWD2	LMO7
	CASC3	ITPA								PDGFB	SYTL5
	ARID1A	PMVK								SPRY4	RYBP
	PTPN4	NUBPL								TRIM65	GBP1
	ZC3H12B	GPR137C								DHX16	RAI14
	BBC3	BOLA2								KLHL29	MARS
	SGIP1	BOLA2B								FLVCR2	SHB
	SPAST	SLC4A11								PPP1R18	SLC4A5
	GLOD4	KCTD18								DLG1	WNT5B
	EP400	PUS7L								GLS	ZNF562
	NR2C1	MED22								CASQ1	GBA2
	SIX5	ZYG11B								LRRFIP2	INSIG1
	MPP2	CBX4								RRBP1	KLF7
	MAGI1	HYAL2								TCEAL5	TMEM136
	SOWAHC	ST6GALNAC6								DIAPH3	TTN
	REPS1	ACAT1								RRAS2	FAM118A
	ARHGEF7	ARHGEF6								TCF7	AAGAB
	TRIM33	KDM4A								NKD1	AFTPH
	KCNJ13	PGRMC1								FAM193B	ZFYVE16
	DOK6	MAPRE1								CXXC5	REEP3
	RIC8B	CELSR2								DCBLD2	KLF9
	ZNF770	MIPEP								PLAUR	FAR1
	ROBO2	MEX3D								PALM2-AKAP2	KCMF1
	WWC1	SYT17								LUZP1	PAPD5
	2018-03-08	SPC24								UNC5B	SLMAP
	MKS1	CPNE2								ELK4	XRN1
	UBXN2B	SHFM1								NUPL1	PRELID2
	TRIM36	ABCF1								UBAP2	BIVM-ERCC5
	PCDHA3	ERAL1								OAS3	AP3D1
	USP19	MRPS17								XYLB	TM6SF2
	SMS	WDYHV1								IRGQ	UBXN8
	SFI1	C6orf120								OTUD7B	C16orf58
	SPSB3	ZNF232								GAR1	DOCK6
	BROX	POLA2								MZT1	C12orf53
	MCCC1	MPHOSPH6								GMEB1	LRRC48
	ANGEL2	SSBP2								GTF2H2	ARSA
	EFCAB7	EEF2K								CCDC18	LOC100132247
	UBR5	ARHGEF2								ETV5	NMNAT1
	LOC81691	CENPB								SHC4	RHD
	MOK	CMTM3								FNIP2	EPG5
	FCHSD2	CPAMD8								SERTAD4	ACLY
	CPSF7	DPF1								TANK	PHLDB1
	FAM53C	SNX12								DIO2	ABCA8
	LRIF1	HIP1R								SWAP70	MFAP2
	DHX40	MAPK8IP2								ZNF267	BACE2
	WDR48	SHMT1								CDC42EP1	COMT
	SAP130	NR3C1								LAMB1	CCNA1
	CRBN	WDR20								ATP10D	SRPX2
	TAOK3	ABHD4								PPP1R9B	C11orf46
	NRF1	EEFSEC								RAD50	NMRAL1
	HSF2	DIABLO								ATP2A1	DGKD
	ZKSCAN4	SENP2								OAF	FAM84B
	IP6K2	CHD4								RCAN3	PTK7
	XRCC4	TMEM18								ZBTB8A	ZNF641
	CCDC138	C11orf73								PDE1C	RHOBTB2
	CLPX	TMSB15B								UBE2QL1	CCDC148
	KIAA0922	GPX4								SLC13A5	ABHD2
	LIN52	PIK3R2								SLFN13	TBC1D12
	BRWD3	MRPS2								SETD9	ATP10A
	CLASP2	RALGAPA2								C20orf20	PFKFB3
	SPAG9	CXorf57								CCDC6	NEK9
	MBTD1	PPM1G								CEP44	PABPC1
	ARHGAP12	ASRGL1								AHCTF1	ECM2
	ZNRF3	NEDD1								PURB	NSUN7
	RSL24D1	HDHD1								VPS54	FAM172A
	RSF1	C3orf14								STK3	TRAF5
	ADNP	ADD3								PAPOLA	MAN1A1
	C4orf46	SKA2								R3HDM1	DPH2
	FGD4	APH1A								FUT6	KIAA0355
	TRIM2	PRKRIR								SLTM	PDE4D
	WNK3	2018-09-11								USP16	CLDN6
	ZMYM4	HSDL2								RAPGEF6	ELK3
	EPC2	RAB9A								LARP4	COL4A5
	PIK3R1	PDZRN3								TBC1D23	MAGI3
	RAB27B	RAB31								RBFOX2	RYR3
	PNRC2	GAP43								NUFIP2	MYH14
	ZNF682	RAB5C								UBP1	CMYA5
	PROSER1	COX6C								ALG10	FOXP1
	ZNF292	MTCP1NB								SV2B	SKIL
	C14orf93	ARL6IP5								ZNF816-ZNF321P	SYT6
	CSPP1	YWHAQ								DNAH10	PIPOX
	PUM1	ZDHHC15								ETV3	RGPD5
	ZNF644	PIGX								OGFOD2	SLC25A15
	SBF2	SEMA4B								CCNL2	STK35
	ZMYM3	PFDN1								ACVR1	BZRAP1
	ZC3H4	FKBP3								GOLGA6L10	SYT15
	KIAA0528	HDAC2								EIF5B	INPP5K
	NAA38	PTBP2								MLH3	ERV3-1
	SCAF4	SLC35A5								NOM1	LGR4
	SETD1B	CCT3								ARNT	DDHD2
	COPS7B	RAN								GTF2H2D	DKK1
	KAT8	SNRPC								EFNB2	FZD4
	CCDC151	MRPL49								ENTPD7	ADAM19
	ING5	CERS1								ZNF674	AHNAK2
	ZNF20	CCT4								RSC1A1	IGFBP7
	ZNF223	STAT3								C2orf56	TUBA4A
	CRAMP1L	GMFB								BSDC1	PFKFB2
	ARHGAP28	KCNN3								PPRC1	ASNS
	COIL	TIAM1								ZNF354A	CORO2A
	ZNF257	MOB3B								ABCC5	MAL
	ELOVL2	UBE2N								IL33	HIVEP1
	ARHGAP19	WASL								DDI2	ANO1
	PSIP1	FAM175B								INADL	GLT25D2
	ADD2	DCUN1D1								LRP2BP	IL11RA
	MPPED2	YTHDF3								KLHL17	LYPD6B
	RDX	FRYL								IPP	NPNT
	NFIB	ZNHIT3								TLCD2	MET
	GPC3	TRIM37								ORC2	TTC9
	TGIF2	PSMA2								EPB41L3	DNAJB4
	ZFP62	REEP5								EFR3B	CRIP1
	ZNF432	C1orf55								ACACB	DOCK2
	ARHGEF25	MRPS18C								HSPA1A	ADARB1
	CNGA3	NDUFC2								TCF20	SOX8
	ZNF862	TSPAN31								KIAA1217	COL5A2
	MTA1	SNRNP35								CDK5RAP2	SSH1
	LASP1	DHRS4L2								KIAA1377	PLEKHA1
	NES	CAMLG								SLMO2	SNX18
	MAN2C1	ZCRB1								DPH3P1	MKNK1
	PLD2	BCL11A								NOL9	AGMAT
	NFATC4	IFI44								C8orf84	RGS11
	LZIC	HNRNPUL2									ABCA4
	CSTF2	RAD51D									PTPRT
	FOXN2	C7orf44									RYK
	LNP1	LMAN2L									DDIT4L
	MRTO4	BCHE									DUSP6
	ATMIN	CAT									LMX1A
	CHRDL1	CMTM6									SP100
	CDH20	SNX3									TRPM3
	ZNF160	NENF									NPIPL3
	DDX39B	SATB2									C17orf48
	LAMA1	C19orf42									NBEAL1
	GREB1	TOX2									DSG2
	TCF7L1	NDUFA6									DDB2
	CTNNBIP1	SEC11A									MR1
	SNRNP200	RAB8A									SYNC
	VOPP1	GOLGA7									AGAP3
	PCDHB9	PCDHGA1									FSTL3
	PRPS1	DIAPH2									BMP4
	NR2E1	STAU1									HSPB7
	ZNF208	SUMO1									EPRS
	PCCA	RAB11A									CNTN6
	ZNF518A	CDKN2C									FGF13
	C10orf125	QDPR									CUBN
	STRN4	SYP									RBM24
	RASA4	PSMC3									NOX4
	TMA16	HS1BP3									CDKN2B
	ARHGAP35	ERAP1									NPR3
	BCCIP	FMN2									LGI2
	KAT7	GRIA1									EDN1
	ARAP2	SCARB2									ISLR
	DFNB31	PCDHA11									DAB2
	MRPS27	ADCYAP1R1									CCDC80
	H3F3B	STX12									IL4R
	LRRC3B	RAB7A									SMURF2
	C9orf37	E2F5									METTL7B
	ZNF615	NIM1									THADA
	WHSC1	LAMP2									PHACTR2
	ZSCAN2	ZDHHC3									COL8A1
	CWC22	EIF4H									DNM1
	ZNF226	NCAM1									ALDH1L2
	ZNF3	RTN4									TM4SF1
	ZNF546	TJP2									ELL2
	ZNF549	FSCN1									SUSD2
	DROSHA	NIPSNAP1									PPM1H
	ADNP2	GPR137									RPS6KA2
	ZNF772	HEXA									STK38L
	ZNF235	SLC37A4									MAP1B
	ZNF671	TPT1									FGFRL1
	ZNF660	NECAB2									DPYD
	TBC1D22B	TOMM5									SEMA3F
	ZFP28	TRIM45									TGFB3
	TET1	PQLC2									TMEM56
	TRIB2	PALM									NFASC
	ZNF419	PPP1R37									OBSCN
	KBTBD4	EBF4									TGFBI
		STMN3									DDX21
		TMEM200C									TIPARP
		MRPS34									USP25
		TMEM198									ZZEF1
		TRMT2B									EPS8L2
		VEGFB									PDGFRB
		SLC11A2									ITGA7
		ZCCHC10									SH3PXD2A
		TMEM183B									GPR1
		JAGN1									SLC7A14
		NBN									MAP4K5
		TMTC2									AP4E1
		MRPS25									CREB3L2
		PNPLA8									FBXO32
		RBM18									VCL
		MRPL47									BDNF
		IMMT									LAMC1
		PRKACB									TMEM109
		SCNM1									AKAP12
		NCOA2									GFRA1
		TRIM11									THBS1
		PPM1D									PRKCZ
		S1PR2									CCDC126
		ECHS1									CYBASC3
		PSMG2									TNS1
		APRT									NRG1
		ZNF581									RIMS4
		SUMO3									AMBN
		NIT2									USP53
		POP7									SLITRK5
		PNKP									ATP11A
		RNF170									LPP
		BBIP1									TIMP3
		RBM19									ALDOC
		TMEM182									FBN1
		TRAPPC2									ITGA5
		METTL22									HSPG2
		PMF1-BGLAP									TBC1D2
		PRICKLE1									RBMS3
		MRPL22									LAYN
		ZNF394									NQO1
		LYRM2									TPM1
		COG8									SERPINE1
		CRNKL1									RABGEF1
											USP34
											DENND3
											TMEM154
											MICALL2
											USP45
											NAPB
											PAWR
											NOC3L
											PURA
											IGIP
											PLEKHA3
											FAM190B
											HIPK3
											PCNX
											FAM214B
											RASA1
											PTPRJ
											2018-09-10
											YPEL2
											TRPC1
											PI4K2A
											DSTYK
											ZHX3
											COL4A2
											SCO1
											PRKAG2
											RASSF8
											NFATC1
											UPP1
