# Supplementary material for: Mutations in GFAP Disrupt the Distribution and Function of Organelles in Human Astrocytes
Source: Cell Rep. Author manuscript; Available in PMC 2018 Dec 2. (PMC6275075; doi:10.1016/j.celrep.2018.09.083)
Supplement: 5 [file NIHMS1511534-supplement-5.xlsx]

## Sheet: Sheet1
88	416
NKX2-1	ZIC3
SIX3	OTX1
SFTA3	NELL2
ZNF536	DMRTA2
LYNX1	VAT1L
SLIT2	KCNJ13
C17orf51	CALB1
SULF1	ZIC2
SERTM1	PCDHGC3
CADPS2	RASSF9
ZNF280B	STOML3
CDH3	ZIC5
CDH8	PARM1
WFIKKN2	ADAMTS16
POSTN	LRP1B
EMX2	WDR72
IL13RA2	FREM1
COL4A4	NR2E1
RAX	ZNF736
BNC1	ROBO2
ELTD1	DOK6
IER3	SIX6
EMB	FEZF2
PLCXD3	CTSF
INHBA	RSPO2
DIRAS2	PAX6
CLIC6	VEPH1
KDR	RTN1
CTSF	DCT
TGM5	ZNF454
ADAMTS5	FAM107A
PRKCDBP	CHST9
MAL2	WFIKKN2
FOXA1	CCDC48
LAMA2	DPP4
COL4A3	ATP1A2
NKX2-5	SERTM1
HCN1	KLHL4
ZXDA	ZFPM2
RASGEF1A	PCDHA2
MCTP1	FUT9
CTSZ	DMRTA1
CD70	FAAH2
SUSD2	SLC35F3
2018-03-04	MLIP
TCEAL2	SYT1
CXCL6	MASP1
KRT7	CRB1
PTGER3	ZNF208
LY6K	EPB41L4A
NTN4	DSCAM
GIP	ANO5
GABBR2	SCNN1B
IGSF1	PRPH
SERPINB1	DLGAP1
TSPYL5	HEPH
ANO5	IQGAP2
CYP24A1	SLC39A12
ITIH5	TBL1Y
NRK	REC8
CRLF1	CAMK2A
LXN	GPC3
RGN	NUDT7
IQCA1	IGSF1
ECHDC3	CPS1
C4orf32	CLVS1
PAPPA	HES5
MCF2	BTBD17
PION	PPP1R1B
SUN3	GRIP1
FOXS1	MTTP
FNDC1	NEGR1
METTL24	S1PR1
C1QL3	SIX3
ABI3BP	CLDN10
PCDHGB6	ACBD7
ZNF717	POMC
PIP5K1B	SMOC1
CDKN1C	DTHD1
DSP	CPNE4
GSG1L	ANXA2R
PTER	LECT1
AGTR1	DOCK3
RSPO2	KCNK10
IL21R	DGKB
KCNMB1	MMRN1
CST6	A2ML1
ITIH3	SNX31
FAM50B	NOL4
SLC6A15	C10orf105
ZNF280D	GRIK1
GALNT13	EGFLAM
C8orf55	PCP4
ANXA3	ABCA8
PRSS12	LRRC10B
CD55	CCDC152
ATP13A4	LGI1
PLAC9	ZNF528
STK32A	MGST1
SLC6A17	SCNN1G
FEZF1	GULP1
DSC2	ANGPTL1
CPE	ATP13A4
PARP8	MAB21L2
TNFSF9	SDK2
ST8SIA6	BAI3
CDH10	CXCL12
USP43	ZNF503
TPPP3	TXLNB
ASTN1	FAM69C
NEGR1	CNTNAP2
TMEM200A	GRM8
RGPD2	TBX1
SEMA3D	NXPH3
TSLP	GPR61
CECR1	ST6GALNAC5
XK	ARX
SAMD12	ACADL
CNTN6	LDHD
ADRA2A	NNAT
LANCL3	THSD4
ELL2	ADAMTS6
FGF13	CCNA1
NLRP1	VIPR2
KLHDC7A	PCDHGA8
ACTC1	AKR1C3
RNF152	PCDHA10
NPR3	SLC24A3
EFNA5	SLC6A1
CYBA	GALNT3
KCNS3	SLC45A3
CYTL1	CHRDL1
JAZF1	PCDHGB5
STAT6	CCDC169-SOHLH2
PTPRE	ZNF257
ABCA13	SLC16A6
HSD17B3	ABCD2
SLC25A21	ZNF474
NMNAT2	PRODH
C13orf33	CDS1
C3AR1	ASXL3
GSDMD	GCA
PALMD	LAMA1
TM4SF18	GALNT12
AQP5	GLUD2
RTP1	RAI2
PI15	RNF43
ISLR2	BAIAP3
LRP1B	CADM2
GPR158	DIRAS2
OCIAD2	FAT4
COL12A1	TFPI
EPHX4	KITLG
C17orf72	DPP7
OCA2	GABRB2
ARHGEF5	ZNF676
PLAGL1	TRIL
PRR16	EGFR
PCDHGB7	LRRC17
ECSCR	CLDN5
PIK3AP1	CPE
PHYHIP	NRG3
PABPC4L	EPHA5
RAB3B	GCNT1
ABCG1	ZCCHC18
FBP1	OCA2
PDE5A	PSAT1
SFRP5	CCDC37
IL4R	KIAA1257
SLC5A10	NPTX2
MPPED1	CAPN9
ARHGAP36	CNTN2
PPP4R4	CADPS2
LGI2	RASL10B
TMEM176B	ESRRG
CXCR7	DARC
MYL12A	ARSI
ACADL	LTBP4
PLA2G3	DLL1
SDPR	WNT9B
PPM1H	KCNMB2
C15orf54	KY
TCTEX1D1	SAMD12
KCTD4	PLIN5
DOK7	FSIP2
STAMBPL1	ZC2HC1C
TRPM3	GARNL3
IGFBP3	CAPS2
NID2	CCDC102B
TKTL1	MFAP3L
MMP28	ZPLD1
TM4SF1	ELAVL2
RGS9	CSRNP3
FAM83G	SCN2A
SLC16A7	WDR49
NOX4	PDE3A
MGMT	FOXB1
NEBL	CADM3
PSTPIP1	C1orf95
TFAP2A	FAM5B
LMOD1	NKAIN4
HSPB8	ZNF385D
LPPR5	ABCA5
OXTR	HEPACAM
SH3GL3	EFNA5
IGF2BP1	ARAP2
GJD2	BBC3
CADM3	GALNTL2
MYH3	LTBP1
PPARG	WNT7B
ME1	PCDHGB4
AMBN	NR2F1
DMRTA1	MORN5
COL8A1	RAB37
SLC9A7	SLC43A2
CARD6	FGF12
CNTN3	ADAM20
TSPAN2	ZNF521
ADAMTS17	FGF1
NR3C2	DCDC5
PRKCQ	FAM110C
CD274	PPAN-P2RY11
PCSK2	CER1
MYOM1	IGSF9B
A4GALT	CACNA1G
STAC	CNGA3
GUCY1A2	LRRN1
HERC5	ANKFN1
KCNJ2	SAMD13
VSTM2L	CDKN2A
ARC	CLDN11
DAB2	GPR113
CCNA1	MCART6
DNAJA4	RGS8
FBXO2	EFNB3
MXRA5	CACNA2D1
ABLIM3	FAM117A
FSTL3	PTPRZ1
EEF1A2	LRRC3B
SLC5A1	DLK1
CNTNAP2	ZIC1
PDCD1LG2	UNC5D
HMP19	NAP1L2
ZNF812	SEC16B
FXYD5	TPBG
MYL9	ZNF311
MFAP5	CCDC169
ATP2A3	MITF
FAM81B	APC
ISLR	MAP6
EDNRA	SLC18A1
TUBB4A	CENPV
TMEM173	CLDN6
WDR63	L3MBTL4
CAV2	TMPRSS7
MIPOL1	MFNG
CILP	CMTM5
ABCA8	MKRN3
MOV10L1	HEPN1
ABCA5	LOC100329135
HSPB7	SYT14
GHR	CDH20
ADAMTSL3	NFIA
DUSP1	MAST4
KCNJ6	FAM124A
CRYGS	SGIP1
VRK2	TSPAN11
CDH5	CHRNA7
LRRIQ1	GHDC
ROBO4	AIM2
BMP4	CNTF
ADAP1	PHEX
EPAS1	DKKL1
MAPK15	EPHB1
SLC7A14	HOXA13
FRY	ZNF578
DSG2	SERPINI1
KRT14	TP53AIP1
CER1	CSPG5
NTRK3	MRVI1
TFCP2L1	SLC16A14
LLGL2	STON2
TES	C2orf80
HTR2A	RYR1
ASPN	SLC8A3
LTK	LLGL1
HS6ST3	ANKRD18A
TNNC1	CLYBL
MYOCD	FPGT-TNNI3K
DHX58	ZNF717
CDKN2B	ZIC4
TPK1	AFF2
CUBN	FRY
GBGT1	LOC100507588
TMEM74	SEMA6B
CLDN10	CCDC170
TLR4	C5orf65
ZNF804A	DNER
CLIC2	TKTL1
FN1	STXBP5L
TMEM26	AMT
LBH	EYA2
CXXC4	GABBR2
AP1M2	NMU
HRASLS	DHRS3
SLITRK5	ZNF703
SFMBT2	NDP
POU5F1B	BTBD11
KRT18	EIF4E3
EDN1	LMO3
DKK2	MAPK15
FAM109B	ECM2
DMBT1	FAM123A
CTGF	HSPA1A
SLC5A12	ENKUR
TYRP1	NAALAD2
TMEM144	C2orf50
RPH3A	MAP2
SPNS3	SLC1A6
COL9A2	SLC4A4
PARVB	MST4
RBM24	GPR158
PLEKHA6	KLF1
GDF5	SEMA5B
FAM196B	PPM1K
SLC30A10	MARVELD3
TGFBI	KCNT2
GRIK2	RARRES3
PCDHGC4	DNAH6
ITGBL1	PRKCB
KCNB1	ODZ2
NRG1	KLHL25
RNF135	PTGS1
GYLTL1B	PTPRM
ADTRP	CYYR1
PHLDA2	FAM81A
BPIFB4	JAM2
HPD	PCDH15
SLC39A8	VCAM1
LMX1A	LIX1
CTNNA2	FAM155B
LRRN2	GDPD2
C7orf57	FNDC5
SGK3	GPR63
UBXN10	PAQR8
OPLAH	ARHGAP18
DARC	PCDH10
PRKCZ	TNFRSF11B
GAB3	SEMA4A
NFASC	GPR126
PCBP3	PAIP2B
CCDC80	PCDHB15
GRIP1	HOGA1
TNFRSF10A	C21orf62
PPFIA2	KIAA1324L
TRERF1	PPP1R32
PHLDB2	FAM198B
GRIK1	SNCAIP
BDKRB2	ANKRD35
EMILIN2	TCF7L1
C10orf54	GBX2
LPHN3	NPAS3
DGKG	HNMT
FAM84A	LRRIQ1
CDKN2A	FIBIN
LEFTY2	KBTBD11
ETS2	LY6H
CPQ	PID1
ME3	AMY2B
TNFRSF10C	FGF13
KLK5	RFX4
IGFBP5	CCDC144NL
DDIT4L	NPB
MLC1	OCLN
USP53	ZC3H12B
COL6A6	HRASLS5
RASSF9	PABPC5
TSPAN13	MAGI1
HENMT1	FAM81B
GHDC	GABRA5
RIC3	ADSSL1
MC5R	FEZF1
HTRA1	GPR143
CD4	ZNF350
C8orf31	GPR98
DAB1	KCNE2
PAPSS2	TMEM232
SLC13A4	CXXC4
CADM2	NEK11
SRPX2	FAM90A1
THBS1	LOC100130705
SPINT2	HES6
ANKRD1	YSK4
FAM19A3	SOX5
LDLRAD2	C1orf192
COL3A1	PRR18
DOCK2	DNAH7
SEMA3F	RORA
BACE2	RFX3
FIBIN	IRAK3
SYNGR2	KCNIP3
KLHL4	AKAP6
MR1	IGSF9
TGFB3	ADAMTS3
ELFN2	VSTM4
ADRA1B	CHRM4
UBE2E2	PRSS27
C12orf68	ROBO3
ANGPTL7	ANKRD18B
RIMS1	TBX19
GPRC5C	DUSP15
STK38L	SLITRK1
AK7	MYO10
AIFM3	ARHGEF26
SLC22A1	UBAP1L
MAP3K5	MDK
GFRA1	ZNF385A
SORBS2	CCDC144A
PLEKHG4	AQP4
ARHGEF4	IL17RD
DPYD	SALL2
PTCHD1	FAM53B
DRD4	SYCP2L
IMPG1	RCOR2
GGT5	CYP7B1
EPHB2	MEIS2
TIMP4	ITGA2
SYNPO	C1orf51
EPS8L2	KIAA1161
PARM1	ACSL6
SLC16A3	MMP23B
ADAM18	MAP2K6
LIMS2	LEMD1
ALDH1L2	CSRP2
SLC47A2	PODXL2
CPNE4	PCDHGA10
KIAA1199	MEIS1
ACSL5	WDR96
PAK1	BBOX1
IGFL2	TFCP2
APOBEC3G	HSD17B14
ARRB1	2016-03-01
RIMS4	GSDMD
FAP	ARHGAP28
LPIN3	PLCXD2
TRIM58	CCDC136
PRSS35	DTNA
TTC39C	PEX11G
RGPD1	PKDREJ
C10orf116	DRD4
WNT7A	BHLHE41
TMEM56	SORBS1
ABCG4	HIF3A
GSTA1	ASCL1
PRDM1	DFNB31
FAT4	SH3RF1
CACNA1A	ZNF423
SLITRK6	SRGAP3
FAM86B2	MAK
CLDN11	SLC15A2
UPP1	EDNRB
CABLES1	AKR1C1
OBSCN	SKAP2
GPR1	LDOC1
CHN1	NKAIN3
B3GALNT1	ARHGAP30
CHST7	SGK223
SYTL4	PACRG
PCDHGC3	PRDM8
SERPINF1	CKB
PCP4L1	BCAN
STXBP5L	CLVS2
LMF1	PTCH1
C10orf67	ZNF229
NXPH4	GPR50
AMPD3	LRRIQ3
RIN2	NREP
SLC24A5	LRGUK
SFN	POTEM
NRN1	PAQR6
MASP1	ACPL2
FAM84B	RGMA
AMIGO1	KIF21A
ENPP5	APC2
SYTL1	DACH1
MICA	TEKT2
CDH1	SCUBE2
ABCA4	MPPED2
PTPRT	C11orf87
SPNS2	NTRK3
IGFBPL1	C14orf39
SPON2	BCL2
TMPRSS7	ZFP106
FOXP2	KIAA1683
APOA1	PCDHA5
ARMC3	MYOM1
PCDHA12	ATP6AP1L
BTBD19	CCDC30
FBXW4	PLIN4
CACNA2D2	PLAC4
SYT1	FGD6
S100A16	DCDC2
C7orf10	KLHL26
DUSP6	TNC
KCTD16	PRDM16
ACSL4	ADA
ENO4	LRP2
TEKT1	ALDH6A1
LCTL	PNMT
ZFYVE28	CSNK2A1P
SLC39A12	HOPX
KSR2	PMEL
ARSJ	ABAT
PRKAG2	SEMA6D
PCDHGB5	ADD2
NPNT	FAM19A2
KIFC3	LRFN5
BDNF	FOXJ1
DENND2C	2016-09-03
PLCB4	NCAM2
COL5A2	DDX25
TIMP3	ANK2
MAMDC2	TSPAN6
NWD1	NRARP
OLFML3	MIPOL1
LYPD6B	NT5M
ABCC6	SORBS2
EMILIN1	KIAA1274
AFP	DPYSL5
ATP8B3	B3GALT5
TNFRSF10D	HECW2
FAM5B	SCARF1
RNLS	PDLIM3
PANX2	ELP4
CAV1	NES
SLIT1	ARHGEF4
COL4A1	TRIM36
PRR5	PHF16
RBMS3	LMO2
KCNH2	PARD3B
AOX1	ZNF16
SLC12A5	IL17D
BAIAP3	KCNH2
DSEL	ITGB5
WDR16	TRAM1L1
ACTA2	TIGD3
LURAP1L	NRP2
FOSL1	ANGPTL2
PTPRD	ZNF572
MATN3	RSPH4A
CCDC170	C2orf77
TPPP	C10orf125
PXDN	GREB1
CACNA2D1	C1orf187
GPR83	IGSF5
C7orf63	RFX2
ARSI	PCLO
ZCCHC12	ZFP42
EXT1	PCDHB4
SMOC2	JAG1
SERINC2	MMP2
SGSH	FAM181B
TOX3	TCAP
DDB2	ACVR2B
TPBG	C5orf49
MET	TMEM132B
PCSK7	HEG1
MAP1LC3C	RAPGEF4
LRRC8E	SLC6A9
CYBASC3	RHBDL3
MAF	SHROOM3
FAM83H	TP53INP1
PCK2	FHAD1
PDE4A	SRGAP1
CACNA2D4	BMPR1B
ZNF541	DGKI
ARNTL2	OLIG1
MCOLN3	HYDIN
CACNA1B	PPIL6
TNS1	SEMA3E
RNF144B	MEGF11
FGFRL1	SPDYE2
SPARCL1	SPDYE2L
IL11RA	IQCG
TBC1D8B	CCT6B
KCNQ5	OPRL1
NQO1	PTPRK
ANO1	TIGD4
ADHFE1	ZMAT1
AIFM2	B3GALTL
HCN4	SYCE2
WNT9A	ABHD8
NOV	FGD4
PRODH	MEGF10
GRAMD4	NDRG2
CRIP1	TAGLN3
WDR38	COL4A6
MPP7	CCDC164
SHISA3	FIBCD1
PCDHGC5	ODC1
ABCG2	GRIN2B
CCDC81	ZBTB20
RHOF	LNP1
SLCO1C1	C9orf47
SPAG6	ACAP1
DMD	KIAA0922
GGTLC1	KCND2
RSPH1	KCTD16
SLC2A12	SSPN
SLC7A11	DCC
NFE2	CCDC103
ADAMTS19	TRH
SH3PXD2A	KCNC4
ZNF641	CHRNA5
FAM19A5	TTYH2
TRANK1	USP2
SLC9A9	FBLN7
NR6A1	FAM108C1
CLSTN2	SPATA17
GALNT5	GLB1L2
NUDT7	ADHFE1
FGF12	ENHO
LAYN	LPPR3
EIF4E3	KDM3B
ULBP2	TTLL9
NHLRC1	KLF15
TBC1D2	MAPKAPK3
LIN7B	PCYT1B
TMCO7	ABCC9
SERPINE1	NTRK2
ERBB4	TET1
ANXA11	YBX2
RASSF5	PIEZO2
PTGR1	EPHA4
MAP3K9	BOC
GPNMB	PDE6D
KIRREL3	WWC1
C17orf48	NBPF14
FBN1	FABP7
SLC4A7	BRP44L
C17orf28	NADKD1
SLC15A3	RNF165
SOX5	ARVCF
HHIPL2	DLL3
GPR27	ZNF323
ARL4A	PNPO
PPAP2A	DNASE1
SLC26A11	SCML2
GLB1L2	RNF182
FLNC	RNF122
KBTBD8	BHLHE40
EPHX3	C17orf72
VAT1L	PCDHB3
DENND1B	C3orf70
R3HDML	GADD45G
CCND1	NEO1
NOL6	SPAG8
CORO2A	F11R
DUSP10	P2RX7
METTL7B	RAB27B
ECHDC2	CHD7
SPAG1	GSTA4
FOXC2	TESC
TLL2	RFXAP
TGM1	CCDC88C
CLEC18C	ADAM22
SLC41A2	SOWAHB
MGST1	MATN2
SQRDL	ITPR2
FZD4	ALG1L
SERP2	NFE2
CHAC1	SOX2
B3GAT1	ARHGAP19
TUFT1	UACA
ALDH4A1	GPCPD1
PTGIS	PLXNC1
DLEC1	TMEFF1
ALDOC	MXI1
OLFM2	SLC15A3
SH3RF2	C8orf37
LAMB2	PRUNE2
IL11	CSMD3
SELM	LFNG
SSPN	ZNF154
CLEC18A	LRRC49
SP5	KCNA3
MARVELD2	LUZP2
GABRA5	GPM6A
DMGDH	MRPS6
CD248	IGSF3
PLEKHB1	APCDD1
C17orf108	PCSK5
CLCF1	ZNF169
SPRYD3	SRCRB4D
ARAP3	SEMA6A
THADA	AGAP5
ANKS1B	GALNT13
ITGA5	PTGR2
SULT4A1	NLGN1
IVNS1ABP	MAN2C1
FAM86B1	HMGCS1
KIAA2022	DBP
KAL1	GTF2F2
TPM1	SALL1
ATP11A	GNAO1
TMEM63C	PCDHGC4
HEBP1	NLGN3
SH2D4A	CTF1
TAGLN	ZNF300
PROCR	VARS2
BFSP1	TRIM39-RPP21
CD109	C17orf100
LOC728392	ARID3B
MAL	HES1
SPEG	CACHD1
PIK3CD	NHSL1
FOXD4L5	PLAG1
ITGA1	TAT
JMJD7-PLA2G4B	FAM40B
PPP1R9A	DMD
CNTN2	RCBTB2
FBXO6	GRIK5
ADARB2	ITPKB
SLFN5	LOC646851
GPR124	CTNNA2
HIST1H4H	NEK9
A2LD1	IFI44L
HSPG2	CNTFR
RAP1GAP	AGAP4
DKK1	WDR17
NMRAL1	CA14
RPS6KA2	FAM117B
PPP1R13B	ZNF517
CLCN4	ASIC1
C8orf46	PCDHB9
RSAD2	PIK3R3
CARNS1	UNC80
PAK7	RUFY3
MMRN1	OSBPL11
STAT5A	SYBU
MITF	APOM
ADAM33	ZNF682
TIE1	VANGL2
PPP1R3G	ZC4H2
DNM1	CPPED1
COCH	VWA3B
FBXO4	VPS37D
ATF7IP2	TTC18
GADD45B	CHD3
FGF2	TEX26
KCNN4	DNAH1
S1PR1	ZNF618
ETNK2	KHDC1
OCLN	PHKA2
PLK3	MYO5C
MAN2A1	CHRFAM7A
PFKFB3	ATOH8
TXNRD3	ASTN1
ECE2	ANTXR2
NEK9	TECTA
LY6E	CHST10
MMP19	GRIA4
SDK2	ZNF763
ENPP4	CHDH
EPHB3	CCDC81
SLC25A45	KANK3
GPX7	BLCAP
TUB	TMEM231
HYDIN	PHYHIPL
SOX13	DAPK1
DOCK8	ITPRIPL1
CD24	DNALI1
CLDN6	TMEM133
PDPN	TMEM160
PLP2	LTBP3
SLC15A1	TOX3
MFAP2	CCDC146
INPP5D	FOXN2
OSBPL1A	CPNE5
GNA14	PATZ1
GCLC	LRRC20
RSPH9	ZBTB12
TUBA4A	SETBP1
PTPLA	ELOVL2
EGF	PPAPDC1B
ADM2	CRISPLD1
DSC3	ABHD16B
KCNC3	TFAP4
KAT2B	TAS2R31
CASC1	COL21A1
COL18A1	CTNND2
IL17D	FRRS1L
SLC22A23	MYCL1
CD96	NUDT17
MCAM	SPON2
LPP	B3GNT5
SOX8	FAM13C
MID2	IVNS1ABP
CMYA5	MOB1B
LYPLAL1	ASAP2
YPEL2	MNS1
NRXN1	C2orf55
LDLRAP1	BTBD3
REC8	PHGDH
CLTCL1	RAPGEFL1
ANKRD6	UCP2
ZNF469	ABCA9
SLC9A3R1	TMEM163
IL31RA	ITGB8
NT5DC1	IQUB
PTPRU	LHPP
SYNPO2	SLC7A11
NANOS1	PDXK
WDR66	CDK14
PPP1R17	CHST6
LTBP2	DHRS11
AHNAK2	KLHDC9
LRRC32	GNG7
SPATS2L	PLEKHG1
EPS8L1	VOPP1
SEC24D	PLCL2
C2CD2	PCDH9
ELN	STON1
SCO1	SRPX2
SP8	TMEM221
ECM2	LRRC34
COPZ2	LTB4R
SPR	CASC1
LRRK2	SOX21
PLEKHA7	PTN
FBXO32	INTU
JAG2	FAM211A
CCNDBP1	LRRC4
ATP10A	LIFR
NLRX1	CYB5A
CSF1R	LRRC23
DNASE1L1	CMYA5
IGFBP7	C9orf9
BEX2	ZNF471
MTHFS	STMN4
CLEC11A	WNT3
LARGE	PCDHB6
CABYR	MEX3A
ZDBF2	ARL4A
PLA2R1	SIX5
SARDH	C11orf75
NFATC2	GLI2
PSAT1	FAM22D
RPH3AL	EFS
DGKA	ZNF19
NCEH1	E2F7
DNAJB9	FAM214A
KCNIP2	IER5
ADAM19	ASMTL
ZNF185	DNAAF3
HIST1H1C	DENND2A
SPATA18	ARHGAP20
RAB11FIP1	NCALD
IKZF2	ARHGEF25
AGMAT	STARD9
PDE11A	PDE4B
PROS1	SLC27A5
FGL2	ZNF532
XKR8	DHTKD1
COMT	TMEM47
DNAH5	PTPRD
C15orf52	CNRIP1
TPM2	GAPDHS
C10orf35	SERPING1
ERMN	C6orf118
KIAA1751	KIAA1383
SYNJ2	ZFP2
ATP11C	FMNL2
CYP39A1	OTUD7A
STAP2	EHHADH
KIAA1671	ADCY8
CAMSAP3	FAM219A
PRDM16	P2RY11
PDGFRB	ZSCAN18
GPRASP2	THNSL1
DNER	NEU4
FNDC5	RIBC1
ITGA3	BACE2
PLXDC2	RND1
CDKL1	SLC18B1
SMURF2	PLD2
C1orf88	ZSCAN23
SH2D5	ATP1B1
ZMYND10	CDKL3
ADPRH	HSPA4L
ASNS	PDRG1
HIVEP1	DNAJC15
ZFHX2	CD200
FAM59A	NME9
EHBP1L1	AHDC1
SLC1A4	FBXW9
CSRNP1	SHC3
SYTL3	PTCHD4
LRP12	MAGEL2
TTLL7	PDLIM1
LOXL1	BBS4
COL5A3	MARCKSL1
BMP8A	H1F0
LRRN1	CHCHD6
SYT6	GAL3ST3
ARHGAP29	CCDC13
PPP1R1C	RFFL
AATK	SRC
NMB	RRAGD
NPTX1	REPS1
GLIPR1	NME5
COL4A2	GCDH
TRIM38	BMP7
RHPN1	GPAM
TMCO4	MBTD1
RCN3	C2orf81
PNPLA4	CHRNB2
PLCD1	ZNF775
DENND3	PFAS
TMEM154	ALDH5A1
ADSSL1	KCNJ10
ARHGEF37	MSI1
CCDC148	IL7R
SSH1	DNHD1
C7orf46	MYO1E
SCGN	CAMKMT
CCDC126	AXIN2
FAM86C1	LPAR4
CYR61	RIC8B
PTPRN	C9orf171
ATP8B1	SLC10A7
UNC93B1	PON2
CCPG1	LAMA2
GLDC	MBNL3
ANKRD33B	BMP5
PADI2	TTC40
2018-03-01	RNF157
AGTRAP	TFDP2
CAP2	LHX2
SPATA22	PTPN4
CDCP1	FLJ22184
PCDH1	CDO1
MSRB3	SLC25A37
TIPARP	VASH2
GREB1L	DDIT4
CCDC89	FOXP1
GYG1	ZNF710
PHACTR2	GCLC
SPTB	AGAP9
TMEM138	GLYCTK
EPHX2	TTC36
TLE4	CCDC108
SERHL2	C6orf226
FERMT1	C19orf57
RANBP17	PCDHA3
SMPD3	RDM1
ARSG	LETMD1
S100B	EPHB3
FAM69A	TRIM2
WDR96	IQSEC1
TOM1L1	SPATA24
DNAJB5	SOX6
KCNE1	PCDH18
LYPD1	HRSP12
NPAS1	ATPBD4
FDXR	SLC1A2
JAK1	IFT140
RFX2	DDR1
CYP26B1	NUDT16
LDOC1	ROR1
NME3	FPGT
SLC20A1	ZNF677
CPNE5	ST6GALNAC3
ACOX2	TANC2
ACTG2	PCGF2
RLTPR	FAM171B
DDIT3	NOVA2
ANKRD13A	DTX1
UNC80	USP3
COL11A2	KLF12
FAM114A1	SDC3
TOX	MAPK8IP1
TDRD7	CROCC
EHD1	GTF2IRD2B
KIAA1432	ZNF235
UNC119	OMG
AGAP3	ZBTB8B
IGIP	PABPC1L
PIPOX	SLC5A3
LRP1	CISH
CYP7B1	DNMT3A
SH2B3	MLF1
SMAD7	MRPS21
FAM46C	RAB33A
RFTN1	CPSF4
LTBP3	SBK1
FAM131B	SCHIP1
PNPLA7	SCRIB
PPM1K	RGAG4
FREM1	IGSF11
C1QTNF5	PCP4L1
MFRP	MANSC1
GBP3	DPYSL2
C3orf39	RALGPS1
MOCS1	SERINC2
LPCAT4	KCNS1
BST1	TGIF2
NEFH	FBXO36
ABCD1	FAM59B
RAB15	ARNTL
PDCD4	SOX4
FBXL2	CCDC138
SDC1	CREB5
GALNT7	MANEAL
C10orf107	TMEM240
ABCA1	CMBL
HEATR5A	CYFIP2
SLC27A6	MTSS1
PCLO	ALS2CR8
ANK3	MDH1B
NUPR1	CUL9
PNP	PPP2R3A
C2orf88	C4orf46
DTX2	ATP1B2
MDFIC	EPM2A
CRHBP	RFTN2
ID1	GLT8D2
GRPR	REXO1L1
2018-09-06	AFF3
RCAN1	HMGN5
BCAT1	DAK
NGF	DAAM1
IGSF9B	SOWAHC
ETS1	TOM1L1
TMEM59L	RGCC
HBEGF	BCKDHB
AGBL2	GCAT
FKBP5	KDM4D
MYH9	WDFY2
CSPG5	ZNF771
ANO10	TIGD7
TTC9	TRPS1
RGS5	C17orf49
CYLD	THYN1
SLC40A1	C1orf61
GLT25D2	NFATC4
PIGZ	NBPF24
CDKN1A	KAT6B
CAPG	C17orf108
COL1A1	LRBA
HAPLN3	FRAT2
BICD1	RNF39
FAM155A	SYNGAP1
PHYHIPL	WNK2
ENPP1	CTNNBIP1
VWA1	COL27A1
KISS1	SORCS2
IFITM3	ARHGEF7
KIF17	TEX9
SULT1A1	KIF5C
GBE1	OSBPL1A
CLMP	LOC100130451
CCDC146	SAMD9L
SCN9A	DCLK1
AACS	FILIP1
FOXP1	TRIB2
NFATC1	POLR2J2
CREB3L2	RHPN1
SLC12A7	SESN3
KIAA1598	ZEB1
CASZ1	PER1
NAP1L3	PIK3C2B
TRAF5	LOC100507421
SMYD2	NET1
PLCB1	IRX5
IFRD1	RGS5
SPAG17	TGIF1
ADARB1	FAM86B1
DLG2	ZNF77
SAPCD1	C4B
DYNLT3	LOC100293534
NAV3	BCKDHA
NALCN	PIK3R1
OBFC2A	SFXN5
EML4	CCDC40
DAND5	FAM110B
ARHGAP26	TIGD1
FZD8	NPTX1
BCL6	CLEC2D
SP100	PITPNC1
ZMYM6NB	C7orf10
BCL2L1	GNG3
DNAJB4	CECR2
MYO6	GRAMD4
BCAT2	CAB39L
RRAS	SRCIN1
FOXP4	MIF4GD
NUDT18	C8orf73
SLC50A1	ASTN2
FANK1	QPRT
ARHGEF10L	SPEF1
KIAA1244	STON1-GTF2A1L
TUBB6	ZNF462
ABCC1	CHD2
RAPH1	CACNG4
GFPT1	WNK3
SP140L	YPEL1
LRRC73	C3orf25
XBP1	GAL3ST4
TNFRSF11B	IDH2
ANKRD46	PCDHA9
PVRL3	GKAP1
ESAM	C19orf54
TMEM164	ZNF138
GPER	FSBP
HTR1D	KAL1
ZDHHC1	MAP1LC3C
DFNA5	PLP1
FAM176C	TMEM170A
CYYR1	STOX1
CUL7	TMEM59L
PHLDB3	EID2B
GJD3	CPXM1
GRHL1	TRAF5
PNPLA3	SPAG9
SELPLG	CLCN4
CAPRIN2	LRFN1
MYO1C	SLC1A3
SDC2	PCDHA4
GPCPD1	PRPF40B
CBX7	BMI1
C6orf223	ZIK1
DPPA4	ZNF781
BMP7	C6orf108
PRKCD	ANKRD13B
ST3GAL5	VWCE
CCDC8	TMEM117
ENTPD4	ACER2
TTC7A	PRIMA1
SCD5	IMPACT
ZBTB47	ICA1L
NAPB	ASGR1
HERPUD1	ZNF432
PLS1	INHBB
KCNT2	NAV3
SGK1	TMPRSS5
USP25	PRR5L
SLC1A5	DIS3L
KHDRBS3	FBXO2
CELF2	TUBG2
DBNDD2	B3GNTL1
SCN2A	CASK
CTF1	DZIP3
FOXO1	SLC9A3R1
BCAM	CA8
ARPM1	PLA2G6
RGS11	EIF1B
SLC4A2	ZNF670
IKBKE	TRAPPC6A
TFPI	SOX11
AKAP2	PAAF1
C5orf63	GDAP1L1
FAM70A	CHADL
H1F0	CEP68
ASPHD2	BDH2
PCDHGA10	SOX9
ENG	RIN2
CDHR1	MAB21L3
FBXO27	RASSF2
PLEKHA1	TMSB15A
HIVEP3	ZNF177
PRKAA2	DDX26B
LGMN	C7orf46
URB1	FAH
INPP1	KIAA1407
RAB43	DPYSL4
GLUD2	CC2D2A
FZD5	PER2
DUSP23	MLLT6
RAB27A	PTK2B
SYNC	SHD
IGF2	IGF2BP1
LOC100287482	PCCA
TPRG1L	KIF27
GABRA3	ZNF219
FADS3	SLC45A1
NAALAD2	ZNF667
ACOX3	IZUMO4
CCND2	PPP1R26
SDCCAG8	TMEM170B
APOBEC3C	TBC1D4
GRM4	C7orf60
SPHK1	ARHGAP12
AP2M1	TBC1D14
WIPI1	GLIS3
MFAP4	SPTBN2
SLC29A2	CSRNP1
ALDH9A1	CD83
TMEM135	GYG1
CC2D1B	ZFP1
TNFSF12	FAM181A
KDELR3	PER3
PLSCR3	ZC3H6
FTL	LPAR2
ZFP36L1	PREX1
PHLPP1	F5
CYB5R1	ZNF770
MYL12B	C1orf106
FBLIM1	ZDHHC17
TMEM214	JMJD7
IBTK	DOCK10
COL14A1	RNF141
C9orf103	EXT1
HIPK3	ZNF333
CHD5	NOTCH2
CHST15	ZNF512
NUDT12	ATP5S
INF2	FHOD3
PCDH7	FUT8
NDFIP2	CBX5
SSR3	CLASP2
GRTP1	KIF1B
EML2	PIK3IP1
DGCR6	ZNF117
SNTA1	SP4
TMEM47	DCTPP1
ANKRD52	ZBTB47
LPHN2	SHISA9
LEPRE1	AGAP8
SLC48A1	PRKAR2B
BEND7	UNC5C
CCDC103	PRKCE
FAM89A	LHFPL2
SERF2	ZNF519
PSEN2	PLXNB1
C11orf63	DIP2B
ISYNA1	KHK
PDZRN4	CELSR1
NTRK2	SDR39U1
RNF19A	TXNDC16
SLC47A1	HYI
ESYT3	LRIF1
RHOU	RABL2A
YIF1A	FAM116B
MX1	H2AFY2
CAPS2	C9orf40
SLC22A5	TTYH1
NAP1L2	ZFHX3
CDH11	C6orf165
GRAMD2	ALMS1
TUBE1	SNRPA
BZRAP1	ZNF483
SLC35A3	KBTBD7
AKAP12	USP49
TTC35	ZFP62
TMEM150C	SYMPK
CLN5	PTPRA
KIF1C	KDM5B
C2orf16	SUB1
RGPD5	GLIS2
B4GALT7	ZNF559
FBXL7	APPL2
JMJD4	C1orf122
XYLT2	TTLL1
SGK223	TRDMT1
PLEKHH2	C17orf61
LACTB	GLI3
SHC2	SVIP
RYR3	SH3YL1
ZHX2	L3MBTL1
BAIAP2	NBPF1
RPS6KA6	DZANK1
CACNA1H	GCSH
PTCHD4	ARHGAP42
WNT5B	C1orf88
EPHX1	PFKFB3
TMEM55A	NAA16
KIAA0284	PHC1
BAG2	LRTOMT
COL4A6	ADORA2B
TM6SF2	GLTSCR2
SRPR	FNBP1L
SKIL	OLFM2
TBC1D12	D2HGDH
C9orf3	ARMC4
RSPH4A	HMGB2
MAGEE1	STK36
VAMP7	ADAMTS12
FBLN1	MECR
MANSC1	IGDCC4
KIAA0930	TP53BP2
SH3BGRL2	HEMK1
ACADS	SORCS1
NRIP3	TMEM8B
ERCC6	IRX3
MPV17L	CMTM4
MFI2	LRP5
GYG2	FAM53C
TIMM17A	AGAP6
SHC3	2016-03-02
SNX18	KANSL1L
TCEAL1	TLE4
GPR176	SLIT1
DDAH1	RAG1
BICC1	MKS1
LMO7	HSD17B8
P4HA2	PEX5
MACF1	GALNTL4
ROS1	FZD1
LZTR1	PPAP2B
NECAB3	CES3
COL4A5	ZMYM3
TAX1BP3	ZFP30
DUSP15	ZNF551
PPM1L	TBC1D30
OTX2	BCL7A
DYNC1I1	KLLN
ARHGDIG	POU3F3
RETSAT	UBL3
COG6	WBP1
TTYH2	TMEM178
COL6A3	FAM123B
BLCAP	C14orf93
ANKS6	ZNF501
CREB3L1	TMEM212
SLC25A20	EHMT2
MYC	FYN
CSTB	ATN1
SNX25	C16orf46
OBFC1	TMEM132A
MKNK1	SIPA1
FAXC	SPAST
RRM2B	EPN2
MOCOS	GLCCI1
VWA3A	ZNF214
ARFGAP3	SLC26A1
PAPPA2	PLCXD1
PRRG1	NOS1AP
NOMO3	GNAZ
MORC4	SUV420H1
HIBADH	THAP10
FAM122A	SESN1
CREG1	EIF3F
NSUN7	EFNB1
AMOTL2	NBPF10
EPB41L4B	ZNRF3
GPX3	CNTRL
SLC35F2	KLF8
ABCA3	THAP9
ITGA7	SPECC1
PDLIM5	C4orf48
PRAF2	C1orf21
INPP5F	PNMAL1
SLC4A5	SGK494
DYNLT1	GRSF1
DLGAP1	USP42
MTHFD2	RDX
ITGB5	LIN52
HOMER2	CRTC1
RDH5	ITSN1
BRP44	FBXL17
C4orf34	EML5
RASSF4	GPR37
KRT80	C12orf76
ARL15	LIG1
ABHD5	PDIK1L
PCDH18	BEND5
TYRO3	PHC2
ZDHHC2	AGBL5
DNAJC30	EFCAB7
LOC100132247	PRR3
CD99	DHX40
FBXO9	CNKSR2
FSTL1	COPZ1
MSRB2	PCCB
C10orf118	BACH2
TCEA3	ALDH2
RGS14	CDC25B
PLCD3	C2orf68
PAWR	CA5B
PARD6G	MEGF9
HIST1H2BK	CAMK2N2
RAPGEFL1	PHLPP1
NKAIN4	IDH1
SRXN1	CACNB2
SNPH	OPHN1
ISOC1	ACSF2
SIN3B	ABHD14A
CRIM1	NRCAM
MFGE8	ACVR1B
ANTXR1	FBXW8
BNC2	WASH1
FAM102B	RPS19
UCP2	ZNF213
EHD3	ZNF610
B3GALT4	ST8SIA4
ATP6V0E1	DCP1B
ZNF503	WRAP53
ERN1	C12orf45
LRRC48	GLIPR1L2
FEZ2	KIAA0195
WDFY1	FBXW7
NOTCH2NL	NELF
C4orf33	PLCD1
CRYAB	HDHD2
SPTBN4	ATP10A
DENND2A	KAT8
MYH14	BCL2L11
TRPM8	EPHB2
AP4E1	C3orf18
ZNF521	WDR90
SLC45A4	C11orf49
C17orf90	NBPF16
VSTM4	C17orf75
GNAZ	RTKN
CDC14B	GRIA2
CCDC90B	GATAD2B
TRIB3	PLSCR4
SMARCD2	L3MBTL3
MAPK12	PROX1
PCYT2	MPND
SYTL5	NSMCE1
CROT	CHML
ZNF365	CHKB
AGFG2	HSFX1
C3orf58	MPP2
NETO1	C20orf112
FCGRT	SARS2
VPS13A	TTC35
CYFIP2	C7orf41
MPZL1	TNRC6C
STC2	CDK17
ACTN1	KIF9
MBIP	MN1
SLC39A14	LOC81691
NRL	ZNF696
EMP1	PRKG1
PBXIP1	RFX7
TRIM24	CECR6
CCDC28A	AP1AR
DUSP7	PRPF38A
COG1	PANK1
FAM176B	TMEM107
PGPEP1	ZNF438
ARHGEF3	FLJ27352
EGFL7	GPHN
PTPRJ	ENO4
HTATIP2	SETDB1
SMTN	ZNF397
C6orf57	ING5
SOD3	PMF1
ABHD14A	DPH5
EXOC6B	COPG2
PKNOX2	ZNF91
SLC25A16	ZNF709
OTUD1	NAPRT1
ZHX3	ATAT1
PITRM1	ANKRD32
SAMHD1	SHROOM2
POLD4	TRIM33
KDELC1	NFIB
PHF17	ZNF502
POLR3G	ABLIM1
B4GALNT3	DYNC2H1
FAM174A	PSMB9
PITPNM1	ZNF224
CCDC24	NBPF11
IPO4	CRY2
CCDC107	MED12L
MTR	ZNF680
TPCN1	C11orf41
CYP2U1	ZNF862
PTK2B	STIM1
TMEM86A	ZNF606
ABHD14B	PSD3
SEC11C	MAPK10
NEXN	DOCK4
SPRY2	MSRB2
C6orf225	METTL7A
IQSEC2	MICAL3
ESYT1	ZSCAN12
SIM2	LMO4
CTC1	RRNAD1
KIF16B	ACYP2
ARL1	GTF2IRD2
SHB	MORC3
CTTN	TET2
LCA5L	ARNT2
CLPTM1L	CCDC41
GJA1	ZNF446
SLC2A13	DHODH
BCAP31	NFRKB
HPS5	LIG3
ME2	DGCR6
TSPYL2	GALT
FYCO1	CAMK2G
CYP4V2	ARHGAP1
HMGCL	ZNF853
ASAH1	ZNF268
C7orf73	ZNF714
NADSYN1	GSTZ1
EIF4EBP1	TADA1
FAM98A	ZNF192
FBXO44	C16orf48
AP1S3	ARID1A
ISCU	ZFP14
UAP1	SLAIN1
PYGL	REEP2
UCHL3	ACTR3B
ITGA6	DDX39B
GPR123	LRIG1
TMEM150A	WHSC2
DOK1	CEND1
BAG3	SESTD1
EIF4A2	STMN1
UCHL1	C1orf226
COPG1	PHKB
AVEN	ZNF518A
IFT57	EPB41L5
VGLL3	STOX2
EDN2	JMJD1C
RASSF7	CHCHD5
CNRIP1	BTBD2
DEPDC7	RBBP6
MARVELD3	TACC2
RPS27L	N4BP2L1
HES1	TET3
TOM1L2	USP21
CRYL1	CRYL1
WFS1	ZNF496
ANKRD39	STK33
ELK3	CCNB1IP1
TBC1D9	SASH1
ASPHD1	RAI1
PPP1R3D	SLX1A
ZBTB7B	SLX1B
TST	MCM7
PAQR7	CXorf23
EHHADH	STARD4
SCO2	NUDT12
RYR2	EXD3
LGR4	C14orf135
CTSD	NKTR
SLC2A3	TMEM35
PHKA1	SLC25A23
PXMP4	ABHD10
LRRC4	TRANK1
EMID2	C5
DOK4	FAM125B
SMPD2	NR2F2
MORF4L2	RAB36
ZNF561	PHF12
ZFYVE27	PDE3B
PHLDB1	DYX1C1
USP6NL	PGLS
RAB11FIP5	ARHGAP35
FICD	ZNF449
MYO5C	C1orf114
CHRNB1	REV3L
ARNT2	ZNF253
SLC25A4	CBFA2T2
CISD3	WLS
MAP2K3	USP11
PHLDA3	ZNF135
CAMK2G	TMEM81
PQLC3	TM7SF2
EHD2	ZKSCAN2
GRAMD3	ZNF711
LYSMD4	DUS4L
HDAC11	MUTYH
LRRC34	PPP1R9A
DHDDS	GPC2
MXRA8	ZNF692
MB21D2	PSIP1
TC2N	USP6NL
RBM20	DCAKD
SLC2A11	C17orf65
WNK4	PPDPF
BMP1	AP3M2
UBC	RALGPS2
ID4	C19orf29
ARHGAP1	C19orf60
PABPC1	AKR1A1
ZFP90	C17orf96
DYRK3	GBAS
SLC39A13	ZNF334
MMP24	FSD1L
ANKRD42	ZNF445
OSGIN2	PIPOX
FUK	RGMB
SLC12A4	KLHL23
ARHGAP18	ARHGAP21
DHX32	C2orf72
CXCL14	HDAC4
PDE4D	SUV420H2
PTPRM	KIAA1147
SRA1	HECTD2
KCNJ4	RPS11
VCL	AMPH
SUSD1	TRAP1
METRNL	C14orf159
SNAPC3	CCDC148
DCX	PPP1R12B
CPEB2	ZNF285
CD200	AGXT2L2
CHRD	PRDM5
C5orf28	ACAD11
EMP2	PGAP2
APBB2	C9orf16
CIDEC	TOP2B
TXNRD2	CHST7
LYN	KDM2B
ZFYVE21	NUDT3
HAPLN4	GDI1
BET1L	MOK
RAB34	H2AFX
PDE12	ZNF880
PPP2R2B	ARHGAP5
PFKFB2	FANCC
GAB2	DHX35
POLL	F2R
USP35	C5orf4
TMEM123	POMT2
PDK3	GSPT2
STK33	BAZ2B
LMAN1	ZNF114
GAL3ST3	ZNF443
SLC4A3	MAGEF1
C1orf187	ZNF772
NEDD4	CHST11
NBEAL1	GAB1
PTK7	CBX2
SPRY1	RPS16
BAX	C6orf130
MSTO1	C9orf125
DNAH6	RPL3
FGF1	ZNF594
PDLIM2	TEAD1
LMTK3	TAX1BP1
BIVM	ZNF33B
PIGS	ELK3
RAB36	RPS2
DDHD2	ZNF273
TMEM220	MACROD1
SIL1	ZNF319
PLD3	PEX10
LNPEP	NBPF9
ASCC3	IFT27
CMPK1	ZC3H4
TMEM187	PCIF1
MICALL2	CNIH2
OSTC	ZNF107
CD3EAP	CACFD1
ACTN4	TMCC3
SHANK2	CENPH
COMMD3	C1orf56
SRPRB	EXPH5
PARP3	PBX1
FAM213A	C6orf225
CDR2	SNRNP200
RBMS2	KIF5A
LAMC1	C21orf2
VASP	UNK
MSANTD3	KIAA0556
NPIPL3	HIPK2
PLD6	PARD3
LIG4	RBL1
TMEM175	NF1
HKDC1	LSMD1
SLC25A15	BCDIN3D
RNPEP	RHPN2
CREM	ARHGAP33
PRSS23	PJA1
TNFRSF12A	RBM6
SEMA3C	RPGR
TMEM192	AFF1
CALU	NSUN7
C18orf1	SHPRH
NAAA	MARK1
SNAI1	MCM2
SLC3A2	SYNE2
PAFAH2	SH3PXD2A
TRAM1L1	SMARCD3
NEK7	AGPAT5
MAGI3	WDR35
ALDH18A1	ATP6V0E2
PYROXD1	CUL7
CCRN4L	BZRAP1
SERPINE2	ANKRD6
SERAC1	XAF1
TMEM109	PPP3CA
ODC1	SCAI
RORA	PRKAA2
TTC12	LIX1L
RNF182	ERBB2
KLHL8	TMEM130
FAT1	FAM171A1
CLTB	C9orf37
IQCJ-SCHIP1	ZFP161
CHCHD10	GPR173
FAH	MSI2
FAM86A	SPHK2
SPARC	ATP6V1G2
LMBRD1	TSPAN5
MYO10	ZNF681
CLSTN3	CCNG1
PARVA	ZNF160
PIM2	ZNF687
PEBP1	C4A
TRAM1	UBXN2B
MXD1	CBL
ACTB	RNF138
TUSC1	ZNF585B
ANKRD13D	ZHX2
FUCA1	RPL18
GPX8	HMGN2
MEGF6	PRPS1
ELOVL4	ZNF69
ANXA4	WASF2
FAM73A	ZNF10
DHRS3	TBC1D16
ATRNL1	ANP32E
DNAH7	MMP16
PLCG2	LSM2
NME5	C5orf54
PPARA	H3F3A
SREBF1	SPIN4
GSTA4	MAST1
AMFR	MED16
GMPPA	BNIP3L
NBPF10	MTBP
NGFR	B9D1
RBPMS	CDCA7
CALCOCO1	TCEA2
SH3GL1	METTL21A
DGKE	NOTCH2NL
KIAA0895	ZNF721
THTPA	PRDM11
NBPF7	UBE2D4
AKD1	SKIL
CLDN4	NMB
AGAP9	SLC35E2
BET1	SLC35E2B
HEATR7A	TGFBR2
GLIS1	BTG2
SPRYD7	AASS
CYB561D2	ZNF212
KIT	DOCK7
SLC24A6	SRI
SEC31A	PDIA5
IFFO2	FDXR
MAP1B	IKZF4
AKR1A1	ZNF408
ZIC4	MED9
LIMD2	ADNP2
PPM1M	RP2
SGMS2	SLC39A10
AXL	COQ4
PDLIM1	SLC10A4
IRF2BP2	PTPN13
C1orf50	ACO2
NOC3L	NR2C1
FBLN5	ST8SIA2
C14orf126	RPL4
RNF41	TMEM51
SHC1	ZNF644
NRBP2	DTD1
MN1	PRTG
MPI	WDR18
TOM1	FBXL14
ARFGAP1	TMEM134
PAK3	RFK
ABHD2	ARRB2
KIAA1644	MKRN1
NDUFAF2	PARK2
FECH	DTX3
RHOBTB2	SCAMP1
PKP4	KDM1B
TMEM179B	B4GALNT4
KIAA0020	SDCBP
MMP11	ADORA1
PNMAL2	PBLD
PPIP5K1	NR4A3
OSCP1	GTDC1
SYNM	UBE2L6
RAB9B	IGFBP2
RWDD2A	ASPH
NXN	SUPT3H
TMEM208	FUZ
ST6GALNAC4	ZNF599
FNBP1	ODF2L
ESYT2	SZT2
CPT1C	EIF3E
BBOX1	BAI2
TBC1D22A	RPL7A
B4GALT1	SESN2
RDH10	ASTE1
NBPF16	NBAS
GCHFR	GNG5
DYRK2	HIBADH
TRIM66	IPO9
ITSN2	USE1
TSPAN17	IQCB1
SLC27A4	RPL13A
NINJ1	ZNF414
LRRC56	BBS1
TMED9	BEND3
PCBD1	SCD5
NDN	PLAGL2
STARD4	ABHD6
TXNDC11	QKI
RABGEF1	ZMAT4
FAM214B	RPS14
MOAP1	DHFRL1
PVR	ISYNA1
CHPF2	WDR48
OCRL	RAVER1
CPEB1	UGT8
CSGALNACT2	CLNS1A
TOMM34	ZNF20
VAMP3	KLHL28
IDH3A	PLA2G16
BAK1	SLC6A8
ROR1	ZNF671
HSPA5	CCDC96
ZNF692	UPK3BL
PIGM	ZNF783
KLHDC2	SCAP
MST1	HRH1
LEPROT	RND2
YIPF2	NTNG2
TRIM22	MARCKS
DALRD3	USF1
C16orf7	NRIP2
SIAE	MZF1
PREP	CCDC160
LOC100507421	PDE7A
ANGPTL4	SPDYE3
CCNYL1	CLEC11A
CD46	SETD1B
SH3D19	SPATA7
C11orf46	SCG3
MYL5	NEK3
PLEKHG3	PARP1
RASSF3	C15orf38-AP3S2
DGKD	PROSER1
STK32B	HACL1
PIGV	NFIX
MAP4K5	C10orf57
PHF11	KIF15
PLEKHG5	DNAJC18
STAM	CRKL
TFB1M	ZNF121
DAAM2	QSER1
SYT15	SLC16A9
DGKQ	CCDC115
VPS11	C11orf2
SLC25A10	CNDP2
PRKAA1	SAMD8
WSB2	DNLZ
SEZ6L2	C20orf194
AGAP4	JAKMIP2
BCAS3	RNF38
LURAP1	NCKAP5
C17orf70	SMC3
GABRB3	NLE1
GRN	APOA1BP
FAM160B2	PAN2
GTPBP2	ANKMY1
ABCC10	NOTCH1
ADCK3	SBF2
ProSAPiP1	C11orf1
PCBP4	COMMD3-BMI1
RASGRF2	IKBKE
TTLL12	C8orf33
HSD17B14	C3orf71
NBEAL2	ZNF555
IRS2	PIP4K2B
TRPT1	2016-09-07
AKT3	GSTCD
ROCK2	GPT2
CDK6	TMSB4Y
F11R	PLEKHA7
SOD2	COMMD9
STK39	ARHGAP39
ACAD11	RCL1
LEPR	TRA2B
BACE1	RPL13
TRMT6	RPL6
L3MBTL3	KCTD2
KIAA0355	C11orf30
TLN1	UBXN11
SLC38A1	EIF3M
IQSEC1	MSANTD2
DOCK6	POLR2J3
PTRF	CDK20
SLC6A8	TBC1D12
IFI27L1	SIN3A
COQ4	LTA4H
EML3	DCAF5
RABGGTA	OGFRL1
FAM214A	HACE1
PKD2	SMAD3
C3orf25	LRRC37A3
GMPPB	SKP2
TMEM63B	MPDZ
COL6A2	ALDH3A2
FIG4	PRKD3
TERF2IP	GABBR1
RDH14	MAST3
P4HA3	ORC4
FZD2	SATB1
C11orf24	QTRT1
PICALM	TMTC4
ALG2	IKZF5
RIC8A	PNMA2
MIA3	MAD2L2
FAM173B	SPA17
RFFL	SPG11
TMEM101	DHX57
PURA	PURG
INO80C	RECQL5
CCDC71	TAF6L
ATPBD4	MTM1
ATP13A3	SNAPIN
HM13	SLC24A1
TEAD3	H3F3B
CALD1	NAV2
CYSTM1	POLR3E
FAM219B	ZNF33A
RWDD3	EEF1G
RAP1GDS1	RBM4B
BECN1	ZNF816
OVCA2	ZNF607
SLC16A4	FAM169A
ZNF827	USP20
CHCHD4	FOXK1
CUTC	BRWD3
SRC	PTRHD1
RAMP1	GCFC1
NIPAL3	SMYD4
CC2D1A	SETD5
PDSS2	WWOX
STK16	CUX1
COQ10B	CDK10
CTIF	ZNF805
HMOX2	EIF3L
AKNA	KDM6B
C7orf41	CRTC3
TRPC1	ZNF187
RILPL1	ZNF428
RSU1	EIF2C3
CYB5R4	CREB3L4
RPUSD3	SPINLW1
MSMO1	CCDC28B
FAM35A	TMEM106B
ACBD3	MRPS26
KIAA1147	CCDC12
SIDT2	ZNF568
NBPF14	RASA4
GSTT1	SLC19A2
SMURF1	DCP2
DCTD	ZNF250
PPCS	RPS15A
MTO1	NHP2
ZMAT3	RNF146
DOPEY2	ZNF304
SLC25A23	MLL
CAPS	ZNF624
MAN2B2	SLC16A2
ZFAND2A	UBXN1
ANO6	C7orf55
TCEAL3	DNAAF2
COL6A1	TRMT1
SEC23A	ABCD4
SCARB1	ZNF302
UBIAD1	TBC1D22B
UBR3	BRWD1
KIAA0368	PPP1R21
SERINC5	GPR125
RRAGA	FGF5
TRAPPC10	GDPD1
IVD	LDLRAD3
FAM18B1	RPL18A
SMAD9	HMGN3
KREMEN1	ZNF43
AHCYL1	BBS5
INA	ZNF558
SLC6A6	VEZF1
C6orf70	DHX33
MTHFR	USP30
MAML2	ZNF713
MEF2A	KDM3A
RYK	LSAMP
SETD6	TUT1
RAB11FIP2	SPRY1
CSRNP3	UBB
STRBP	HINT2
GSN	C4orf27
[truncated: 6,014 more rows]
